# Supplementary material for: Fragment ion intensity prediction improves the identification rate of non-tryptic peptides in timsTOF
Source: Nat Commun. 2024 May 10;15:3956. doi: 10.1038/s41467-024-48322-0 (PMC11087512; doi:10.1038/s41467-024-48322-0)
Supplement: Supplementary file 4 — Source Data [file 41467_2024_48322_MOESM4_ESM.xlsx]

## Sheet: Fig2b
LABEL	type	SPECTRAL_ANGLE	RAWFILE	SCAN_NUMBER
HCD Prosit 2020	Tryptic	0.8169	b'230719_f1-TUM_first_pool_117_01_01-TIMS-30min-R1'	1164
HCD Prosit 2020	Tryptic	0.770738	b'230719_f1-TUM_first_pool_85_01_01-TIMS-30min-R1'	1312
HCD Prosit 2020	Tryptic	0.743053	b'230719_f1-TUM_first_pool_85_01_01-TIMS-30min-R1'	1428
HCD Prosit 2020	Tryptic	0.691627	b'230719_f1-TUM_first_pool_85_01_01-TIMS-30min-R1'	1450
HCD Prosit 2020	Tryptic	0.69496	b'230719_f1-TUM_first_pool_85_01_01-TIMS-30min-R1'	1451
HCD Prosit 2020	Tryptic	0.850383	b'230719_f1-TUM_first_pool_13_01_01-TIMS-30min-R1'	1490
HCD Prosit 2020	Tryptic	0.621233	b'230719_f1-TUM_first_pool_85_01_01-TIMS-30min-R1'	1516
HCD Prosit 2020	Tryptic	0.724143	b'230719_f1-TUM_first_pool_85_01_01-TIMS-30min-R1'	1553
HCD Prosit 2020	Tryptic	0.753965	b'230719_f1-TUM_first_pool_37_01_01-TIMS-30min-R1'	1569
HCD Prosit 2020	Tryptic	0.75254	b'230719_f1-TUM_first_pool_37_01_01-TIMS-30min-R1'	1571
HCD Prosit 2020	Tryptic	0.646053	b'230719_f1-TUM_first_pool_13_01_01-TIMS-30min-R1'	1661
HCD Prosit 2020	Tryptic	0.549475	b'230719_f1-TUM_first_pool_13_01_01-TIMS-30min-R1'	1669
HCD Prosit 2020	Tryptic	0.659438	b'230719_f1-TUM_first_pool_37_01_01-TIMS-30min-R1'	1717
HCD Prosit 2020	Tryptic	0.615614	b'230719_f1-TUM_first_pool_15_01_01-TIMS-30min-R1'	1749
HCD Prosit 2020	Tryptic	0.629909	b'230719_f1-TUM_first_pool_85_01_01-TIMS-30min-R1'	1753
HCD Prosit 2020	Tryptic	0.494326	b'230719_f1-TUM_first_pool_37_01_01-TIMS-30min-R1'	1766
HCD Prosit 2020	Tryptic	0.462262	b'230719_f1-TUM_first_pool_37_01_01-TIMS-30min-R1'	1768
HCD Prosit 2020	Tryptic	0.484975	b'230719_f1-TUM_first_pool_37_01_01-TIMS-30min-R1'	1769
HCD Prosit 2020	Tryptic	0.792365	b'230719_f1-TUM_first_pool_21_01_01-TIMS-30min-R1'	1776
HCD Prosit 2020	Tryptic	0.733687	b'230719_f1-TUM_first_pool_105_01_01-TIMS-30min-R1'	1779
HCD Prosit 2020	Tryptic	0.775504	b'230719_f1-TUM_first_pool_117_01_01-TIMS-30min-R1'	1792
HCD Prosit 2020	Tryptic	0.591388	b'230719_f1-TUM_first_pool_37_01_01-TIMS-30min-R1'	1802
HCD Prosit 2020	Tryptic	0.69852	b'230719_f1-TUM_first_pool_118_01_01-TIMS-30min-R1'	1809
HCD Prosit 2020	Tryptic	0.876859	b'230719_f1-TUM_first_pool_37_01_01-TIMS-30min-R1'	1820
HCD Prosit 2020	Tryptic	0.862511	b'230719_f1-TUM_first_pool_37_01_01-TIMS-30min-R1'	1821
HCD Prosit 2020	Tryptic	0.874579	b'230719_f1-TUM_first_pool_37_01_01-TIMS-30min-R1'	1822
HCD Prosit 2020	Tryptic	0.673902	b'230719_f1-TUM_first_pool_37_01_01-TIMS-30min-R1'	1847
HCD Prosit 2020	Tryptic	0.590607	b'230719_f1-TUM_first_pool_15_01_01-TIMS-30min-R1'	1868
HCD Prosit 2020	Tryptic	0.721145	b'230719_f1-TUM_first_pool_117_01_01-TIMS-30min-R1'	1878
HCD Prosit 2020	Tryptic	0.837063	b'230719_f1-TUM_first_pool_109_01_01-TIMS-30min-R1'	1886
HCD Prosit 2020	Tryptic	0.586242	b'230719_f1-TUM_first_pool_21_01_01-TIMS-30min-R1'	1892
HCD Prosit 2020	Tryptic	0.593826	b'230719_f1-TUM_first_pool_21_01_01-TIMS-30min-R1'	1893
HCD Prosit 2020	Tryptic	0.813762	b'230719_f1-TUM_first_pool_105_01_01-TIMS-30min-R1'	1909
HCD Prosit 2020	Tryptic	0.685003	b'230719_f1-TUM_first_pool_21_01_01-TIMS-30min-R1'	1935
HCD Prosit 2020	Tryptic	0.6515	b'230719_f1-TUM_first_pool_21_01_01-TIMS-30min-R1'	1936
HCD Prosit 2020	Tryptic	0.695851	b'230719_f1-TUM_first_pool_85_01_01-TIMS-30min-R1'	1958
HCD Prosit 2020	Tryptic	0.649785	b'230719_f1-TUM_first_pool_13_01_01-TIMS-30min-R1'	1971
HCD Prosit 2020	Tryptic	0.662797	b'230719_f1-TUM_first_pool_37_01_01-TIMS-30min-R1'	1978
HCD Prosit 2020	Tryptic	0.462435	b'230719_f1-TUM_first_pool_118_01_01-TIMS-30min-R1'	1979
HCD Prosit 2020	Tryptic	0.739911	b'230719_f1-TUM_first_pool_118_01_01-TIMS-30min-R1'	1983
HCD Prosit 2020	Tryptic	0.691893	b'230719_f1-TUM_first_pool_13_01_01-TIMS-30min-R1'	1985
HCD Prosit 2020	Tryptic	0.816237	b'230719_f1-TUM_first_pool_109_01_01-TIMS-30min-R1'	1997
HCD Prosit 2020	Tryptic	0.560081	b'230719_f1-TUM_first_pool_15_01_01-TIMS-30min-R1'	2001
HCD Prosit 2020	Tryptic	0.732416	b'230719_f1-TUM_first_pool_15_01_01-TIMS-30min-R1'	2011
HCD Prosit 2020	Tryptic	0.631927	b'230719_f1-TUM_first_pool_15_01_01-TIMS-30min-R1'	2015
HCD Prosit 2020	Tryptic	0.748918	b'230719_f1-TUM_first_pool_15_01_01-TIMS-30min-R1'	2032
HCD Prosit 2020	Tryptic	0.578565	b'230719_f1-TUM_first_pool_117_01_01-TIMS-30min-R1'	2037
HCD Prosit 2020	Tryptic	0.874043	b'230719_f1-TUM_first_pool_37_01_01-TIMS-30min-R1'	2038
HCD Prosit 2020	Tryptic	0.529891	b'230719_f1-TUM_first_pool_37_01_01-TIMS-30min-R1'	2060
HCD Prosit 2020	Tryptic	0.640303	b'230719_f1-TUM_first_pool_117_01_01-TIMS-30min-R1'	2067
HCD Prosit 2020	Tryptic	0.740695	b'230719_f1-TUM_first_pool_25_01_01-TIMS-30min-R1'	2067
HCD Prosit 2020	Tryptic	0.818928	b'230719_f1-TUM_first_pool_25_01_01-TIMS-30min-R1'	2068
HCD Prosit 2020	Tryptic	0.352817	b'230719_f1-TUM_first_pool_37_01_01-TIMS-30min-R1'	2077
HCD Prosit 2020	Tryptic	0.584538	b'230719_f1-TUM_first_pool_117_01_01-TIMS-30min-R1'	2085
HCD Prosit 2020	Tryptic	0.776954	b'230719_f1-TUM_first_pool_37_01_01-TIMS-30min-R1'	2088
HCD Prosit 2020	Tryptic	0.757204	b'230719_f1-TUM_first_pool_37_01_01-TIMS-30min-R1'	2089
HCD Prosit 2020	Tryptic	0.415993	b'230719_f1-TUM_first_pool_25_01_01-TIMS-30min-R1'	2090
HCD Prosit 2020	Tryptic	0.540107	b'230719_f1-TUM_first_pool_85_01_01-TIMS-30min-R1'	2093
HCD Prosit 2020	Tryptic	0.825579	b'230719_f1-TUM_first_pool_15_01_01-TIMS-30min-R1'	2111
HCD Prosit 2020	Tryptic	0.655883	b'230719_f1-TUM_first_pool_15_01_01-TIMS-30min-R1'	2115
HCD Prosit 2020	Tryptic	0.396796	b'230719_f1-TUM_first_pool_13_01_01-TIMS-30min-R1'	2124
HCD Prosit 2020	Tryptic	0.692626	b'230719_f1-TUM_first_pool_118_01_01-TIMS-30min-R1'	2134
HCD Prosit 2020	Tryptic	0.347675	b'230719_f1-TUM_first_pool_37_01_01-TIMS-30min-R1'	2148
HCD Prosit 2020	Tryptic	0.535043	b'230719_f1-TUM_first_pool_37_01_01-TIMS-30min-R1'	2154
HCD Prosit 2020	Tryptic	0.438707	b'230719_f1-TUM_first_pool_37_01_01-TIMS-30min-R1'	2156
HCD Prosit 2020	Tryptic	0.789031	b'230719_f1-TUM_first_pool_13_01_01-TIMS-30min-R1'	2171
HCD Prosit 2020	Tryptic	0.874919	b'230719_f1-TUM_first_pool_15_01_01-TIMS-30min-R1'	2191
HCD Prosit 2020	Tryptic	0.710302	b'230719_f1-TUM_first_pool_117_01_01-TIMS-30min-R1'	2193
HCD Prosit 2020	Tryptic	0.805259	b'230719_f1-TUM_first_pool_118_01_01-TIMS-30min-R1'	2200
HCD Prosit 2020	Tryptic	0.838686	b'230719_f1-TUM_first_pool_15_01_01-TIMS-30min-R1'	2202
HCD Prosit 2020	Tryptic	0.544305	b'230719_f1-TUM_first_pool_5_01_01-TIMS-30min-R1'	2205
HCD Prosit 2020	Tryptic	0.868509	b'230719_f1-TUM_first_pool_37_01_01-TIMS-30min-R1'	2213
HCD Prosit 2020	Tryptic	0.53264	b'230719_f1-TUM_first_pool_37_01_01-TIMS-30min-R1'	2216
HCD Prosit 2020	Tryptic	0.471085	b'230719_f1-TUM_first_pool_37_01_01-TIMS-30min-R1'	2218
HCD Prosit 2020	Tryptic	0.895525	b'230719_f1-TUM_first_pool_37_01_01-TIMS-30min-R1'	2240
HCD Prosit 2020	Tryptic	0.876783	b'230719_f1-TUM_first_pool_37_01_01-TIMS-30min-R1'	2242
HCD Prosit 2020	Tryptic	0.792842	b'230719_f1-TUM_first_pool_37_01_01-TIMS-30min-R1'	2250
HCD Prosit 2020	Tryptic	0.552092	b'230719_f1-TUM_first_pool_13_01_01-TIMS-30min-R1'	2279
HCD Prosit 2020	Tryptic	0.801479	b'230719_f1-TUM_first_pool_37_01_01-TIMS-30min-R1'	2283
HCD Prosit 2020	Tryptic	0.686526	b'230719_f1-TUM_first_pool_13_01_01-TIMS-30min-R1'	2288
HCD Prosit 2020	Tryptic	0.846117	b'230719_f1-TUM_first_pool_37_01_01-TIMS-30min-R1'	2288
HCD Prosit 2020	Tryptic	0.760984	b'230719_f1-TUM_first_pool_118_01_01-TIMS-30min-R1'	2298
HCD Prosit 2020	Tryptic	0.595529	b'230719_f1-TUM_first_pool_21_01_01-TIMS-30min-R1'	2302
HCD Prosit 2020	Tryptic	0.77448	b'230719_f1-TUM_first_pool_117_01_01-TIMS-30min-R1'	2304
HCD Prosit 2020	Tryptic	0.746797	b'230719_f1-TUM_first_pool_37_01_01-TIMS-30min-R1'	2310
HCD Prosit 2020	Tryptic	0.575708	b'230719_f1-TUM_first_pool_37_01_01-TIMS-30min-R1'	2314
HCD Prosit 2020	Tryptic	0.330164	b'230719_f1-TUM_first_pool_37_01_01-TIMS-30min-R1'	2325
HCD Prosit 2020	Tryptic	0.46324	b'230719_f1-TUM_first_pool_118_01_01-TIMS-30min-R1'	2334
HCD Prosit 2020	Tryptic	0.569909	b'230719_f1-TUM_first_pool_15_01_01-TIMS-30min-R1'	2343
HCD Prosit 2020	Tryptic	0.717191	b'230719_f1-TUM_first_pool_15_01_01-TIMS-30min-R1'	2345
HCD Prosit 2020	Tryptic	0.81784	b'230719_f1-TUM_first_pool_21_01_01-TIMS-30min-R1'	2361
HCD Prosit 2020	Tryptic	0.736138	b'230719_f1-TUM_first_pool_126_01_01-TIMS-30min-R1'	2364
HCD Prosit 2020	Tryptic	0.667647	b'230719_f1-TUM_first_pool_13_01_01-TIMS-30min-R1'	2377
HCD Prosit 2020	Tryptic	0.787014	b'230719_f1-TUM_first_pool_15_01_01-TIMS-30min-R1'	2377
HCD Prosit 2020	Tryptic	0.814323	b'230719_f1-TUM_first_pool_21_01_01-TIMS-30min-R1'	2377
HCD Prosit 2020	Tryptic	0.763509	b'230719_f1-TUM_first_pool_37_01_01-TIMS-30min-R1'	2377
HCD Prosit 2020	Tryptic	0.633649	b'230719_f1-TUM_first_pool_25_01_01-TIMS-30min-R1'	2381
HCD Prosit 2020	Tryptic	0.781417	b'230719_f1-TUM_first_pool_5_01_01-TIMS-30min-R1'	2385
HCD Prosit 2020	Tryptic	0.837353	b'230719_f1-TUM_first_pool_15_01_01-TIMS-30min-R1'	2390
HCD Prosit 2020	Tryptic	0.517983	b'230719_f1-TUM_first_pool_105_01_01-TIMS-30min-R1'	2391
HCD Prosit 2020	Tryptic	0.719446	b'230719_f1-TUM_first_pool_15_01_01-TIMS-30min-R1'	2391
HCD Prosit 2020	Tryptic	0.721724	b'230719_f1-TUM_first_pool_5_01_01-TIMS-30min-R1'	2400
HCD Prosit 2020	Tryptic	0.85608	b'230719_f1-TUM_first_pool_5_01_01-TIMS-30min-R1'	2408
HCD Prosit 2020	Tryptic	0.731096	b'230719_f1-TUM_first_pool_15_01_01-TIMS-30min-R1'	2411
HCD Prosit 2020	Tryptic	0.779925	b'230719_f1-TUM_first_pool_37_01_01-TIMS-30min-R1'	2414
HCD Prosit 2020	Tryptic	0.828318	b'230719_f1-TUM_first_pool_13_01_01-TIMS-30min-R1'	2417
HCD Prosit 2020	Tryptic	0.824699	b'230719_f1-TUM_first_pool_105_01_01-TIMS-30min-R1'	2455
HCD Prosit 2020	Tryptic	0.639864	b'230719_f1-TUM_first_pool_37_01_01-TIMS-30min-R1'	2457
HCD Prosit 2020	Tryptic	0.671182	b'230719_f1-TUM_first_pool_13_01_01-TIMS-30min-R1'	2458
HCD Prosit 2020	Tryptic	0.715924	b'230719_f1-TUM_first_pool_13_01_01-TIMS-30min-R1'	2459
HCD Prosit 2020	Tryptic	0.725905	b'230719_f1-TUM_first_pool_21_01_01-TIMS-30min-R1'	2461
HCD Prosit 2020	Tryptic	0.655405	b'230719_f1-TUM_first_pool_5_01_01-TIMS-30min-R1'	2463
HCD Prosit 2020	Tryptic	0.372771	b'230719_f1-TUM_first_pool_13_01_01-TIMS-30min-R1'	2467
HCD Prosit 2020	Tryptic	0.856016	b'230719_f1-TUM_first_pool_37_01_01-TIMS-30min-R1'	2469
HCD Prosit 2020	Tryptic	0.784317	b'230719_f1-TUM_first_pool_118_01_01-TIMS-30min-R1'	2472
HCD Prosit 2020	Tryptic	0.735488	b'230719_f1-TUM_first_pool_37_01_01-TIMS-30min-R1'	2498
HCD Prosit 2020	Tryptic	0.712652	b'230719_f1-TUM_first_pool_117_01_01-TIMS-30min-R1'	2500
HCD Prosit 2020	Tryptic	0.518514	b'230719_f1-TUM_first_pool_21_01_01-TIMS-30min-R1'	2508
HCD Prosit 2020	Tryptic	0.693491	b'230719_f1-TUM_first_pool_21_01_01-TIMS-30min-R1'	2511
HCD Prosit 2020	Tryptic	0.756426	b'230719_f1-TUM_first_pool_15_01_01-TIMS-30min-R1'	2512
HCD Prosit 2020	Tryptic	0.665559	b'230719_f1-TUM_first_pool_37_01_01-TIMS-30min-R1'	2513
HCD Prosit 2020	Tryptic	0.656899	b'230719_f1-TUM_first_pool_25_01_01-TIMS-30min-R1'	2515
HCD Prosit 2020	Tryptic	0.82876	b'230719_f1-TUM_first_pool_85_01_01-TIMS-30min-R1'	2516
HCD Prosit 2020	Tryptic	0.599319	b'230719_f1-TUM_first_pool_37_01_01-TIMS-30min-R1'	2520
HCD Prosit 2020	Tryptic	0.633627	b'230719_f1-TUM_first_pool_118_01_01-TIMS-30min-R1'	2526
HCD Prosit 2020	Tryptic	0.697605	b'230719_f1-TUM_first_pool_21_01_01-TIMS-30min-R1'	2534
HCD Prosit 2020	Tryptic	0.749471	b'230719_f1-TUM_first_pool_37_01_01-TIMS-30min-R1'	2534
HCD Prosit 2020	Tryptic	0.375002	b'230719_f1-TUM_first_pool_117_01_01-TIMS-30min-R1'	2536
HCD Prosit 2020	Tryptic	0.706802	b'230719_f1-TUM_first_pool_21_01_01-TIMS-30min-R1'	2542
HCD Prosit 2020	Tryptic	0.761646	b'230719_f1-TUM_first_pool_13_01_01-TIMS-30min-R1'	2545
HCD Prosit 2020	Tryptic	0.651501	b'230719_f1-TUM_first_pool_15_01_01-TIMS-30min-R1'	2545
HCD Prosit 2020	Tryptic	0.623415	b'230719_f1-TUM_first_pool_21_01_01-TIMS-30min-R1'	2551
HCD Prosit 2020	Tryptic	0.626034	b'230719_f1-TUM_first_pool_21_01_01-TIMS-30min-R1'	2552
HCD Prosit 2020	Tryptic	0.867818	b'230719_f1-TUM_first_pool_15_01_01-TIMS-30min-R1'	2553
HCD Prosit 2020	Tryptic	0.702501	b'230719_f1-TUM_first_pool_15_01_01-TIMS-30min-R1'	2558
HCD Prosit 2020	Tryptic	0.68176	b'230719_f1-TUM_first_pool_85_01_01-TIMS-30min-R1'	2558
HCD Prosit 2020	Tryptic	0.598563	b'230719_f1-TUM_first_pool_37_01_01-TIMS-30min-R1'	2559
HCD Prosit 2020	Tryptic	0.763526	b'230719_f1-TUM_first_pool_37_01_01-TIMS-30min-R1'	2561
HCD Prosit 2020	Tryptic	0.770656	b'230719_f1-TUM_first_pool_109_01_01-TIMS-30min-R1'	2563
HCD Prosit 2020	Tryptic	0.529964	b'230719_f1-TUM_first_pool_117_01_01-TIMS-30min-R1'	2567
HCD Prosit 2020	Tryptic	0.798317	b'230719_f1-TUM_first_pool_85_01_01-TIMS-30min-R1'	2567
HCD Prosit 2020	Tryptic	0.811211	b'230719_f1-TUM_first_pool_85_01_01-TIMS-30min-R1'	2570
HCD Prosit 2020	Tryptic	0.24837	b'230719_f1-TUM_first_pool_37_01_01-TIMS-30min-R1'	2586
HCD Prosit 2020	Tryptic	0.892451	b'230719_f1-TUM_first_pool_109_01_01-TIMS-30min-R1'	2588
HCD Prosit 2020	Tryptic	0.813909	b'230719_f1-TUM_first_pool_15_01_01-TIMS-30min-R1'	2588
HCD Prosit 2020	Tryptic	0.865474	b'230719_f1-TUM_first_pool_15_01_01-TIMS-30min-R1'	2589
HCD Prosit 2020	Tryptic	0.746569	b'230719_f1-TUM_first_pool_37_01_01-TIMS-30min-R1'	2590
HCD Prosit 2020	Tryptic	0.779595	b'230719_f1-TUM_first_pool_15_01_01-TIMS-30min-R1'	2592
HCD Prosit 2020	Tryptic	0.77653	b'230719_f1-TUM_first_pool_37_01_01-TIMS-30min-R1'	2594
HCD Prosit 2020	Tryptic	0.778457	b'230719_f1-TUM_first_pool_37_01_01-TIMS-30min-R1'	2595
HCD Prosit 2020	Tryptic	0.734675	b'230719_f1-TUM_first_pool_15_01_01-TIMS-30min-R1'	2606
HCD Prosit 2020	Tryptic	0.894747	b'230719_f1-TUM_first_pool_21_01_01-TIMS-30min-R1'	2607
HCD Prosit 2020	Tryptic	0.48143	b'230719_f1-TUM_first_pool_13_01_01-TIMS-30min-R1'	2615
HCD Prosit 2020	Tryptic	0.742605	b'230719_f1-TUM_first_pool_13_01_01-TIMS-30min-R1'	2618
HCD Prosit 2020	Tryptic	0.728398	b'230719_f1-TUM_first_pool_105_01_01-TIMS-30min-R1'	2627
HCD Prosit 2020	Tryptic	0.649362	b'230719_f1-TUM_first_pool_37_01_01-TIMS-30min-R1'	2629
HCD Prosit 2020	Tryptic	0.779647	b'230719_f1-TUM_first_pool_37_01_01-TIMS-30min-R1'	2632
HCD Prosit 2020	Tryptic	0.724774	b'230719_f1-TUM_first_pool_37_01_01-TIMS-30min-R1'	2634
HCD Prosit 2020	Tryptic	0.846248	b'230719_f1-TUM_first_pool_13_01_01-TIMS-30min-R1'	2638
HCD Prosit 2020	Tryptic	0.649579	b'230719_f1-TUM_first_pool_37_01_01-TIMS-30min-R1'	2638
HCD Prosit 2020	Tryptic	0.633665	b'230719_f1-TUM_first_pool_37_01_01-TIMS-30min-R1'	2639
HCD Prosit 2020	Tryptic	0.631133	b'230719_f1-TUM_first_pool_37_01_01-TIMS-30min-R1'	2640
HCD Prosit 2020	Tryptic	0.790457	b'230719_f1-TUM_first_pool_109_01_01-TIMS-30min-R1'	2642
HCD Prosit 2020	Tryptic	0.533303	b'230719_f1-TUM_first_pool_13_01_01-TIMS-30min-R1'	2651
HCD Prosit 2020	Tryptic	0.770186	b'230719_f1-TUM_first_pool_15_01_01-TIMS-30min-R1'	2652
HCD Prosit 2020	Tryptic	0.536892	b'230719_f1-TUM_first_pool_13_01_01-TIMS-30min-R1'	2653
HCD Prosit 2020	Tryptic	0.745285	b'230719_f1-TUM_first_pool_15_01_01-TIMS-30min-R1'	2655
HCD Prosit 2020	Tryptic	0.494416	b'230719_f1-TUM_first_pool_13_01_01-TIMS-30min-R1'	2657
HCD Prosit 2020	Tryptic	0.497604	b'230719_f1-TUM_first_pool_13_01_01-TIMS-30min-R1'	2660
HCD Prosit 2020	Tryptic	0.83224	b'230719_f1-TUM_first_pool_118_01_01-TIMS-30min-R1'	2666
HCD Prosit 2020	Tryptic	0.635865	b'230719_f1-TUM_first_pool_15_01_01-TIMS-30min-R1'	2668
HCD Prosit 2020	Tryptic	0.699408	b'230719_f1-TUM_first_pool_15_01_01-TIMS-30min-R1'	2670
HCD Prosit 2020	Tryptic	0.640157	b'230719_f1-TUM_first_pool_105_01_01-TIMS-30min-R1'	2672
HCD Prosit 2020	Tryptic	0.611982	b'230719_f1-TUM_first_pool_105_01_01-TIMS-30min-R1'	2673
HCD Prosit 2020	Tryptic	0.615028	b'230719_f1-TUM_first_pool_105_01_01-TIMS-30min-R1'	2674
HCD Prosit 2020	Tryptic	0.777108	b'230719_f1-TUM_first_pool_5_01_01-TIMS-30min-R1'	2678
HCD Prosit 2020	Tryptic	0.888067	b'230719_f1-TUM_first_pool_37_01_01-TIMS-30min-R1'	2679
HCD Prosit 2020	Tryptic	0.832644	b'230719_f1-TUM_first_pool_21_01_01-TIMS-30min-R1'	2681
HCD Prosit 2020	Tryptic	0.658731	b'230719_f1-TUM_first_pool_105_01_01-TIMS-30min-R1'	2687
HCD Prosit 2020	Tryptic	0.792258	b'230719_f1-TUM_first_pool_117_01_01-TIMS-30min-R1'	2691
HCD Prosit 2020	Tryptic	0.845005	b'230719_f1-TUM_first_pool_118_01_01-TIMS-30min-R1'	2692
HCD Prosit 2020	Tryptic	0.814257	b'230719_f1-TUM_first_pool_25_01_01-TIMS-30min-R1'	2704
HCD Prosit 2020	Tryptic	0.815949	b'230719_f1-TUM_first_pool_117_01_01-TIMS-30min-R1'	2715
HCD Prosit 2020	Tryptic	0.522495	b'230719_f1-TUM_first_pool_37_01_01-TIMS-30min-R1'	2725
HCD Prosit 2020	Tryptic	0.788279	b'230719_f1-TUM_first_pool_25_01_01-TIMS-30min-R1'	2735
HCD Prosit 2020	Tryptic	0.781445	b'230719_f1-TUM_first_pool_15_01_01-TIMS-30min-R1'	2742
HCD Prosit 2020	Tryptic	0.727401	b'230719_f1-TUM_first_pool_25_01_01-TIMS-30min-R1'	2742
HCD Prosit 2020	Tryptic	0.743787	b'230719_f1-TUM_first_pool_118_01_01-TIMS-30min-R1'	2747
HCD Prosit 2020	Tryptic	0.423804	b'230719_f1-TUM_first_pool_15_01_01-TIMS-30min-R1'	2751
HCD Prosit 2020	Tryptic	0.718516	b'230719_f1-TUM_first_pool_5_01_01-TIMS-30min-R1'	2751
HCD Prosit 2020	Tryptic	0.474625	b'230719_f1-TUM_first_pool_15_01_01-TIMS-30min-R1'	2754
HCD Prosit 2020	Tryptic	0.683903	b'230719_f1-TUM_first_pool_118_01_01-TIMS-30min-R1'	2756
HCD Prosit 2020	Tryptic	0.635153	b'230719_f1-TUM_first_pool_37_01_01-TIMS-30min-R1'	2766
HCD Prosit 2020	Tryptic	0.737731	b'230719_f1-TUM_first_pool_25_01_01-TIMS-30min-R1'	2771
HCD Prosit 2020	Tryptic	0.583159	b'230719_f1-TUM_first_pool_85_01_01-TIMS-30min-R1'	2775
HCD Prosit 2020	Tryptic	0.598329	b'230719_f1-TUM_first_pool_15_01_01-TIMS-30min-R1'	2776
HCD Prosit 2020	Tryptic	0.793086	b'230719_f1-TUM_first_pool_25_01_01-TIMS-30min-R1'	2779
HCD Prosit 2020	Tryptic	0.697023	b'230719_f1-TUM_first_pool_15_01_01-TIMS-30min-R1'	2794
HCD Prosit 2020	Tryptic	0.725647	b'230719_f1-TUM_first_pool_15_01_01-TIMS-30min-R1'	2795
HCD Prosit 2020	Tryptic	0.779899	b'230719_f1-TUM_first_pool_118_01_01-TIMS-30min-R1'	2796
HCD Prosit 2020	Tryptic	0.361092	b'230719_f1-TUM_first_pool_25_01_01-TIMS-30min-R1'	2805
HCD Prosit 2020	Tryptic	0.623786	b'230719_f1-TUM_first_pool_37_01_01-TIMS-30min-R1'	2824
HCD Prosit 2020	Tryptic	0.581911	b'230719_f1-TUM_first_pool_37_01_01-TIMS-30min-R1'	2825
HCD Prosit 2020	Tryptic	0.899534	b'230719_f1-TUM_first_pool_117_01_01-TIMS-30min-R1'	2832
HCD Prosit 2020	Tryptic	0.738658	b'230719_f1-TUM_first_pool_21_01_01-TIMS-30min-R1'	2832
HCD Prosit 2020	Tryptic	0.619366	b'230719_f1-TUM_first_pool_126_01_01-TIMS-30min-R1'	2833
HCD Prosit 2020	Tryptic	0.610089	b'230719_f1-TUM_first_pool_15_01_01-TIMS-30min-R1'	2833
HCD Prosit 2020	Tryptic	0.621253	b'230719_f1-TUM_first_pool_126_01_01-TIMS-30min-R1'	2835
HCD Prosit 2020	Tryptic	0.754103	b'230719_f1-TUM_first_pool_21_01_01-TIMS-30min-R1'	2835
HCD Prosit 2020	Tryptic	0.692066	b'230719_f1-TUM_first_pool_15_01_01-TIMS-30min-R1'	2848
HCD Prosit 2020	Tryptic	0.591804	b'230719_f1-TUM_first_pool_37_01_01-TIMS-30min-R1'	2859
HCD Prosit 2020	Tryptic	0.696479	b'230719_f1-TUM_first_pool_117_01_01-TIMS-30min-R1'	2862
HCD Prosit 2020	Tryptic	0.726038	b'230719_f1-TUM_first_pool_37_01_01-TIMS-30min-R1'	2867
HCD Prosit 2020	Tryptic	0.314407	b'230719_f1-TUM_first_pool_126_01_01-TIMS-30min-R1'	2872
HCD Prosit 2020	Tryptic	0.728043	b'230719_f1-TUM_first_pool_21_01_01-TIMS-30min-R1'	2879
HCD Prosit 2020	Tryptic	0.716251	b'230719_f1-TUM_first_pool_37_01_01-TIMS-30min-R1'	2879
HCD Prosit 2020	Tryptic	0.26726	b'230719_f1-TUM_first_pool_37_01_01-TIMS-30min-R1'	2884
HCD Prosit 2020	Tryptic	0.307632	b'230719_f1-TUM_first_pool_37_01_01-TIMS-30min-R1'	2885
HCD Prosit 2020	Tryptic	0.745393	b'230719_f1-TUM_first_pool_15_01_01-TIMS-30min-R1'	2886
HCD Prosit 2020	Tryptic	0.657094	b'230719_f1-TUM_first_pool_118_01_01-TIMS-30min-R1'	2899
HCD Prosit 2020	Tryptic	0.708772	b'230719_f1-TUM_first_pool_118_01_01-TIMS-30min-R1'	2915
HCD Prosit 2020	Tryptic	0.582752	b'230719_f1-TUM_first_pool_118_01_01-TIMS-30min-R1'	2918
HCD Prosit 2020	Tryptic	0.581693	b'230719_f1-TUM_first_pool_15_01_01-TIMS-30min-R1'	2918
HCD Prosit 2020	Tryptic	0.693229	b'230719_f1-TUM_first_pool_37_01_01-TIMS-30min-R1'	2918
HCD Prosit 2020	Tryptic	0.583773	b'230719_f1-TUM_first_pool_15_01_01-TIMS-30min-R1'	2919
HCD Prosit 2020	Tryptic	0.600172	b'230719_f1-TUM_first_pool_15_01_01-TIMS-30min-R1'	2920
HCD Prosit 2020	Tryptic	0.73002	b'230719_f1-TUM_first_pool_85_01_01-TIMS-30min-R1'	2932
HCD Prosit 2020	Tryptic	0.676383	b'230719_f1-TUM_first_pool_37_01_01-TIMS-30min-R1'	2933
HCD Prosit 2020	Tryptic	0.582559	b'230719_f1-TUM_first_pool_15_01_01-TIMS-30min-R1'	2934
HCD Prosit 2020	Tryptic	0.791233	b'230719_f1-TUM_first_pool_85_01_01-TIMS-30min-R1'	2934
HCD Prosit 2020	Tryptic	0.678242	b'230719_f1-TUM_first_pool_37_01_01-TIMS-30min-R1'	2935
HCD Prosit 2020	Tryptic	0.752381	b'230719_f1-TUM_first_pool_85_01_01-TIMS-30min-R1'	2936
HCD Prosit 2020	Tryptic	0.782883	b'230719_f1-TUM_first_pool_85_01_01-TIMS-30min-R1'	2937
HCD Prosit 2020	Tryptic	0.54603	b'230719_f1-TUM_first_pool_15_01_01-TIMS-30min-R1'	2940
HCD Prosit 2020	Tryptic	0.886296	b'230719_f1-TUM_first_pool_13_01_01-TIMS-30min-R1'	2943
HCD Prosit 2020	Tryptic	0.6504	b'230719_f1-TUM_first_pool_25_01_01-TIMS-30min-R1'	2943
HCD Prosit 2020	Tryptic	0.618383	b'230719_f1-TUM_first_pool_25_01_01-TIMS-30min-R1'	2944
HCD Prosit 2020	Tryptic	0.675029	b'230719_f1-TUM_first_pool_25_01_01-TIMS-30min-R1'	2947
HCD Prosit 2020	Tryptic	0.764993	b'230719_f1-TUM_first_pool_25_01_01-TIMS-30min-R1'	2951
HCD Prosit 2020	Tryptic	0.59495	b'230719_f1-TUM_first_pool_15_01_01-TIMS-30min-R1'	2953
HCD Prosit 2020	Tryptic	0.571645	b'230719_f1-TUM_first_pool_15_01_01-TIMS-30min-R1'	2954
HCD Prosit 2020	Tryptic	0.791964	b'230719_f1-TUM_first_pool_25_01_01-TIMS-30min-R1'	2963
HCD Prosit 2020	Tryptic	0.822933	b'230719_f1-TUM_first_pool_25_01_01-TIMS-30min-R1'	2964
HCD Prosit 2020	Tryptic	0.640599	b'230719_f1-TUM_first_pool_21_01_01-TIMS-30min-R1'	2966
HCD Prosit 2020	Tryptic	0.735363	b'230719_f1-TUM_first_pool_126_01_01-TIMS-30min-R1'	2968
HCD Prosit 2020	Tryptic	0.769626	b'230719_f1-TUM_first_pool_25_01_01-TIMS-30min-R1'	2976
HCD Prosit 2020	Tryptic	0.858308	b'230719_f1-TUM_first_pool_5_01_01-TIMS-30min-R1'	2979
HCD Prosit 2020	Tryptic	0.697356	b'230719_f1-TUM_first_pool_13_01_01-TIMS-30min-R1'	2981
HCD Prosit 2020	Tryptic	0.736846	b'230719_f1-TUM_first_pool_85_01_01-TIMS-30min-R1'	2983
HCD Prosit 2020	Tryptic	0.722363	b'230719_f1-TUM_first_pool_85_01_01-TIMS-30min-R1'	2986
HCD Prosit 2020	Tryptic	0.86595	b'230719_f1-TUM_first_pool_15_01_01-TIMS-30min-R1'	2987
HCD Prosit 2020	Tryptic	0.732272	b'230719_f1-TUM_first_pool_85_01_01-TIMS-30min-R1'	2988
HCD Prosit 2020	Tryptic	0.724143	b'230719_f1-TUM_first_pool_85_01_01-TIMS-30min-R1'	2990
HCD Prosit 2020	Tryptic	0.753275	b'230719_f1-TUM_first_pool_21_01_01-TIMS-30min-R1'	2993
HCD Prosit 2020	Tryptic	0.763181	b'230719_f1-TUM_first_pool_13_01_01-TIMS-30min-R1'	2997
HCD Prosit 2020	Tryptic	0.886367	b'230719_f1-TUM_first_pool_15_01_01-TIMS-30min-R1'	2998
HCD Prosit 2020	Tryptic	0.888705	b'230719_f1-TUM_first_pool_15_01_01-TIMS-30min-R1'	2999
HCD Prosit 2020	Tryptic	0.672474	b'230719_f1-TUM_first_pool_21_01_01-TIMS-30min-R1'	2999
HCD Prosit 2020	Tryptic	0.876385	b'230719_f1-TUM_first_pool_21_01_01-TIMS-30min-R1'	3003
HCD Prosit 2020	Tryptic	0.86716	b'230719_f1-TUM_first_pool_25_01_01-TIMS-30min-R1'	3011
HCD Prosit 2020	Tryptic	0.66119	b'230719_f1-TUM_first_pool_13_01_01-TIMS-30min-R1'	3014
HCD Prosit 2020	Tryptic	0.494567	b'230719_f1-TUM_first_pool_21_01_01-TIMS-30min-R1'	3017
HCD Prosit 2020	Tryptic	0.590679	b'230719_f1-TUM_first_pool_15_01_01-TIMS-30min-R1'	3019
HCD Prosit 2020	Tryptic	0.688733	b'230719_f1-TUM_first_pool_15_01_01-TIMS-30min-R1'	3022
HCD Prosit 2020	Tryptic	0.293039	b'230719_f1-TUM_first_pool_5_01_01-TIMS-30min-R1'	3027
HCD Prosit 2020	Tryptic	0.743437	b'230719_f1-TUM_first_pool_25_01_01-TIMS-30min-R1'	3028
HCD Prosit 2020	Tryptic	0.746717	b'230719_f1-TUM_first_pool_13_01_01-TIMS-30min-R1'	3030
HCD Prosit 2020	Tryptic	0.644904	b'230719_f1-TUM_first_pool_105_01_01-TIMS-30min-R1'	3031
HCD Prosit 2020	Tryptic	0.595362	b'230719_f1-TUM_first_pool_13_01_01-TIMS-30min-R1'	3032
HCD Prosit 2020	Tryptic	0.732061	b'230719_f1-TUM_first_pool_21_01_01-TIMS-30min-R1'	3034
HCD Prosit 2020	Tryptic	0.67232	b'230719_f1-TUM_first_pool_15_01_01-TIMS-30min-R1'	3037
HCD Prosit 2020	Tryptic	0.757669	b'230719_f1-TUM_first_pool_21_01_01-TIMS-30min-R1'	3037
HCD Prosit 2020	Tryptic	0.796741	b'230719_f1-TUM_first_pool_21_01_01-TIMS-30min-R1'	3038
HCD Prosit 2020	Tryptic	0.86431	b'230719_f1-TUM_first_pool_21_01_01-TIMS-30min-R1'	3042
HCD Prosit 2020	Tryptic	0.726174	b'230719_f1-TUM_first_pool_25_01_01-TIMS-30min-R1'	3045
HCD Prosit 2020	Tryptic	0.62565	b'230719_f1-TUM_first_pool_37_01_01-TIMS-30min-R1'	3049
HCD Prosit 2020	Tryptic	0.61764	b'230719_f1-TUM_first_pool_37_01_01-TIMS-30min-R1'	3051
HCD Prosit 2020	Tryptic	0.612805	b'230719_f1-TUM_first_pool_13_01_01-TIMS-30min-R1'	3054
HCD Prosit 2020	Tryptic	0.675995	b'230719_f1-TUM_first_pool_21_01_01-TIMS-30min-R1'	3054
HCD Prosit 2020	Tryptic	0.619394	b'230719_f1-TUM_first_pool_13_01_01-TIMS-30min-R1'	3056
HCD Prosit 2020	Tryptic	0.636313	b'230719_f1-TUM_first_pool_117_01_01-TIMS-30min-R1'	3059
HCD Prosit 2020	Tryptic	0.589119	b'230719_f1-TUM_first_pool_21_01_01-TIMS-30min-R1'	3063
HCD Prosit 2020	Tryptic	0.589547	b'230719_f1-TUM_first_pool_21_01_01-TIMS-30min-R1'	3064
HCD Prosit 2020	Tryptic	0.726006	b'230719_f1-TUM_first_pool_37_01_01-TIMS-30min-R1'	3069
HCD Prosit 2020	Tryptic	0.54074	b'230719_f1-TUM_first_pool_25_01_01-TIMS-30min-R1'	3070
HCD Prosit 2020	Tryptic	0.605312	b'230719_f1-TUM_first_pool_13_01_01-TIMS-30min-R1'	3071
HCD Prosit 2020	Tryptic	0.568843	b'230719_f1-TUM_first_pool_37_01_01-TIMS-30min-R1'	3071
HCD Prosit 2020	Tryptic	0.640596	b'230719_f1-TUM_first_pool_25_01_01-TIMS-30min-R1'	3072
HCD Prosit 2020	Tryptic	0.551952	b'230719_f1-TUM_first_pool_37_01_01-TIMS-30min-R1'	3073
HCD Prosit 2020	Tryptic	0.708403	b'230719_f1-TUM_first_pool_13_01_01-TIMS-30min-R1'	3075
HCD Prosit 2020	Tryptic	0.613073	b'230719_f1-TUM_first_pool_21_01_01-TIMS-30min-R1'	3078
HCD Prosit 2020	Tryptic	0.662789	b'230719_f1-TUM_first_pool_37_01_01-TIMS-30min-R1'	3081
HCD Prosit 2020	Tryptic	0.699158	b'230719_f1-TUM_first_pool_13_01_01-TIMS-30min-R1'	3083
HCD Prosit 2020	Tryptic	0.621286	b'230719_f1-TUM_first_pool_5_01_01-TIMS-30min-R1'	3085
HCD Prosit 2020	Tryptic	0.683921	b'230719_f1-TUM_first_pool_13_01_01-TIMS-30min-R1'	3086
HCD Prosit 2020	Tryptic	0.644558	b'230719_f1-TUM_first_pool_37_01_01-TIMS-30min-R1'	3088
HCD Prosit 2020	Tryptic	0.463042	b'230719_f1-TUM_first_pool_126_01_01-TIMS-30min-R1'	3093
HCD Prosit 2020	Tryptic	0.603307	b'230719_f1-TUM_first_pool_37_01_01-TIMS-30min-R1'	3096
HCD Prosit 2020	Tryptic	0.70652	b'230719_f1-TUM_first_pool_5_01_01-TIMS-30min-R1'	3112
HCD Prosit 2020	Tryptic	0.669857	b'230719_f1-TUM_first_pool_5_01_01-TIMS-30min-R1'	3113
HCD Prosit 2020	Tryptic	0.615164	b'230719_f1-TUM_first_pool_25_01_01-TIMS-30min-R1'	3118
HCD Prosit 2020	Tryptic	0.811629	b'230719_f1-TUM_first_pool_25_01_01-TIMS-30min-R1'	3120
HCD Prosit 2020	Tryptic	0.594136	b'230719_f1-TUM_first_pool_15_01_01-TIMS-30min-R1'	3121
HCD Prosit 2020	Tryptic	0.823423	b'230719_f1-TUM_first_pool_37_01_01-TIMS-30min-R1'	3121
HCD Prosit 2020	Tryptic	0.523282	b'230719_f1-TUM_first_pool_109_01_01-TIMS-30min-R1'	3122
HCD Prosit 2020	Tryptic	0.844407	b'230719_f1-TUM_first_pool_37_01_01-TIMS-30min-R1'	3122
HCD Prosit 2020	Tryptic	0.80717	b'230719_f1-TUM_first_pool_13_01_01-TIMS-30min-R1'	3126
HCD Prosit 2020	Tryptic	0.72797	b'230719_f1-TUM_first_pool_13_01_01-TIMS-30min-R1'	3127
HCD Prosit 2020	Tryptic	0.799944	b'230719_f1-TUM_first_pool_118_01_01-TIMS-30min-R1'	3129
HCD Prosit 2020	Tryptic	0.674383	b'230719_f1-TUM_first_pool_15_01_01-TIMS-30min-R1'	3130
HCD Prosit 2020	Tryptic	0.732485	b'230719_f1-TUM_first_pool_105_01_01-TIMS-30min-R1'	3134
HCD Prosit 2020	Tryptic	0.340443	b'230719_f1-TUM_first_pool_13_01_01-TIMS-30min-R1'	3136
HCD Prosit 2020	Tryptic	0.817652	b'230719_f1-TUM_first_pool_25_01_01-TIMS-30min-R1'	3138
HCD Prosit 2020	Tryptic	0.648722	b'230719_f1-TUM_first_pool_37_01_01-TIMS-30min-R1'	3142
HCD Prosit 2020	Tryptic	0.488614	b'230719_f1-TUM_first_pool_13_01_01-TIMS-30min-R1'	3149
HCD Prosit 2020	Tryptic	0.703096	b'230719_f1-TUM_first_pool_37_01_01-TIMS-30min-R1'	3152
HCD Prosit 2020	Tryptic	0.858639	b'230719_f1-TUM_first_pool_109_01_01-TIMS-30min-R1'	3156
HCD Prosit 2020	Tryptic	0.707519	b'230719_f1-TUM_first_pool_25_01_01-TIMS-30min-R1'	3160
HCD Prosit 2020	Tryptic	0.813068	b'230719_f1-TUM_first_pool_37_01_01-TIMS-30min-R1'	3163
HCD Prosit 2020	Tryptic	0.769915	b'230719_f1-TUM_first_pool_105_01_01-TIMS-30min-R1'	3172
HCD Prosit 2020	Tryptic	0.746201	b'230719_f1-TUM_first_pool_85_01_01-TIMS-30min-R1'	3172
HCD Prosit 2020	Tryptic	0.757415	b'230719_f1-TUM_first_pool_15_01_01-TIMS-30min-R1'	3174
HCD Prosit 2020	Tryptic	0.719514	b'230719_f1-TUM_first_pool_15_01_01-TIMS-30min-R1'	3175
HCD Prosit 2020	Tryptic	0.737344	b'230719_f1-TUM_first_pool_15_01_01-TIMS-30min-R1'	3176
HCD Prosit 2020	Tryptic	0.436259	b'230719_f1-TUM_first_pool_21_01_01-TIMS-30min-R1'	3183
HCD Prosit 2020	Tryptic	0.77405	b'230719_f1-TUM_first_pool_13_01_01-TIMS-30min-R1'	3184
HCD Prosit 2020	Tryptic	0.762249	b'230719_f1-TUM_first_pool_118_01_01-TIMS-30min-R1'	3186
HCD Prosit 2020	Tryptic	0.648431	b'230719_f1-TUM_first_pool_105_01_01-TIMS-30min-R1'	3190
HCD Prosit 2020	Tryptic	0.533259	b'230719_f1-TUM_first_pool_25_01_01-TIMS-30min-R1'	3196
HCD Prosit 2020	Tryptic	0.747214	b'230719_f1-TUM_first_pool_21_01_01-TIMS-30min-R1'	3199
HCD Prosit 2020	Tryptic	0.629518	b'230719_f1-TUM_first_pool_37_01_01-TIMS-30min-R1'	3200
HCD Prosit 2020	Tryptic	0.677875	b'230719_f1-TUM_first_pool_15_01_01-TIMS-30min-R1'	3209
HCD Prosit 2020	Tryptic	0.554285	b'230719_f1-TUM_first_pool_105_01_01-TIMS-30min-R1'	3210
HCD Prosit 2020	Tryptic	0.857768	b'230719_f1-TUM_first_pool_21_01_01-TIMS-30min-R1'	3210
HCD Prosit 2020	Tryptic	0.703603	b'230719_f1-TUM_first_pool_37_01_01-TIMS-30min-R1'	3215
HCD Prosit 2020	Tryptic	0.73064	b'230719_f1-TUM_first_pool_37_01_01-TIMS-30min-R1'	3216
HCD Prosit 2020	Tryptic	0.508711	b'230719_f1-TUM_first_pool_15_01_01-TIMS-30min-R1'	3219
HCD Prosit 2020	Tryptic	0.272391	b'230719_f1-TUM_first_pool_37_01_01-TIMS-30min-R1'	3233
HCD Prosit 2020	Tryptic	0.271855	b'230719_f1-TUM_first_pool_37_01_01-TIMS-30min-R1'	3234
HCD Prosit 2020	Tryptic	0.762356	b'230719_f1-TUM_first_pool_25_01_01-TIMS-30min-R1'	3235
HCD Prosit 2020	Tryptic	0.764867	b'230719_f1-TUM_first_pool_37_01_01-TIMS-30min-R1'	3244
HCD Prosit 2020	Tryptic	0.648799	b'230719_f1-TUM_first_pool_126_01_01-TIMS-30min-R1'	3248
HCD Prosit 2020	Tryptic	0.502098	b'230719_f1-TUM_first_pool_15_01_01-TIMS-30min-R1'	3248
HCD Prosit 2020	Tryptic	0.828699	b'230719_f1-TUM_first_pool_109_01_01-TIMS-30min-R1'	3250
HCD Prosit 2020	Tryptic	0.823941	b'230719_f1-TUM_first_pool_21_01_01-TIMS-30min-R1'	3255
HCD Prosit 2020	Tryptic	0.791096	b'230719_f1-TUM_first_pool_15_01_01-TIMS-30min-R1'	3260
HCD Prosit 2020	Tryptic	0.703021	b'230719_f1-TUM_first_pool_15_01_01-TIMS-30min-R1'	3264
HCD Prosit 2020	Tryptic	0.680874	b'230719_f1-TUM_first_pool_21_01_01-TIMS-30min-R1'	3268
HCD Prosit 2020	Tryptic	0.816024	b'230719_f1-TUM_first_pool_5_01_01-TIMS-30min-R1'	3269
HCD Prosit 2020	Tryptic	0.502497	b'230719_f1-TUM_first_pool_13_01_01-TIMS-30min-R1'	3270
HCD Prosit 2020	Tryptic	0.342327	b'230719_f1-TUM_first_pool_5_01_01-TIMS-30min-R1'	3270
HCD Prosit 2020	Tryptic	0.831563	b'230719_f1-TUM_first_pool_21_01_01-TIMS-30min-R1'	3276
HCD Prosit 2020	Tryptic	0.595398	b'230719_f1-TUM_first_pool_13_01_01-TIMS-30min-R1'	3293
HCD Prosit 2020	Tryptic	0.68045	b'230719_f1-TUM_first_pool_13_01_01-TIMS-30min-R1'	3294
HCD Prosit 2020	Tryptic	0.697567	b'230719_f1-TUM_first_pool_13_01_01-TIMS-30min-R1'	3295
HCD Prosit 2020	Tryptic	0.530659	b'230719_f1-TUM_first_pool_21_01_01-TIMS-30min-R1'	3298
HCD Prosit 2020	Tryptic	0.70722	b'230719_f1-TUM_first_pool_118_01_01-TIMS-30min-R1'	3299
HCD Prosit 2020	Tryptic	0.498163	b'230719_f1-TUM_first_pool_37_01_01-TIMS-30min-R1'	3300
HCD Prosit 2020	Tryptic	0.666633	b'230719_f1-TUM_first_pool_15_01_01-TIMS-30min-R1'	3307
HCD Prosit 2020	Tryptic	0.750404	b'230719_f1-TUM_first_pool_25_01_01-TIMS-30min-R1'	3315
HCD Prosit 2020	Tryptic	0.775146	b'230719_f1-TUM_first_pool_25_01_01-TIMS-30min-R1'	3316
HCD Prosit 2020	Tryptic	0.690648	b'230719_f1-TUM_first_pool_85_01_01-TIMS-30min-R1'	3319
HCD Prosit 2020	Tryptic	0.669086	b'230719_f1-TUM_first_pool_85_01_01-TIMS-30min-R1'	3321
HCD Prosit 2020	Tryptic	0.359643	b'230719_f1-TUM_first_pool_5_01_01-TIMS-30min-R1'	3324
HCD Prosit 2020	Tryptic	0.772273	b'230719_f1-TUM_first_pool_15_01_01-TIMS-30min-R1'	3327
HCD Prosit 2020	Tryptic	0.829625	b'230719_f1-TUM_first_pool_21_01_01-TIMS-30min-R1'	3327
HCD Prosit 2020	Tryptic	0.741478	b'230719_f1-TUM_first_pool_37_01_01-TIMS-30min-R1'	3327
HCD Prosit 2020	Tryptic	0.854613	b'230719_f1-TUM_first_pool_21_01_01-TIMS-30min-R1'	3328
HCD Prosit 2020	Tryptic	0.683491	b'230719_f1-TUM_first_pool_15_01_01-TIMS-30min-R1'	3329
HCD Prosit 2020	Tryptic	0.708706	b'230719_f1-TUM_first_pool_5_01_01-TIMS-30min-R1'	3330
HCD Prosit 2020	Tryptic	0.711995	b'230719_f1-TUM_first_pool_5_01_01-TIMS-30min-R1'	3331
HCD Prosit 2020	Tryptic	0.598938	b'230719_f1-TUM_first_pool_21_01_01-TIMS-30min-R1'	3332
HCD Prosit 2020	Tryptic	0.646177	b'230719_f1-TUM_first_pool_117_01_01-TIMS-30min-R1'	3336
HCD Prosit 2020	Tryptic	0.83298	b'230719_f1-TUM_first_pool_15_01_01-TIMS-30min-R1'	3336
HCD Prosit 2020	Tryptic	0.901388	b'230719_f1-TUM_first_pool_15_01_01-TIMS-30min-R1'	3346
HCD Prosit 2020	Tryptic	0.880866	b'230719_f1-TUM_first_pool_21_01_01-TIMS-30min-R1'	3351
HCD Prosit 2020	Tryptic	0.771436	b'230719_f1-TUM_first_pool_15_01_01-TIMS-30min-R1'	3352
HCD Prosit 2020	Tryptic	0.698204	b'230719_f1-TUM_first_pool_85_01_01-TIMS-30min-R1'	3355
HCD Prosit 2020	Tryptic	0.730239	b'230719_f1-TUM_first_pool_13_01_01-TIMS-30min-R1'	3369
HCD Prosit 2020	Tryptic	0.783427	b'230719_f1-TUM_first_pool_15_01_01-TIMS-30min-R1'	3369
HCD Prosit 2020	Tryptic	0.790809	b'230719_f1-TUM_first_pool_15_01_01-TIMS-30min-R1'	3371
HCD Prosit 2020	Tryptic	0.782889	b'230719_f1-TUM_first_pool_15_01_01-TIMS-30min-R1'	3372
HCD Prosit 2020	Tryptic	0.655198	b'230719_f1-TUM_first_pool_21_01_01-TIMS-30min-R1'	3380
HCD Prosit 2020	Tryptic	0.655584	b'230719_f1-TUM_first_pool_21_01_01-TIMS-30min-R1'	3381
HCD Prosit 2020	Tryptic	0.812791	b'230719_f1-TUM_first_pool_37_01_01-TIMS-30min-R1'	3386
HCD Prosit 2020	Tryptic	0.751007	b'230719_f1-TUM_first_pool_85_01_01-TIMS-30min-R1'	3389
HCD Prosit 2020	Tryptic	0.751038	b'230719_f1-TUM_first_pool_85_01_01-TIMS-30min-R1'	3390
HCD Prosit 2020	Tryptic	0.669986	b'230719_f1-TUM_first_pool_15_01_01-TIMS-30min-R1'	3394
HCD Prosit 2020	Tryptic	0.625858	b'230719_f1-TUM_first_pool_25_01_01-TIMS-30min-R1'	3394
HCD Prosit 2020	Tryptic	0.537959	b'230719_f1-TUM_first_pool_15_01_01-TIMS-30min-R1'	3395
HCD Prosit 2020	Tryptic	0.751872	b'230719_f1-TUM_first_pool_5_01_01-TIMS-30min-R1'	3398
HCD Prosit 2020	Tryptic	0.680038	b'230719_f1-TUM_first_pool_85_01_01-TIMS-30min-R1'	3399
HCD Prosit 2020	Tryptic	0.689592	b'230719_f1-TUM_first_pool_85_01_01-TIMS-30min-R1'	3400
HCD Prosit 2020	Tryptic	0.695543	b'230719_f1-TUM_first_pool_85_01_01-TIMS-30min-R1'	3401
HCD Prosit 2020	Tryptic	0.652428	b'230719_f1-TUM_first_pool_85_01_01-TIMS-30min-R1'	3402
HCD Prosit 2020	Tryptic	0.674344	b'230719_f1-TUM_first_pool_25_01_01-TIMS-30min-R1'	3405
HCD Prosit 2020	Tryptic	0.800835	b'230719_f1-TUM_first_pool_37_01_01-TIMS-30min-R1'	3406
HCD Prosit 2020	Tryptic	0.778984	b'230719_f1-TUM_first_pool_25_01_01-TIMS-30min-R1'	3411
HCD Prosit 2020	Tryptic	0.783587	b'230719_f1-TUM_first_pool_25_01_01-TIMS-30min-R1'	3413
HCD Prosit 2020	Tryptic	0.802457	b'230719_f1-TUM_first_pool_25_01_01-TIMS-30min-R1'	3415
HCD Prosit 2020	Tryptic	0.80933	b'230719_f1-TUM_first_pool_25_01_01-TIMS-30min-R1'	3416
HCD Prosit 2020	Tryptic	0.773741	b'230719_f1-TUM_first_pool_37_01_01-TIMS-30min-R1'	3417
HCD Prosit 2020	Tryptic	0.609783	b'230719_f1-TUM_first_pool_37_01_01-TIMS-30min-R1'	3419
HCD Prosit 2020	Tryptic	0.788266	b'230719_f1-TUM_first_pool_15_01_01-TIMS-30min-R1'	3420
HCD Prosit 2020	Tryptic	0.418171	b'230719_f1-TUM_first_pool_13_01_01-TIMS-30min-R1'	3422
HCD Prosit 2020	Tryptic	0.783182	b'230719_f1-TUM_first_pool_13_01_01-TIMS-30min-R1'	3434
HCD Prosit 2020	Tryptic	0.867033	b'230719_f1-TUM_first_pool_25_01_01-TIMS-30min-R1'	3438
HCD Prosit 2020	Tryptic	0.731359	b'230719_f1-TUM_first_pool_15_01_01-TIMS-30min-R1'	3440
HCD Prosit 2020	Tryptic	0.603548	b'230719_f1-TUM_first_pool_126_01_01-TIMS-30min-R1'	3443
HCD Prosit 2020	Tryptic	0.598359	b'230719_f1-TUM_first_pool_15_01_01-TIMS-30min-R1'	3444
HCD Prosit 2020	Tryptic	0.684994	b'230719_f1-TUM_first_pool_21_01_01-TIMS-30min-R1'	3448
HCD Prosit 2020	Tryptic	0.747614	b'230719_f1-TUM_first_pool_118_01_01-TIMS-30min-R1'	3449
HCD Prosit 2020	Tryptic	0.739951	b'230719_f1-TUM_first_pool_118_01_01-TIMS-30min-R1'	3450
HCD Prosit 2020	Tryptic	0.843561	b'230719_f1-TUM_first_pool_37_01_01-TIMS-30min-R1'	3453
HCD Prosit 2020	Tryptic	0.687154	b'230719_f1-TUM_first_pool_5_01_01-TIMS-30min-R1'	3453
HCD Prosit 2020	Tryptic	0.554788	b'230719_f1-TUM_first_pool_126_01_01-TIMS-30min-R1'	3455
HCD Prosit 2020	Tryptic	0.806338	b'230719_f1-TUM_first_pool_15_01_01-TIMS-30min-R1'	3458
HCD Prosit 2020	Tryptic	0.766388	b'230719_f1-TUM_first_pool_37_01_01-TIMS-30min-R1'	3465
HCD Prosit 2020	Tryptic	0.586446	b'230719_f1-TUM_first_pool_13_01_01-TIMS-30min-R1'	3475
HCD Prosit 2020	Tryptic	0.638101	b'230719_f1-TUM_first_pool_13_01_01-TIMS-30min-R1'	3476
HCD Prosit 2020	Tryptic	0.606971	b'230719_f1-TUM_first_pool_109_01_01-TIMS-30min-R1'	3480
HCD Prosit 2020	Tryptic	0.495814	b'230719_f1-TUM_first_pool_37_01_01-TIMS-30min-R1'	3484
HCD Prosit 2020	Tryptic	0.618066	b'230719_f1-TUM_first_pool_105_01_01-TIMS-30min-R1'	3486
HCD Prosit 2020	Tryptic	0.623267	b'230719_f1-TUM_first_pool_105_01_01-TIMS-30min-R1'	3487
HCD Prosit 2020	Tryptic	0.625508	b'230719_f1-TUM_first_pool_105_01_01-TIMS-30min-R1'	3488
HCD Prosit 2020	Tryptic	0.72337	b'230719_f1-TUM_first_pool_15_01_01-TIMS-30min-R1'	3489
HCD Prosit 2020	Tryptic	0.737776	b'230719_f1-TUM_first_pool_37_01_01-TIMS-30min-R1'	3489
HCD Prosit 2020	Tryptic	0.833616	b'230719_f1-TUM_first_pool_21_01_01-TIMS-30min-R1'	3491
HCD Prosit 2020	Tryptic	0.803174	b'230719_f1-TUM_first_pool_21_01_01-TIMS-30min-R1'	3492
HCD Prosit 2020	Tryptic	0.869928	b'230719_f1-TUM_first_pool_25_01_01-TIMS-30min-R1'	3494
HCD Prosit 2020	Tryptic	0.877015	b'230719_f1-TUM_first_pool_25_01_01-TIMS-30min-R1'	3496
HCD Prosit 2020	Tryptic	0.852987	b'230719_f1-TUM_first_pool_118_01_01-TIMS-30min-R1'	3503
HCD Prosit 2020	Tryptic	0.709945	b'230719_f1-TUM_first_pool_21_01_01-TIMS-30min-R1'	3504
HCD Prosit 2020	Tryptic	0.519947	b'230719_f1-TUM_first_pool_15_01_01-TIMS-30min-R1'	3506
HCD Prosit 2020	Tryptic	0.347381	b'230719_f1-TUM_first_pool_126_01_01-TIMS-30min-R1'	3513
HCD Prosit 2020	Tryptic	0.635666	b'230719_f1-TUM_first_pool_13_01_01-TIMS-30min-R1'	3513
HCD Prosit 2020	Tryptic	0.617126	b'230719_f1-TUM_first_pool_25_01_01-TIMS-30min-R1'	3513
HCD Prosit 2020	Tryptic	0.90151	b'230719_f1-TUM_first_pool_21_01_01-TIMS-30min-R1'	3515
HCD Prosit 2020	Tryptic	0.784855	b'230719_f1-TUM_first_pool_25_01_01-TIMS-30min-R1'	3515
HCD Prosit 2020	Tryptic	0.646736	b'230719_f1-TUM_first_pool_105_01_01-TIMS-30min-R1'	3516
HCD Prosit 2020	Tryptic	0.797319	b'230719_f1-TUM_first_pool_25_01_01-TIMS-30min-R1'	3516
HCD Prosit 2020	Tryptic	0.534813	b'230719_f1-TUM_first_pool_15_01_01-TIMS-30min-R1'	3518
HCD Prosit 2020	Tryptic	0.629431	b'230719_f1-TUM_first_pool_118_01_01-TIMS-30min-R1'	3524
HCD Prosit 2020	Tryptic	0.545549	b'230719_f1-TUM_first_pool_21_01_01-TIMS-30min-R1'	3527
HCD Prosit 2020	Tryptic	0.689663	b'230719_f1-TUM_first_pool_37_01_01-TIMS-30min-R1'	3527
HCD Prosit 2020	Tryptic	0.59992	b'230719_f1-TUM_first_pool_5_01_01-TIMS-30min-R1'	3529
HCD Prosit 2020	Tryptic	0.725157	b'230719_f1-TUM_first_pool_21_01_01-TIMS-30min-R1'	3534
HCD Prosit 2020	Tryptic	0.771734	b'230719_f1-TUM_first_pool_25_01_01-TIMS-30min-R1'	3540
HCD Prosit 2020	Tryptic	0.755697	b'230719_f1-TUM_first_pool_13_01_01-TIMS-30min-R1'	3546
HCD Prosit 2020	Tryptic	0.795318	b'230719_f1-TUM_first_pool_21_01_01-TIMS-30min-R1'	3546
HCD Prosit 2020	Tryptic	0.834603	b'230719_f1-TUM_first_pool_118_01_01-TIMS-30min-R1'	3547
HCD Prosit 2020	Tryptic	0.74804	b'230719_f1-TUM_first_pool_13_01_01-TIMS-30min-R1'	3548
HCD Prosit 2020	Tryptic	0.529933	b'230719_f1-TUM_first_pool_37_01_01-TIMS-30min-R1'	3549
HCD Prosit 2020	Tryptic	0.669302	b'230719_f1-TUM_first_pool_15_01_01-TIMS-30min-R1'	3553
HCD Prosit 2020	Tryptic	0.786925	b'230719_f1-TUM_first_pool_85_01_01-TIMS-30min-R1'	3556
HCD Prosit 2020	Tryptic	0.833247	b'230719_f1-TUM_first_pool_5_01_01-TIMS-30min-R1'	3557
HCD Prosit 2020	Tryptic	0.546595	b'230719_f1-TUM_first_pool_21_01_01-TIMS-30min-R1'	3558
HCD Prosit 2020	Tryptic	0.765811	b'230719_f1-TUM_first_pool_37_01_01-TIMS-30min-R1'	3558
HCD Prosit 2020	Tryptic	0.647802	b'230719_f1-TUM_first_pool_21_01_01-TIMS-30min-R1'	3560
HCD Prosit 2020	Tryptic	0.546715	b'230719_f1-TUM_first_pool_37_01_01-TIMS-30min-R1'	3560
HCD Prosit 2020	Tryptic	0.770098	b'230719_f1-TUM_first_pool_15_01_01-TIMS-30min-R1'	3561
HCD Prosit 2020	Tryptic	0.790268	b'230719_f1-TUM_first_pool_15_01_01-TIMS-30min-R1'	3562
HCD Prosit 2020	Tryptic	0.868164	b'230719_f1-TUM_first_pool_15_01_01-TIMS-30min-R1'	3563
HCD Prosit 2020	Tryptic	0.757676	b'230719_f1-TUM_first_pool_126_01_01-TIMS-30min-R1'	3566
HCD Prosit 2020	Tryptic	0.71941	b'230719_f1-TUM_first_pool_13_01_01-TIMS-30min-R1'	3566
HCD Prosit 2020	Tryptic	0.862645	b'230719_f1-TUM_first_pool_25_01_01-TIMS-30min-R1'	3573
HCD Prosit 2020	Tryptic	0.65229	b'230719_f1-TUM_first_pool_109_01_01-TIMS-30min-R1'	3575
HCD Prosit 2020	Tryptic	0.696198	b'230719_f1-TUM_first_pool_5_01_01-TIMS-30min-R1'	3575
HCD Prosit 2020	Tryptic	0.705626	b'230719_f1-TUM_first_pool_21_01_01-TIMS-30min-R1'	3580
HCD Prosit 2020	Tryptic	0.905207	b'230719_f1-TUM_first_pool_5_01_01-TIMS-30min-R1'	3580
HCD Prosit 2020	Tryptic	0.709523	b'230719_f1-TUM_first_pool_21_01_01-TIMS-30min-R1'	3581
HCD Prosit 2020	Tryptic	0.690441	b'230719_f1-TUM_first_pool_13_01_01-TIMS-30min-R1'	3582
HCD Prosit 2020	Tryptic	0.717058	b'230719_f1-TUM_first_pool_25_01_01-TIMS-30min-R1'	3582
HCD Prosit 2020	Tryptic	0.726018	b'230719_f1-TUM_first_pool_85_01_01-TIMS-30min-R1'	3582
HCD Prosit 2020	Tryptic	0.699456	b'230719_f1-TUM_first_pool_13_01_01-TIMS-30min-R1'	3583
HCD Prosit 2020	Tryptic	0.813559	b'230719_f1-TUM_first_pool_5_01_01-TIMS-30min-R1'	3583
HCD Prosit 2020	Tryptic	0.775562	b'230719_f1-TUM_first_pool_85_01_01-TIMS-30min-R1'	3583
HCD Prosit 2020	Tryptic	0.796784	b'230719_f1-TUM_first_pool_5_01_01-TIMS-30min-R1'	3584
HCD Prosit 2020	Tryptic	0.842347	b'230719_f1-TUM_first_pool_13_01_01-TIMS-30min-R1'	3589
HCD Prosit 2020	Tryptic	0.79306	b'230719_f1-TUM_first_pool_37_01_01-TIMS-30min-R1'	3589
HCD Prosit 2020	Tryptic	0.845062	b'230719_f1-TUM_first_pool_21_01_01-TIMS-30min-R1'	3592
HCD Prosit 2020	Tryptic	0.778586	b'230719_f1-TUM_first_pool_15_01_01-TIMS-30min-R1'	3597
HCD Prosit 2020	Tryptic	0.648903	b'230719_f1-TUM_first_pool_37_01_01-TIMS-30min-R1'	3597
HCD Prosit 2020	Tryptic	0.787793	b'230719_f1-TUM_first_pool_15_01_01-TIMS-30min-R1'	3600
HCD Prosit 2020	Tryptic	0.728836	b'230719_f1-TUM_first_pool_21_01_01-TIMS-30min-R1'	3600
HCD Prosit 2020	Tryptic	0.748856	b'230719_f1-TUM_first_pool_5_01_01-TIMS-30min-R1'	3600
HCD Prosit 2020	Tryptic	0.806667	b'230719_f1-TUM_first_pool_15_01_01-TIMS-30min-R1'	3602
HCD Prosit 2020	Tryptic	0.654008	b'230719_f1-TUM_first_pool_25_01_01-TIMS-30min-R1'	3604
HCD Prosit 2020	Tryptic	0.72242	b'230719_f1-TUM_first_pool_118_01_01-TIMS-30min-R1'	3605
HCD Prosit 2020	Tryptic	0.69052	b'230719_f1-TUM_first_pool_25_01_01-TIMS-30min-R1'	3607
HCD Prosit 2020	Tryptic	0.594707	b'230719_f1-TUM_first_pool_21_01_01-TIMS-30min-R1'	3611
HCD Prosit 2020	Tryptic	0.764801	b'230719_f1-TUM_first_pool_126_01_01-TIMS-30min-R1'	3618
HCD Prosit 2020	Tryptic	0.693422	b'230719_f1-TUM_first_pool_21_01_01-TIMS-30min-R1'	3619
HCD Prosit 2020	Tryptic	0.527405	b'230719_f1-TUM_first_pool_25_01_01-TIMS-30min-R1'	3619
HCD Prosit 2020	Tryptic	0.826422	b'230719_f1-TUM_first_pool_21_01_01-TIMS-30min-R1'	3621
HCD Prosit 2020	Tryptic	0.773353	b'230719_f1-TUM_first_pool_37_01_01-TIMS-30min-R1'	3621
HCD Prosit 2020	Tryptic	0.554205	b'230719_f1-TUM_first_pool_25_01_01-TIMS-30min-R1'	3622
HCD Prosit 2020	Tryptic	0.578435	b'230719_f1-TUM_first_pool_25_01_01-TIMS-30min-R1'	3625
HCD Prosit 2020	Tryptic	0.529638	b'230719_f1-TUM_first_pool_37_01_01-TIMS-30min-R1'	3627
HCD Prosit 2020	Tryptic	0.821379	b'230719_f1-TUM_first_pool_21_01_01-TIMS-30min-R1'	3628
HCD Prosit 2020	Tryptic	0.632989	b'230719_f1-TUM_first_pool_5_01_01-TIMS-30min-R1'	3629
HCD Prosit 2020	Tryptic	0.603276	b'230719_f1-TUM_first_pool_105_01_01-TIMS-30min-R1'	3632
HCD Prosit 2020	Tryptic	0.504382	b'230719_f1-TUM_first_pool_105_01_01-TIMS-30min-R1'	3634
HCD Prosit 2020	Tryptic	0.63187	b'230719_f1-TUM_first_pool_15_01_01-TIMS-30min-R1'	3635
HCD Prosit 2020	Tryptic	0.717742	b'230719_f1-TUM_first_pool_5_01_01-TIMS-30min-R1'	3638
HCD Prosit 2020	Tryptic	0.695619	b'230719_f1-TUM_first_pool_5_01_01-TIMS-30min-R1'	3639
HCD Prosit 2020	Tryptic	0.652777	b'230719_f1-TUM_first_pool_25_01_01-TIMS-30min-R1'	3641
HCD Prosit 2020	Tryptic	0.628386	b'230719_f1-TUM_first_pool_25_01_01-TIMS-30min-R1'	3642
HCD Prosit 2020	Tryptic	0.457104	b'230719_f1-TUM_first_pool_13_01_01-TIMS-30min-R1'	3643
HCD Prosit 2020	Tryptic	0.805257	b'230719_f1-TUM_first_pool_37_01_01-TIMS-30min-R1'	3643
HCD Prosit 2020	Tryptic	0.773614	b'230719_f1-TUM_first_pool_109_01_01-TIMS-30min-R1'	3655
HCD Prosit 2020	Tryptic	0.699202	b'230719_f1-TUM_first_pool_118_01_01-TIMS-30min-R1'	3656
HCD Prosit 2020	Tryptic	0.790009	b'230719_f1-TUM_first_pool_21_01_01-TIMS-30min-R1'	3656
HCD Prosit 2020	Tryptic	0.770781	b'230719_f1-TUM_first_pool_21_01_01-TIMS-30min-R1'	3658
HCD Prosit 2020	Tryptic	0.853654	b'230719_f1-TUM_first_pool_15_01_01-TIMS-30min-R1'	3660
HCD Prosit 2020	Tryptic	0.750312	b'230719_f1-TUM_first_pool_37_01_01-TIMS-30min-R1'	3663
HCD Prosit 2020	Tryptic	0.829504	b'230719_f1-TUM_first_pool_85_01_01-TIMS-30min-R1'	3663
HCD Prosit 2020	Tryptic	0.702161	b'230719_f1-TUM_first_pool_105_01_01-TIMS-30min-R1'	3664
HCD Prosit 2020	Tryptic	0.674034	b'230719_f1-TUM_first_pool_105_01_01-TIMS-30min-R1'	3665
HCD Prosit 2020	Tryptic	0.736393	b'230719_f1-TUM_first_pool_105_01_01-TIMS-30min-R1'	3668
HCD Prosit 2020	Tryptic	0.622147	b'230719_f1-TUM_first_pool_105_01_01-TIMS-30min-R1'	3669
HCD Prosit 2020	Tryptic	0.663093	b'230719_f1-TUM_first_pool_21_01_01-TIMS-30min-R1'	3669
HCD Prosit 2020	Tryptic	0.432086	b'230719_f1-TUM_first_pool_5_01_01-TIMS-30min-R1'	3670
HCD Prosit 2020	Tryptic	0.642344	b'230719_f1-TUM_first_pool_105_01_01-TIMS-30min-R1'	3674
HCD Prosit 2020	Tryptic	0.76473	b'230719_f1-TUM_first_pool_85_01_01-TIMS-30min-R1'	3683
HCD Prosit 2020	Tryptic	0.863055	b'230719_f1-TUM_first_pool_105_01_01-TIMS-30min-R1'	3684
HCD Prosit 2020	Tryptic	0.69359	b'230719_f1-TUM_first_pool_85_01_01-TIMS-30min-R1'	3699
HCD Prosit 2020	Tryptic	0.731499	b'230719_f1-TUM_first_pool_37_01_01-TIMS-30min-R1'	3707
HCD Prosit 2020	Tryptic	0.737715	b'230719_f1-TUM_first_pool_37_01_01-TIMS-30min-R1'	3708
HCD Prosit 2020	Tryptic	0.742041	b'230719_f1-TUM_first_pool_105_01_01-TIMS-30min-R1'	3711
HCD Prosit 2020	Tryptic	0.858399	b'230719_f1-TUM_first_pool_13_01_01-TIMS-30min-R1'	3715
HCD Prosit 2020	Tryptic	0.862891	b'230719_f1-TUM_first_pool_13_01_01-TIMS-30min-R1'	3717
HCD Prosit 2020	Tryptic	0.678712	b'230719_f1-TUM_first_pool_37_01_01-TIMS-30min-R1'	3718
HCD Prosit 2020	Tryptic	0.732183	b'230719_f1-TUM_first_pool_118_01_01-TIMS-30min-R1'	3719
HCD Prosit 2020	Tryptic	0.63431	b'230719_f1-TUM_first_pool_15_01_01-TIMS-30min-R1'	3722
HCD Prosit 2020	Tryptic	0.738634	b'230719_f1-TUM_first_pool_25_01_01-TIMS-30min-R1'	3722
HCD Prosit 2020	Tryptic	0.493828	b'230719_f1-TUM_first_pool_15_01_01-TIMS-30min-R1'	3723
HCD Prosit 2020	Tryptic	0.740256	b'230719_f1-TUM_first_pool_85_01_01-TIMS-30min-R1'	3724
HCD Prosit 2020	Tryptic	0.780832	b'230719_f1-TUM_first_pool_117_01_01-TIMS-30min-R1'	3725
HCD Prosit 2020	Tryptic	0.636699	b'230719_f1-TUM_first_pool_15_01_01-TIMS-30min-R1'	3725
HCD Prosit 2020	Tryptic	0.656888	b'230719_f1-TUM_first_pool_118_01_01-TIMS-30min-R1'	3726
HCD Prosit 2020	Tryptic	0.83254	b'230719_f1-TUM_first_pool_85_01_01-TIMS-30min-R1'	3729
HCD Prosit 2020	Tryptic	0.688152	b'230719_f1-TUM_first_pool_13_01_01-TIMS-30min-R1'	3731
HCD Prosit 2020	Tryptic	0.593503	b'230719_f1-TUM_first_pool_25_01_01-TIMS-30min-R1'	3732
HCD Prosit 2020	Tryptic	0.560458	b'230719_f1-TUM_first_pool_25_01_01-TIMS-30min-R1'	3733
HCD Prosit 2020	Tryptic	0.736639	b'230719_f1-TUM_first_pool_105_01_01-TIMS-30min-R1'	3736
HCD Prosit 2020	Tryptic	0.731105	b'230719_f1-TUM_first_pool_5_01_01-TIMS-30min-R1'	3736
HCD Prosit 2020	Tryptic	0.701311	b'230719_f1-TUM_first_pool_21_01_01-TIMS-30min-R1'	3738
HCD Prosit 2020	Tryptic	0.752005	b'230719_f1-TUM_first_pool_13_01_01-TIMS-30min-R1'	3739
HCD Prosit 2020	Tryptic	0.746544	b'230719_f1-TUM_first_pool_118_01_01-TIMS-30min-R1'	3740
HCD Prosit 2020	Tryptic	0.848021	b'230719_f1-TUM_first_pool_37_01_01-TIMS-30min-R1'	3740
HCD Prosit 2020	Tryptic	0.629366	b'230719_f1-TUM_first_pool_37_01_01-TIMS-30min-R1'	3742
HCD Prosit 2020	Tryptic	0.427147	b'230719_f1-TUM_first_pool_126_01_01-TIMS-30min-R1'	3743
HCD Prosit 2020	Tryptic	0.584308	b'230719_f1-TUM_first_pool_15_01_01-TIMS-30min-R1'	3744
HCD Prosit 2020	Tryptic	0.681086	b'230719_f1-TUM_first_pool_21_01_01-TIMS-30min-R1'	3744
HCD Prosit 2020	Tryptic	0.785541	b'230719_f1-TUM_first_pool_109_01_01-TIMS-30min-R1'	3749
HCD Prosit 2020	Tryptic	0.811856	b'230719_f1-TUM_first_pool_13_01_01-TIMS-30min-R1'	3753
HCD Prosit 2020	Tryptic	0.401914	b'230719_f1-TUM_first_pool_37_01_01-TIMS-30min-R1'	3753
HCD Prosit 2020	Tryptic	0.39051	b'230719_f1-TUM_first_pool_37_01_01-TIMS-30min-R1'	3754
HCD Prosit 2020	Tryptic	0.744668	b'230719_f1-TUM_first_pool_25_01_01-TIMS-30min-R1'	3758
HCD Prosit 2020	Tryptic	0.796929	b'230719_f1-TUM_first_pool_25_01_01-TIMS-30min-R1'	3760
HCD Prosit 2020	Tryptic	0.816492	b'230719_f1-TUM_first_pool_21_01_01-TIMS-30min-R1'	3761
HCD Prosit 2020	Tryptic	0.8156	b'230719_f1-TUM_first_pool_85_01_01-TIMS-30min-R1'	3764
HCD Prosit 2020	Tryptic	0.850049	b'230719_f1-TUM_first_pool_13_01_01-TIMS-30min-R1'	3765
HCD Prosit 2020	Tryptic	0.751446	b'230719_f1-TUM_first_pool_37_01_01-TIMS-30min-R1'	3767
HCD Prosit 2020	Tryptic	0.788067	b'230719_f1-TUM_first_pool_13_01_01-TIMS-30min-R1'	3769
HCD Prosit 2020	Tryptic	0.78476	b'230719_f1-TUM_first_pool_13_01_01-TIMS-30min-R1'	3770
HCD Prosit 2020	Tryptic	0.73244	b'230719_f1-TUM_first_pool_21_01_01-TIMS-30min-R1'	3775
HCD Prosit 2020	Tryptic	0.558993	b'230719_f1-TUM_first_pool_13_01_01-TIMS-30min-R1'	3781
HCD Prosit 2020	Tryptic	0.578166	b'230719_f1-TUM_first_pool_13_01_01-TIMS-30min-R1'	3782
HCD Prosit 2020	Tryptic	0.548062	b'230719_f1-TUM_first_pool_13_01_01-TIMS-30min-R1'	3785
HCD Prosit 2020	Tryptic	0.745152	b'230719_f1-TUM_first_pool_25_01_01-TIMS-30min-R1'	3785
HCD Prosit 2020	Tryptic	0.703914	b'230719_f1-TUM_first_pool_105_01_01-TIMS-30min-R1'	3789
HCD Prosit 2020	Tryptic	0.786885	b'230719_f1-TUM_first_pool_118_01_01-TIMS-30min-R1'	3792
HCD Prosit 2020	Tryptic	0.742271	b'230719_f1-TUM_first_pool_126_01_01-TIMS-30min-R1'	3798
HCD Prosit 2020	Tryptic	0.666708	b'230719_f1-TUM_first_pool_109_01_01-TIMS-30min-R1'	3799
HCD Prosit 2020	Tryptic	0.755612	b'230719_f1-TUM_first_pool_126_01_01-TIMS-30min-R1'	3799
HCD Prosit 2020	Tryptic	0.653018	b'230719_f1-TUM_first_pool_109_01_01-TIMS-30min-R1'	3801
HCD Prosit 2020	Tryptic	0.772961	b'230719_f1-TUM_first_pool_126_01_01-TIMS-30min-R1'	3801
HCD Prosit 2020	Tryptic	0.734752	b'230719_f1-TUM_first_pool_15_01_01-TIMS-30min-R1'	3801
HCD Prosit 2020	Tryptic	0.812409	b'230719_f1-TUM_first_pool_37_01_01-TIMS-30min-R1'	3806
HCD Prosit 2020	Tryptic	0.522333	b'230719_f1-TUM_first_pool_5_01_01-TIMS-30min-R1'	3806
HCD Prosit 2020	Tryptic	0.687047	b'230719_f1-TUM_first_pool_85_01_01-TIMS-30min-R1'	3806
HCD Prosit 2020	Tryptic	0.66424	b'230719_f1-TUM_first_pool_15_01_01-TIMS-30min-R1'	3807
HCD Prosit 2020	Tryptic	0.51206	b'230719_f1-TUM_first_pool_21_01_01-TIMS-30min-R1'	3816
HCD Prosit 2020	Tryptic	0.569853	b'230719_f1-TUM_first_pool_118_01_01-TIMS-30min-R1'	3820
HCD Prosit 2020	Tryptic	0.720169	b'230719_f1-TUM_first_pool_15_01_01-TIMS-30min-R1'	3825
HCD Prosit 2020	Tryptic	0.726064	b'230719_f1-TUM_first_pool_15_01_01-TIMS-30min-R1'	3826
HCD Prosit 2020	Tryptic	0.713	b'230719_f1-TUM_first_pool_85_01_01-TIMS-30min-R1'	3830
HCD Prosit 2020	Tryptic	0.762774	b'230719_f1-TUM_first_pool_109_01_01-TIMS-30min-R1'	3832
HCD Prosit 2020	Tryptic	0.706825	b'230719_f1-TUM_first_pool_109_01_01-TIMS-30min-R1'	3833
HCD Prosit 2020	Tryptic	0.83919	b'230719_f1-TUM_first_pool_37_01_01-TIMS-30min-R1'	3837
HCD Prosit 2020	Tryptic	0.664166	b'230719_f1-TUM_first_pool_25_01_01-TIMS-30min-R1'	3838
HCD Prosit 2020	Tryptic	0.66155	b'230719_f1-TUM_first_pool_37_01_01-TIMS-30min-R1'	3838
HCD Prosit 2020	Tryptic	0.666971	b'230719_f1-TUM_first_pool_37_01_01-TIMS-30min-R1'	3839
HCD Prosit 2020	Tryptic	0.64287	b'230719_f1-TUM_first_pool_37_01_01-TIMS-30min-R1'	3840
HCD Prosit 2020	Tryptic	0.805986	b'230719_f1-TUM_first_pool_21_01_01-TIMS-30min-R1'	3842
HCD Prosit 2020	Tryptic	0.770635	b'230719_f1-TUM_first_pool_15_01_01-TIMS-30min-R1'	3846
HCD Prosit 2020	Tryptic	0.618236	b'230719_f1-TUM_first_pool_13_01_01-TIMS-30min-R1'	3849
HCD Prosit 2020	Tryptic	0.657139	b'230719_f1-TUM_first_pool_13_01_01-TIMS-30min-R1'	3851
HCD Prosit 2020	Tryptic	0.617121	b'230719_f1-TUM_first_pool_25_01_01-TIMS-30min-R1'	3851
HCD Prosit 2020	Tryptic	0.497132	b'230719_f1-TUM_first_pool_5_01_01-TIMS-30min-R1'	3851
HCD Prosit 2020	Tryptic	0.728774	b'230719_f1-TUM_first_pool_15_01_01-TIMS-30min-R1'	3853
HCD Prosit 2020	Tryptic	0.755071	b'230719_f1-TUM_first_pool_13_01_01-TIMS-30min-R1'	3855
HCD Prosit 2020	Tryptic	0.808949	b'230719_f1-TUM_first_pool_21_01_01-TIMS-30min-R1'	3855
HCD Prosit 2020	Tryptic	0.339652	b'230719_f1-TUM_first_pool_117_01_01-TIMS-30min-R1'	3856
HCD Prosit 2020	Tryptic	0.769383	b'230719_f1-TUM_first_pool_15_01_01-TIMS-30min-R1'	3856
HCD Prosit 2020	Tryptic	0.775751	b'230719_f1-TUM_first_pool_21_01_01-TIMS-30min-R1'	3856
HCD Prosit 2020	Tryptic	0.561437	b'230719_f1-TUM_first_pool_85_01_01-TIMS-30min-R1'	3857
HCD Prosit 2020	Tryptic	0.563131	b'230719_f1-TUM_first_pool_118_01_01-TIMS-30min-R1'	3859
HCD Prosit 2020	Tryptic	0.679949	b'230719_f1-TUM_first_pool_13_01_01-TIMS-30min-R1'	3859
HCD Prosit 2020	Tryptic	0.814873	b'230719_f1-TUM_first_pool_85_01_01-TIMS-30min-R1'	3869
HCD Prosit 2020	Tryptic	0.772308	b'230719_f1-TUM_first_pool_21_01_01-TIMS-30min-R1'	3870
HCD Prosit 2020	Tryptic	0.800081	b'230719_f1-TUM_first_pool_13_01_01-TIMS-30min-R1'	3871
HCD Prosit 2020	Tryptic	0.783459	b'230719_f1-TUM_first_pool_13_01_01-TIMS-30min-R1'	3872
HCD Prosit 2020	Tryptic	0.803129	b'230719_f1-TUM_first_pool_13_01_01-TIMS-30min-R1'	3873
HCD Prosit 2020	Tryptic	0.797208	b'230719_f1-TUM_first_pool_13_01_01-TIMS-30min-R1'	3876
HCD Prosit 2020	Tryptic	0.821464	b'230719_f1-TUM_first_pool_15_01_01-TIMS-30min-R1'	3877
HCD Prosit 2020	Tryptic	0.803707	b'230719_f1-TUM_first_pool_85_01_01-TIMS-30min-R1'	3877
HCD Prosit 2020	Tryptic	0.838998	b'230719_f1-TUM_first_pool_15_01_01-TIMS-30min-R1'	3878
HCD Prosit 2020	Tryptic	0.601823	b'230719_f1-TUM_first_pool_85_01_01-TIMS-30min-R1'	3878
HCD Prosit 2020	Tryptic	0.721817	b'230719_f1-TUM_first_pool_118_01_01-TIMS-30min-R1'	3880
HCD Prosit 2020	Tryptic	0.683712	b'230719_f1-TUM_first_pool_85_01_01-TIMS-30min-R1'	3880
HCD Prosit 2020	Tryptic	0.729631	b'230719_f1-TUM_first_pool_118_01_01-TIMS-30min-R1'	3881
HCD Prosit 2020	Tryptic	0.747119	b'230719_f1-TUM_first_pool_21_01_01-TIMS-30min-R1'	3883
HCD Prosit 2020	Tryptic	0.873623	b'230719_f1-TUM_first_pool_25_01_01-TIMS-30min-R1'	3889
HCD Prosit 2020	Tryptic	0.716658	b'230719_f1-TUM_first_pool_15_01_01-TIMS-30min-R1'	3890
HCD Prosit 2020	Tryptic	0.818376	b'230719_f1-TUM_first_pool_109_01_01-TIMS-30min-R1'	3898
HCD Prosit 2020	Tryptic	0.719937	b'230719_f1-TUM_first_pool_117_01_01-TIMS-30min-R1'	3899
HCD Prosit 2020	Tryptic	0.651283	b'230719_f1-TUM_first_pool_37_01_01-TIMS-30min-R1'	3902
HCD Prosit 2020	Tryptic	0.660578	b'230719_f1-TUM_first_pool_37_01_01-TIMS-30min-R1'	3903
HCD Prosit 2020	Tryptic	0.522948	b'230719_f1-TUM_first_pool_15_01_01-TIMS-30min-R1'	3904
HCD Prosit 2020	Tryptic	0.66292	b'230719_f1-TUM_first_pool_5_01_01-TIMS-30min-R1'	3904
HCD Prosit 2020	Tryptic	0.862217	b'230719_f1-TUM_first_pool_15_01_01-TIMS-30min-R1'	3905
HCD Prosit 2020	Tryptic	0.762039	b'230719_f1-TUM_first_pool_126_01_01-TIMS-30min-R1'	3908
HCD Prosit 2020	Tryptic	0.868892	b'230719_f1-TUM_first_pool_25_01_01-TIMS-30min-R1'	3909
HCD Prosit 2020	Tryptic	0.886737	b'230719_f1-TUM_first_pool_25_01_01-TIMS-30min-R1'	3911
HCD Prosit 2020	Tryptic	0.627515	b'230719_f1-TUM_first_pool_15_01_01-TIMS-30min-R1'	3918
HCD Prosit 2020	Tryptic	0.739512	b'230719_f1-TUM_first_pool_13_01_01-TIMS-30min-R1'	3919
HCD Prosit 2020	Tryptic	0.587203	b'230719_f1-TUM_first_pool_15_01_01-TIMS-30min-R1'	3919
HCD Prosit 2020	Tryptic	0.619149	b'230719_f1-TUM_first_pool_118_01_01-TIMS-30min-R1'	3921
HCD Prosit 2020	Tryptic	0.642833	b'230719_f1-TUM_first_pool_13_01_01-TIMS-30min-R1'	3922
HCD Prosit 2020	Tryptic	0.757494	b'230719_f1-TUM_first_pool_13_01_01-TIMS-30min-R1'	3925
HCD Prosit 2020	Tryptic	0.526905	b'230719_f1-TUM_first_pool_126_01_01-TIMS-30min-R1'	3926
HCD Prosit 2020	Tryptic	0.762797	b'230719_f1-TUM_first_pool_13_01_01-TIMS-30min-R1'	3926
HCD Prosit 2020	Tryptic	0.328633	b'230719_f1-TUM_first_pool_5_01_01-TIMS-30min-R1'	3926
HCD Prosit 2020	Tryptic	0.850346	b'230719_f1-TUM_first_pool_117_01_01-TIMS-30min-R1'	3927
HCD Prosit 2020	Tryptic	0.574841	b'230719_f1-TUM_first_pool_126_01_01-TIMS-30min-R1'	3927
HCD Prosit 2020	Tryptic	0.793222	b'230719_f1-TUM_first_pool_25_01_01-TIMS-30min-R1'	3927
HCD Prosit 2020	Tryptic	0.793696	b'230719_f1-TUM_first_pool_37_01_01-TIMS-30min-R1'	3927
HCD Prosit 2020	Tryptic	0.773337	b'230719_f1-TUM_first_pool_13_01_01-TIMS-30min-R1'	3928
HCD Prosit 2020	Tryptic	0.337916	b'230719_f1-TUM_first_pool_5_01_01-TIMS-30min-R1'	3928
HCD Prosit 2020	Tryptic	0.594373	b'230719_f1-TUM_first_pool_85_01_01-TIMS-30min-R1'	3930
HCD Prosit 2020	Tryptic	0.833007	b'230719_f1-TUM_first_pool_21_01_01-TIMS-30min-R1'	3931
HCD Prosit 2020	Tryptic	0.586331	b'230719_f1-TUM_first_pool_85_01_01-TIMS-30min-R1'	3931
HCD Prosit 2020	Tryptic	0.786631	b'230719_f1-TUM_first_pool_118_01_01-TIMS-30min-R1'	3936
HCD Prosit 2020	Tryptic	0.787214	b'230719_f1-TUM_first_pool_21_01_01-TIMS-30min-R1'	3938
HCD Prosit 2020	Tryptic	0.797306	b'230719_f1-TUM_first_pool_85_01_01-TIMS-30min-R1'	3939
HCD Prosit 2020	Tryptic	0.693856	b'230719_f1-TUM_first_pool_15_01_01-TIMS-30min-R1'	3947
HCD Prosit 2020	Tryptic	0.73106	b'230719_f1-TUM_first_pool_117_01_01-TIMS-30min-R1'	3952
HCD Prosit 2020	Tryptic	0.885765	b'230719_f1-TUM_first_pool_85_01_01-TIMS-30min-R1'	3952
HCD Prosit 2020	Tryptic	0.748767	b'230719_f1-TUM_first_pool_117_01_01-TIMS-30min-R1'	3954
HCD Prosit 2020	Tryptic	0.461938	b'230719_f1-TUM_first_pool_15_01_01-TIMS-30min-R1'	3965
HCD Prosit 2020	Tryptic	0.611842	b'230719_f1-TUM_first_pool_25_01_01-TIMS-30min-R1'	3965
HCD Prosit 2020	Tryptic	0.718787	b'230719_f1-TUM_first_pool_37_01_01-TIMS-30min-R1'	3965
HCD Prosit 2020	Tryptic	0.696043	b'230719_f1-TUM_first_pool_118_01_01-TIMS-30min-R1'	3966
HCD Prosit 2020	Tryptic	0.875909	b'230719_f1-TUM_first_pool_13_01_01-TIMS-30min-R1'	3969
HCD Prosit 2020	Tryptic	0.654767	b'230719_f1-TUM_first_pool_37_01_01-TIMS-30min-R1'	3971
HCD Prosit 2020	Tryptic	0.423936	b'230719_f1-TUM_first_pool_5_01_01-TIMS-30min-R1'	3973
HCD Prosit 2020	Tryptic	0.650835	b'230719_f1-TUM_first_pool_21_01_01-TIMS-30min-R1'	3975
HCD Prosit 2020	Tryptic	0.588472	b'230719_f1-TUM_first_pool_21_01_01-TIMS-30min-R1'	3976
HCD Prosit 2020	Tryptic	0.788939	b'230719_f1-TUM_first_pool_13_01_01-TIMS-30min-R1'	3977
HCD Prosit 2020	Tryptic	0.642714	b'230719_f1-TUM_first_pool_21_01_01-TIMS-30min-R1'	3977
HCD Prosit 2020	Tryptic	0.651434	b'230719_f1-TUM_first_pool_21_01_01-TIMS-30min-R1'	3978
HCD Prosit 2020	Tryptic	0.323226	b'230719_f1-TUM_first_pool_117_01_01-TIMS-30min-R1'	3980
HCD Prosit 2020	Tryptic	0.746817	b'230719_f1-TUM_first_pool_118_01_01-TIMS-30min-R1'	3983
HCD Prosit 2020	Tryptic	0.632692	b'230719_f1-TUM_first_pool_85_01_01-TIMS-30min-R1'	3985
HCD Prosit 2020	Tryptic	0.835536	b'230719_f1-TUM_first_pool_37_01_01-TIMS-30min-R1'	3991
HCD Prosit 2020	Tryptic	0.819441	b'230719_f1-TUM_first_pool_117_01_01-TIMS-30min-R1'	3994
HCD Prosit 2020	Tryptic	0.724043	b'230719_f1-TUM_first_pool_21_01_01-TIMS-30min-R1'	3996
HCD Prosit 2020	Tryptic	0.832503	b'230719_f1-TUM_first_pool_21_01_01-TIMS-30min-R1'	3997
HCD Prosit 2020	Tryptic	0.747134	b'230719_f1-TUM_first_pool_117_01_01-TIMS-30min-R1'	3999
HCD Prosit 2020	Tryptic	0.727242	b'230719_f1-TUM_first_pool_117_01_01-TIMS-30min-R1'	4000
HCD Prosit 2020	Tryptic	0.620157	b'230719_f1-TUM_first_pool_37_01_01-TIMS-30min-R1'	4000
HCD Prosit 2020	Tryptic	0.749886	b'230719_f1-TUM_first_pool_117_01_01-TIMS-30min-R1'	4001
HCD Prosit 2020	Tryptic	0.842273	b'230719_f1-TUM_first_pool_109_01_01-TIMS-30min-R1'	4003
HCD Prosit 2020	Tryptic	0.888871	b'230719_f1-TUM_first_pool_25_01_01-TIMS-30min-R1'	4004
HCD Prosit 2020	Tryptic	0.628481	b'230719_f1-TUM_first_pool_85_01_01-TIMS-30min-R1'	4004
HCD Prosit 2020	Tryptic	0.841874	b'230719_f1-TUM_first_pool_109_01_01-TIMS-30min-R1'	4006
HCD Prosit 2020	Tryptic	0.768421	b'230719_f1-TUM_first_pool_21_01_01-TIMS-30min-R1'	4011
HCD Prosit 2020	Tryptic	0.631776	b'230719_f1-TUM_first_pool_25_01_01-TIMS-30min-R1'	4012
HCD Prosit 2020	Tryptic	0.685673	b'230719_f1-TUM_first_pool_25_01_01-TIMS-30min-R1'	4014
HCD Prosit 2020	Tryptic	0.86614	b'230719_f1-TUM_first_pool_13_01_01-TIMS-30min-R1'	4017
HCD Prosit 2020	Tryptic	0.756201	b'230719_f1-TUM_first_pool_21_01_01-TIMS-30min-R1'	4017
HCD Prosit 2020	Tryptic	0.751662	b'230719_f1-TUM_first_pool_13_01_01-TIMS-30min-R1'	4018
HCD Prosit 2020	Tryptic	0.711587	b'230719_f1-TUM_first_pool_25_01_01-TIMS-30min-R1'	4018
HCD Prosit 2020	Tryptic	0.763551	b'230719_f1-TUM_first_pool_21_01_01-TIMS-30min-R1'	4019
HCD Prosit 2020	Tryptic	0.733167	b'230719_f1-TUM_first_pool_25_01_01-TIMS-30min-R1'	4019
HCD Prosit 2020	Tryptic	0.738284	b'230719_f1-TUM_first_pool_15_01_01-TIMS-30min-R1'	4020
HCD Prosit 2020	Tryptic	0.738112	b'230719_f1-TUM_first_pool_25_01_01-TIMS-30min-R1'	4020
HCD Prosit 2020	Tryptic	0.653103	b'230719_f1-TUM_first_pool_118_01_01-TIMS-30min-R1'	4022
HCD Prosit 2020	Tryptic	0.884708	b'230719_f1-TUM_first_pool_5_01_01-TIMS-30min-R1'	4025
HCD Prosit 2020	Tryptic	0.524816	b'230719_f1-TUM_first_pool_13_01_01-TIMS-30min-R1'	4033
HCD Prosit 2020	Tryptic	0.539255	b'230719_f1-TUM_first_pool_13_01_01-TIMS-30min-R1'	4034
HCD Prosit 2020	Tryptic	0.782215	b'230719_f1-TUM_first_pool_13_01_01-TIMS-30min-R1'	4035
HCD Prosit 2020	Tryptic	0.718787	b'230719_f1-TUM_first_pool_25_01_01-TIMS-30min-R1'	4038
HCD Prosit 2020	Tryptic	0.738105	b'230719_f1-TUM_first_pool_25_01_01-TIMS-30min-R1'	4039
HCD Prosit 2020	Tryptic	0.785583	b'230719_f1-TUM_first_pool_117_01_01-TIMS-30min-R1'	4043
HCD Prosit 2020	Tryptic	0.776501	b'230719_f1-TUM_first_pool_15_01_01-TIMS-30min-R1'	4043
HCD Prosit 2020	Tryptic	0.789182	b'230719_f1-TUM_first_pool_117_01_01-TIMS-30min-R1'	4044
HCD Prosit 2020	Tryptic	0.777543	b'230719_f1-TUM_first_pool_85_01_01-TIMS-30min-R1'	4048
HCD Prosit 2020	Tryptic	0.639163	b'230719_f1-TUM_first_pool_21_01_01-TIMS-30min-R1'	4049
HCD Prosit 2020	Tryptic	0.806875	b'230719_f1-TUM_first_pool_85_01_01-TIMS-30min-R1'	4049
HCD Prosit 2020	Tryptic	0.684212	b'230719_f1-TUM_first_pool_13_01_01-TIMS-30min-R1'	4057
HCD Prosit 2020	Tryptic	0.869288	b'230719_f1-TUM_first_pool_21_01_01-TIMS-30min-R1'	4058
HCD Prosit 2020	Tryptic	0.667132	b'230719_f1-TUM_first_pool_37_01_01-TIMS-30min-R1'	4059
HCD Prosit 2020	Tryptic	0.497195	b'230719_f1-TUM_first_pool_21_01_01-TIMS-30min-R1'	4061
HCD Prosit 2020	Tryptic	0.819457	b'230719_f1-TUM_first_pool_15_01_01-TIMS-30min-R1'	4068
HCD Prosit 2020	Tryptic	0.715146	b'230719_f1-TUM_first_pool_109_01_01-TIMS-30min-R1'	4069
HCD Prosit 2020	Tryptic	0.734234	b'230719_f1-TUM_first_pool_109_01_01-TIMS-30min-R1'	4070
HCD Prosit 2020	Tryptic	0.689871	b'230719_f1-TUM_first_pool_109_01_01-TIMS-30min-R1'	4071
HCD Prosit 2020	Tryptic	0.858972	b'230719_f1-TUM_first_pool_25_01_01-TIMS-30min-R1'	4077
HCD Prosit 2020	Tryptic	0.740956	b'230719_f1-TUM_first_pool_21_01_01-TIMS-30min-R1'	4081
HCD Prosit 2020	Tryptic	0.727313	b'230719_f1-TUM_first_pool_85_01_01-TIMS-30min-R1'	4084
HCD Prosit 2020	Tryptic	0.684781	b'230719_f1-TUM_first_pool_37_01_01-TIMS-30min-R1'	4086
HCD Prosit 2020	Tryptic	0.546857	b'230719_f1-TUM_first_pool_117_01_01-TIMS-30min-R1'	4087
HCD Prosit 2020	Tryptic	0.786259	b'230719_f1-TUM_first_pool_37_01_01-TIMS-30min-R1'	4087
HCD Prosit 2020	Tryptic	0.805424	b'230719_f1-TUM_first_pool_13_01_01-TIMS-30min-R1'	4088
HCD Prosit 2020	Tryptic	0.725023	b'230719_f1-TUM_first_pool_37_01_01-TIMS-30min-R1'	4088
HCD Prosit 2020	Tryptic	0.714792	b'230719_f1-TUM_first_pool_21_01_01-TIMS-30min-R1'	4089
HCD Prosit 2020	Tryptic	0.729992	b'230719_f1-TUM_first_pool_21_01_01-TIMS-30min-R1'	4090
HCD Prosit 2020	Tryptic	0.457486	b'230719_f1-TUM_first_pool_13_01_01-TIMS-30min-R1'	4092
HCD Prosit 2020	Tryptic	0.840041	b'230719_f1-TUM_first_pool_25_01_01-TIMS-30min-R1'	4094
HCD Prosit 2020	Tryptic	0.714662	b'230719_f1-TUM_first_pool_15_01_01-TIMS-30min-R1'	4104
HCD Prosit 2020	Tryptic	0.866911	b'230719_f1-TUM_first_pool_21_01_01-TIMS-30min-R1'	4105
HCD Prosit 2020	Tryptic	0.702553	b'230719_f1-TUM_first_pool_5_01_01-TIMS-30min-R1'	4109
HCD Prosit 2020	Tryptic	0.77054	b'230719_f1-TUM_first_pool_118_01_01-TIMS-30min-R1'	4114
HCD Prosit 2020	Tryptic	0.828107	b'230719_f1-TUM_first_pool_21_01_01-TIMS-30min-R1'	4115
HCD Prosit 2020	Tryptic	0.834864	b'230719_f1-TUM_first_pool_37_01_01-TIMS-30min-R1'	4118
HCD Prosit 2020	Tryptic	0.664993	b'230719_f1-TUM_first_pool_25_01_01-TIMS-30min-R1'	4127
HCD Prosit 2020	Tryptic	0.502388	b'230719_f1-TUM_first_pool_21_01_01-TIMS-30min-R1'	4130
HCD Prosit 2020	Tryptic	0.486966	b'230719_f1-TUM_first_pool_21_01_01-TIMS-30min-R1'	4132
HCD Prosit 2020	Tryptic	0.792478	b'230719_f1-TUM_first_pool_37_01_01-TIMS-30min-R1'	4133
HCD Prosit 2020	Tryptic	0.657319	b'230719_f1-TUM_first_pool_105_01_01-TIMS-30min-R1'	4138
HCD Prosit 2020	Tryptic	0.800668	b'230719_f1-TUM_first_pool_21_01_01-TIMS-30min-R1'	4138
HCD Prosit 2020	Tryptic	0.749264	b'230719_f1-TUM_first_pool_13_01_01-TIMS-30min-R1'	4139
HCD Prosit 2020	Tryptic	0.828355	b'230719_f1-TUM_first_pool_105_01_01-TIMS-30min-R1'	4140
HCD Prosit 2020	Tryptic	0.831634	b'230719_f1-TUM_first_pool_117_01_01-TIMS-30min-R1'	4140
HCD Prosit 2020	Tryptic	0.772581	b'230719_f1-TUM_first_pool_13_01_01-TIMS-30min-R1'	4147
HCD Prosit 2020	Tryptic	0.808782	b'230719_f1-TUM_first_pool_13_01_01-TIMS-30min-R1'	4148
HCD Prosit 2020	Tryptic	0.805384	b'230719_f1-TUM_first_pool_13_01_01-TIMS-30min-R1'	4149
HCD Prosit 2020	Tryptic	0.516858	b'230719_f1-TUM_first_pool_5_01_01-TIMS-30min-R1'	4149
HCD Prosit 2020	Tryptic	0.698718	b'230719_f1-TUM_first_pool_13_01_01-TIMS-30min-R1'	4150
HCD Prosit 2020	Tryptic	0.650099	b'230719_f1-TUM_first_pool_5_01_01-TIMS-30min-R1'	4150
HCD Prosit 2020	Tryptic	0.800833	b'230719_f1-TUM_first_pool_37_01_01-TIMS-30min-R1'	4152
HCD Prosit 2020	Tryptic	0.685971	b'230719_f1-TUM_first_pool_85_01_01-TIMS-30min-R1'	4152
HCD Prosit 2020	Tryptic	0.844655	b'230719_f1-TUM_first_pool_21_01_01-TIMS-30min-R1'	4155
HCD Prosit 2020	Tryptic	0.54683	b'230719_f1-TUM_first_pool_5_01_01-TIMS-30min-R1'	4158
HCD Prosit 2020	Tryptic	0.75256	b'230719_f1-TUM_first_pool_118_01_01-TIMS-30min-R1'	4159
HCD Prosit 2020	Tryptic	0.742816	b'230719_f1-TUM_first_pool_118_01_01-TIMS-30min-R1'	4160
HCD Prosit 2020	Tryptic	0.470868	b'230719_f1-TUM_first_pool_15_01_01-TIMS-30min-R1'	4160
HCD Prosit 2020	Tryptic	0.620135	b'230719_f1-TUM_first_pool_85_01_01-TIMS-30min-R1'	4163
HCD Prosit 2020	Tryptic	0.789883	b'230719_f1-TUM_first_pool_15_01_01-TIMS-30min-R1'	4165
HCD Prosit 2020	Tryptic	0.70844	b'230719_f1-TUM_first_pool_21_01_01-TIMS-30min-R1'	4167
HCD Prosit 2020	Tryptic	0.717668	b'230719_f1-TUM_first_pool_21_01_01-TIMS-30min-R1'	4168
HCD Prosit 2020	Tryptic	0.671604	b'230719_f1-TUM_first_pool_5_01_01-TIMS-30min-R1'	4169
HCD Prosit 2020	Tryptic	0.679936	b'230719_f1-TUM_first_pool_118_01_01-TIMS-30min-R1'	4171
HCD Prosit 2020	Tryptic	0.851176	b'230719_f1-TUM_first_pool_21_01_01-TIMS-30min-R1'	4174
HCD Prosit 2020	Tryptic	0.643737	b'230719_f1-TUM_first_pool_13_01_01-TIMS-30min-R1'	4175
HCD Prosit 2020	Tryptic	0.727968	b'230719_f1-TUM_first_pool_15_01_01-TIMS-30min-R1'	4175
HCD Prosit 2020	Tryptic	0.850224	b'230719_f1-TUM_first_pool_118_01_01-TIMS-30min-R1'	4177
HCD Prosit 2020	Tryptic	0.834918	b'230719_f1-TUM_first_pool_118_01_01-TIMS-30min-R1'	4178
HCD Prosit 2020	Tryptic	0.614138	b'230719_f1-TUM_first_pool_21_01_01-TIMS-30min-R1'	4181
HCD Prosit 2020	Tryptic	0.726236	b'230719_f1-TUM_first_pool_37_01_01-TIMS-30min-R1'	4183
HCD Prosit 2020	Tryptic	0.891987	b'230719_f1-TUM_first_pool_21_01_01-TIMS-30min-R1'	4184
HCD Prosit 2020	Tryptic	0.530231	b'230719_f1-TUM_first_pool_15_01_01-TIMS-30min-R1'	4185
HCD Prosit 2020	Tryptic	0.573181	b'230719_f1-TUM_first_pool_37_01_01-TIMS-30min-R1'	4185
HCD Prosit 2020	Tryptic	0.628407	b'230719_f1-TUM_first_pool_13_01_01-TIMS-30min-R1'	4189
HCD Prosit 2020	Tryptic	0.684572	b'230719_f1-TUM_first_pool_15_01_01-TIMS-30min-R1'	4198
HCD Prosit 2020	Tryptic	0.77134	b'230719_f1-TUM_first_pool_109_01_01-TIMS-30min-R1'	4199
HCD Prosit 2020	Tryptic	0.875597	b'230719_f1-TUM_first_pool_5_01_01-TIMS-30min-R1'	4199
HCD Prosit 2020	Tryptic	0.739612	b'230719_f1-TUM_first_pool_15_01_01-TIMS-30min-R1'	4201
HCD Prosit 2020	Tryptic	0.747274	b'230719_f1-TUM_first_pool_37_01_01-TIMS-30min-R1'	4201
HCD Prosit 2020	Tryptic	0.715066	b'230719_f1-TUM_first_pool_15_01_01-TIMS-30min-R1'	4202
HCD Prosit 2020	Tryptic	0.718626	b'230719_f1-TUM_first_pool_15_01_01-TIMS-30min-R1'	4204
HCD Prosit 2020	Tryptic	0.746216	b'230719_f1-TUM_first_pool_15_01_01-TIMS-30min-R1'	4206
HCD Prosit 2020	Tryptic	0.641678	b'230719_f1-TUM_first_pool_105_01_01-TIMS-30min-R1'	4207
HCD Prosit 2020	Tryptic	0.375185	b'230719_f1-TUM_first_pool_37_01_01-TIMS-30min-R1'	4210
HCD Prosit 2020	Tryptic	0.291559	b'230719_f1-TUM_first_pool_37_01_01-TIMS-30min-R1'	4213
HCD Prosit 2020	Tryptic	0.676744	b'230719_f1-TUM_first_pool_21_01_01-TIMS-30min-R1'	4215
HCD Prosit 2020	Tryptic	0.596346	b'230719_f1-TUM_first_pool_126_01_01-TIMS-30min-R1'	4216
HCD Prosit 2020	Tryptic	0.866471	b'230719_f1-TUM_first_pool_13_01_01-TIMS-30min-R1'	4220
HCD Prosit 2020	Tryptic	0.726936	b'230719_f1-TUM_first_pool_37_01_01-TIMS-30min-R1'	4222
HCD Prosit 2020	Tryptic	0.799548	b'230719_f1-TUM_first_pool_15_01_01-TIMS-30min-R1'	4229
HCD Prosit 2020	Tryptic	0.705404	b'230719_f1-TUM_first_pool_117_01_01-TIMS-30min-R1'	4235
HCD Prosit 2020	Tryptic	0.754938	b'230719_f1-TUM_first_pool_13_01_01-TIMS-30min-R1'	4236
HCD Prosit 2020	Tryptic	0.860204	b'230719_f1-TUM_first_pool_15_01_01-TIMS-30min-R1'	4236
HCD Prosit 2020	Tryptic	0.752637	b'230719_f1-TUM_first_pool_13_01_01-TIMS-30min-R1'	4237
HCD Prosit 2020	Tryptic	0.671008	b'230719_f1-TUM_first_pool_15_01_01-TIMS-30min-R1'	4237
HCD Prosit 2020	Tryptic	0.769339	b'230719_f1-TUM_first_pool_117_01_01-TIMS-30min-R1'	4246
HCD Prosit 2020	Tryptic	0.645371	b'230719_f1-TUM_first_pool_15_01_01-TIMS-30min-R1'	4246
HCD Prosit 2020	Tryptic	0.45232	b'230719_f1-TUM_first_pool_5_01_01-TIMS-30min-R1'	4251
HCD Prosit 2020	Tryptic	0.494415	b'230719_f1-TUM_first_pool_109_01_01-TIMS-30min-R1'	4252
HCD Prosit 2020	Tryptic	0.491137	b'230719_f1-TUM_first_pool_126_01_01-TIMS-30min-R1'	4255
HCD Prosit 2020	Tryptic	0.69694	b'230719_f1-TUM_first_pool_13_01_01-TIMS-30min-R1'	4257
HCD Prosit 2020	Tryptic	0.752491	b'230719_f1-TUM_first_pool_25_01_01-TIMS-30min-R1'	4258
HCD Prosit 2020	Tryptic	0.783808	b'230719_f1-TUM_first_pool_118_01_01-TIMS-30min-R1'	4259
HCD Prosit 2020	Tryptic	0.690351	b'230719_f1-TUM_first_pool_13_01_01-TIMS-30min-R1'	4260
HCD Prosit 2020	Tryptic	0.677239	b'230719_f1-TUM_first_pool_13_01_01-TIMS-30min-R1'	4262
HCD Prosit 2020	Tryptic	0.832932	b'230719_f1-TUM_first_pool_15_01_01-TIMS-30min-R1'	4262
HCD Prosit 2020	Tryptic	0.689354	b'230719_f1-TUM_first_pool_13_01_01-TIMS-30min-R1'	4263
HCD Prosit 2020	Tryptic	0.621135	b'230719_f1-TUM_first_pool_37_01_01-TIMS-30min-R1'	4263
HCD Prosit 2020	Tryptic	0.712355	b'230719_f1-TUM_first_pool_21_01_01-TIMS-30min-R1'	4264
HCD Prosit 2020	Tryptic	0.834048	b'230719_f1-TUM_first_pool_37_01_01-TIMS-30min-R1'	4265
HCD Prosit 2020	Tryptic	0.832983	b'230719_f1-TUM_first_pool_37_01_01-TIMS-30min-R1'	4267
HCD Prosit 2020	Tryptic	0.833464	b'230719_f1-TUM_first_pool_13_01_01-TIMS-30min-R1'	4268
HCD Prosit 2020	Tryptic	0.806611	b'230719_f1-TUM_first_pool_13_01_01-TIMS-30min-R1'	4269
HCD Prosit 2020	Tryptic	0.511314	b'230719_f1-TUM_first_pool_37_01_01-TIMS-30min-R1'	4269
HCD Prosit 2020	Tryptic	0.684579	b'230719_f1-TUM_first_pool_37_01_01-TIMS-30min-R1'	4271
HCD Prosit 2020	Tryptic	0.770248	b'230719_f1-TUM_first_pool_5_01_01-TIMS-30min-R1'	4271
HCD Prosit 2020	Tryptic	0.715751	b'230719_f1-TUM_first_pool_13_01_01-TIMS-30min-R1'	4274
HCD Prosit 2020	Tryptic	0.661788	b'230719_f1-TUM_first_pool_37_01_01-TIMS-30min-R1'	4274
HCD Prosit 2020	Tryptic	0.713393	b'230719_f1-TUM_first_pool_21_01_01-TIMS-30min-R1'	4275
HCD Prosit 2020	Tryptic	0.747414	b'230719_f1-TUM_first_pool_21_01_01-TIMS-30min-R1'	4289
HCD Prosit 2020	Tryptic	0.741252	b'230719_f1-TUM_first_pool_25_01_01-TIMS-30min-R1'	4289
HCD Prosit 2020	Tryptic	0.769023	b'230719_f1-TUM_first_pool_37_01_01-TIMS-30min-R1'	4294
HCD Prosit 2020	Tryptic	0.769054	b'230719_f1-TUM_first_pool_118_01_01-TIMS-30min-R1'	4295
HCD Prosit 2020	Tryptic	0.619491	b'230719_f1-TUM_first_pool_25_01_01-TIMS-30min-R1'	4295
HCD Prosit 2020	Tryptic	0.836431	b'230719_f1-TUM_first_pool_37_01_01-TIMS-30min-R1'	4296
HCD Prosit 2020	Tryptic	0.799708	b'230719_f1-TUM_first_pool_5_01_01-TIMS-30min-R1'	4297
HCD Prosit 2020	Tryptic	0.743128	b'230719_f1-TUM_first_pool_105_01_01-TIMS-30min-R1'	4298
HCD Prosit 2020	Tryptic	0.725361	b'230719_f1-TUM_first_pool_105_01_01-TIMS-30min-R1'	4300
HCD Prosit 2020	Tryptic	0.764041	b'230719_f1-TUM_first_pool_15_01_01-TIMS-30min-R1'	4306
HCD Prosit 2020	Tryptic	0.806965	b'230719_f1-TUM_first_pool_37_01_01-TIMS-30min-R1'	4307
HCD Prosit 2020	Tryptic	0.658198	b'230719_f1-TUM_first_pool_117_01_01-TIMS-30min-R1'	4318
HCD Prosit 2020	Tryptic	0.585531	b'230719_f1-TUM_first_pool_21_01_01-TIMS-30min-R1'	4326
HCD Prosit 2020	Tryptic	0.722593	b'230719_f1-TUM_first_pool_25_01_01-TIMS-30min-R1'	4326
HCD Prosit 2020	Tryptic	0.670983	b'230719_f1-TUM_first_pool_21_01_01-TIMS-30min-R1'	4329
HCD Prosit 2020	Tryptic	0.686048	b'230719_f1-TUM_first_pool_118_01_01-TIMS-30min-R1'	4331
HCD Prosit 2020	Tryptic	0.686048	b'230719_f1-TUM_first_pool_118_01_01-TIMS-30min-R1'	4331
HCD Prosit 2020	Tryptic	0.686048	b'230719_f1-TUM_first_pool_118_01_01-TIMS-30min-R1'	4331
HCD Prosit 2020	Tryptic	0.686048	b'230719_f1-TUM_first_pool_118_01_01-TIMS-30min-R1'	4331
HCD Prosit 2020	Tryptic	0.631384	b'230719_f1-TUM_first_pool_5_01_01-TIMS-30min-R1'	4332
HCD Prosit 2020	Tryptic	0.734155	b'230719_f1-TUM_first_pool_118_01_01-TIMS-30min-R1'	4333
HCD Prosit 2020	Tryptic	0.734155	b'230719_f1-TUM_first_pool_118_01_01-TIMS-30min-R1'	4333
HCD Prosit 2020	Tryptic	0.734155	b'230719_f1-TUM_first_pool_118_01_01-TIMS-30min-R1'	4333
HCD Prosit 2020	Tryptic	0.734155	b'230719_f1-TUM_first_pool_118_01_01-TIMS-30min-R1'	4333
HCD Prosit 2020	Tryptic	0.383225	b'230719_f1-TUM_first_pool_13_01_01-TIMS-30min-R1'	4338
HCD Prosit 2020	Tryptic	0.857587	b'230719_f1-TUM_first_pool_5_01_01-TIMS-30min-R1'	4339
HCD Prosit 2020	Tryptic	0.578002	b'230719_f1-TUM_first_pool_5_01_01-TIMS-30min-R1'	4340
HCD Prosit 2020	Tryptic	0.675887	b'230719_f1-TUM_first_pool_13_01_01-TIMS-30min-R1'	4341
HCD Prosit 2020	Tryptic	0.608781	b'230719_f1-TUM_first_pool_105_01_01-TIMS-30min-R1'	4348
HCD Prosit 2020	Tryptic	0.577072	b'230719_f1-TUM_first_pool_13_01_01-TIMS-30min-R1'	4348
HCD Prosit 2020	Tryptic	0.566016	b'230719_f1-TUM_first_pool_105_01_01-TIMS-30min-R1'	4350
HCD Prosit 2020	Tryptic	0.651884	b'230719_f1-TUM_first_pool_13_01_01-TIMS-30min-R1'	4351
HCD Prosit 2020	Tryptic	0.582839	b'230719_f1-TUM_first_pool_37_01_01-TIMS-30min-R1'	4351
HCD Prosit 2020	Tryptic	0.820669	b'230719_f1-TUM_first_pool_37_01_01-TIMS-30min-R1'	4356
HCD Prosit 2020	Tryptic	0.896696	b'230719_f1-TUM_first_pool_25_01_01-TIMS-30min-R1'	4359
HCD Prosit 2020	Tryptic	0.876853	b'230719_f1-TUM_first_pool_25_01_01-TIMS-30min-R1'	4360
HCD Prosit 2020	Tryptic	0.871383	b'230719_f1-TUM_first_pool_15_01_01-TIMS-30min-R1'	4361
HCD Prosit 2020	Tryptic	0.904283	b'230719_f1-TUM_first_pool_25_01_01-TIMS-30min-R1'	4361
HCD Prosit 2020	Tryptic	0.593511	b'230719_f1-TUM_first_pool_21_01_01-TIMS-30min-R1'	4365
HCD Prosit 2020	Tryptic	0.641851	b'230719_f1-TUM_first_pool_21_01_01-TIMS-30min-R1'	4366
HCD Prosit 2020	Tryptic	0.753994	b'230719_f1-TUM_first_pool_85_01_01-TIMS-30min-R1'	4370
HCD Prosit 2020	Tryptic	0.77867	b'230719_f1-TUM_first_pool_21_01_01-TIMS-30min-R1'	4373
HCD Prosit 2020	Tryptic	0.772468	b'230719_f1-TUM_first_pool_21_01_01-TIMS-30min-R1'	4374
HCD Prosit 2020	Tryptic	0.732383	b'230719_f1-TUM_first_pool_105_01_01-TIMS-30min-R1'	4375
HCD Prosit 2020	Tryptic	0.737008	b'230719_f1-TUM_first_pool_21_01_01-TIMS-30min-R1'	4375
HCD Prosit 2020	Tryptic	0.713355	b'230719_f1-TUM_first_pool_85_01_01-TIMS-30min-R1'	4377
HCD Prosit 2020	Tryptic	0.783827	b'230719_f1-TUM_first_pool_21_01_01-TIMS-30min-R1'	4378
HCD Prosit 2020	Tryptic	0.735589	b'230719_f1-TUM_first_pool_85_01_01-TIMS-30min-R1'	4378
HCD Prosit 2020	Tryptic	0.709259	b'230719_f1-TUM_first_pool_21_01_01-TIMS-30min-R1'	4382
HCD Prosit 2020	Tryptic	0.577458	b'230719_f1-TUM_first_pool_15_01_01-TIMS-30min-R1'	4383
HCD Prosit 2020	Tryptic	0.797651	b'230719_f1-TUM_first_pool_118_01_01-TIMS-30min-R1'	4384
HCD Prosit 2020	Tryptic	0.755158	b'230719_f1-TUM_first_pool_105_01_01-TIMS-30min-R1'	4390
HCD Prosit 2020	Tryptic	0.663452	b'230719_f1-TUM_first_pool_37_01_01-TIMS-30min-R1'	4394
HCD Prosit 2020	Tryptic	0.787746	b'230719_f1-TUM_first_pool_25_01_01-TIMS-30min-R1'	4395
HCD Prosit 2020	Tryptic	0.775882	b'230719_f1-TUM_first_pool_37_01_01-TIMS-30min-R1'	4395
HCD Prosit 2020	Tryptic	0.696428	b'230719_f1-TUM_first_pool_13_01_01-TIMS-30min-R1'	4396
HCD Prosit 2020	Tryptic	0.596332	b'230719_f1-TUM_first_pool_21_01_01-TIMS-30min-R1'	4397
HCD Prosit 2020	Tryptic	0.695059	b'230719_f1-TUM_first_pool_5_01_01-TIMS-30min-R1'	4399
HCD Prosit 2020	Tryptic	0.641769	b'230719_f1-TUM_first_pool_37_01_01-TIMS-30min-R1'	4401
HCD Prosit 2020	Tryptic	0.625553	b'230719_f1-TUM_first_pool_37_01_01-TIMS-30min-R1'	4402
HCD Prosit 2020	Tryptic	0.664445	b'230719_f1-TUM_first_pool_37_01_01-TIMS-30min-R1'	4404
HCD Prosit 2020	Tryptic	0.677184	b'230719_f1-TUM_first_pool_85_01_01-TIMS-30min-R1'	4404
HCD Prosit 2020	Tryptic	0.495017	b'230719_f1-TUM_first_pool_5_01_01-TIMS-30min-R1'	4408
HCD Prosit 2020	Tryptic	0.531864	b'230719_f1-TUM_first_pool_105_01_01-TIMS-30min-R1'	4410
HCD Prosit 2020	Tryptic	0.583582	b'230719_f1-TUM_first_pool_25_01_01-TIMS-30min-R1'	4413
HCD Prosit 2020	Tryptic	0.573246	b'230719_f1-TUM_first_pool_21_01_01-TIMS-30min-R1'	4416
HCD Prosit 2020	Tryptic	0.670697	b'230719_f1-TUM_first_pool_85_01_01-TIMS-30min-R1'	4422
HCD Prosit 2020	Tryptic	0.673006	b'230719_f1-TUM_first_pool_85_01_01-TIMS-30min-R1'	4423
HCD Prosit 2020	Tryptic	0.691128	b'230719_f1-TUM_first_pool_5_01_01-TIMS-30min-R1'	4424
HCD Prosit 2020	Tryptic	0.674347	b'230719_f1-TUM_first_pool_85_01_01-TIMS-30min-R1'	4424
HCD Prosit 2020	Tryptic	0.656674	b'230719_f1-TUM_first_pool_117_01_01-TIMS-30min-R1'	4433
HCD Prosit 2020	Tryptic	0.749766	b'230719_f1-TUM_first_pool_105_01_01-TIMS-30min-R1'	4434
HCD Prosit 2020	Tryptic	0.735315	b'230719_f1-TUM_first_pool_15_01_01-TIMS-30min-R1'	4434
HCD Prosit 2020	Tryptic	0.754307	b'230719_f1-TUM_first_pool_105_01_01-TIMS-30min-R1'	4435
HCD Prosit 2020	Tryptic	0.538154	b'230719_f1-TUM_first_pool_21_01_01-TIMS-30min-R1'	4438
HCD Prosit 2020	Tryptic	0.513798	b'230719_f1-TUM_first_pool_21_01_01-TIMS-30min-R1'	4439
HCD Prosit 2020	Tryptic	0.516989	b'230719_f1-TUM_first_pool_21_01_01-TIMS-30min-R1'	4440
HCD Prosit 2020	Tryptic	0.599596	b'230719_f1-TUM_first_pool_117_01_01-TIMS-30min-R1'	4441
HCD Prosit 2020	Tryptic	0.497433	b'230719_f1-TUM_first_pool_21_01_01-TIMS-30min-R1'	4441
HCD Prosit 2020	Tryptic	0.677071	b'230719_f1-TUM_first_pool_117_01_01-TIMS-30min-R1'	4442
HCD Prosit 2020	Tryptic	0.573106	b'230719_f1-TUM_first_pool_21_01_01-TIMS-30min-R1'	4442
HCD Prosit 2020	Tryptic	0.848734	b'230719_f1-TUM_first_pool_37_01_01-TIMS-30min-R1'	4442
HCD Prosit 2020	Tryptic	0.559736	b'230719_f1-TUM_first_pool_21_01_01-TIMS-30min-R1'	4444
HCD Prosit 2020	Tryptic	0.603167	b'230719_f1-TUM_first_pool_15_01_01-TIMS-30min-R1'	4449
HCD Prosit 2020	Tryptic	0.657468	b'230719_f1-TUM_first_pool_37_01_01-TIMS-30min-R1'	4449
HCD Prosit 2020	Tryptic	0.830226	b'230719_f1-TUM_first_pool_21_01_01-TIMS-30min-R1'	4458
HCD Prosit 2020	Tryptic	0.700922	b'230719_f1-TUM_first_pool_37_01_01-TIMS-30min-R1'	4461
HCD Prosit 2020	Tryptic	0.738027	b'230719_f1-TUM_first_pool_126_01_01-TIMS-30min-R1'	4463
HCD Prosit 2020	Tryptic	0.786231	b'230719_f1-TUM_first_pool_37_01_01-TIMS-30min-R1'	4467
HCD Prosit 2020	Tryptic	0.497478	b'230719_f1-TUM_first_pool_126_01_01-TIMS-30min-R1'	4474
HCD Prosit 2020	Tryptic	0.747645	b'230719_f1-TUM_first_pool_13_01_01-TIMS-30min-R1'	4477
HCD Prosit 2020	Tryptic	0.632594	b'230719_f1-TUM_first_pool_85_01_01-TIMS-30min-R1'	4477
HCD Prosit 2020	Tryptic	0.732157	b'230719_f1-TUM_first_pool_25_01_01-TIMS-30min-R1'	4483
HCD Prosit 2020	Tryptic	0.780711	b'230719_f1-TUM_first_pool_37_01_01-TIMS-30min-R1'	4484
HCD Prosit 2020	Tryptic	0.241744	b'230719_f1-TUM_first_pool_15_01_01-TIMS-30min-R1'	4485
HCD Prosit 2020	Tryptic	0.312031	b'230719_f1-TUM_first_pool_21_01_01-TIMS-30min-R1'	4485
HCD Prosit 2020	Tryptic	0.650076	b'230719_f1-TUM_first_pool_21_01_01-TIMS-30min-R1'	4488
HCD Prosit 2020	Tryptic	0.557979	b'230719_f1-TUM_first_pool_15_01_01-TIMS-30min-R1'	4491
HCD Prosit 2020	Tryptic	0.858287	b'230719_f1-TUM_first_pool_15_01_01-TIMS-30min-R1'	4494
HCD Prosit 2020	Tryptic	0.894948	b'230719_f1-TUM_first_pool_5_01_01-TIMS-30min-R1'	4499
HCD Prosit 2020	Tryptic	0.663235	b'230719_f1-TUM_first_pool_37_01_01-TIMS-30min-R1'	4500
HCD Prosit 2020	Tryptic	0.804498	b'230719_f1-TUM_first_pool_5_01_01-TIMS-30min-R1'	4501
HCD Prosit 2020	Tryptic	0.699264	b'230719_f1-TUM_first_pool_117_01_01-TIMS-30min-R1'	4508
HCD Prosit 2020	Tryptic	0.639946	b'230719_f1-TUM_first_pool_15_01_01-TIMS-30min-R1'	4508
HCD Prosit 2020	Tryptic	0.686934	b'230719_f1-TUM_first_pool_37_01_01-TIMS-30min-R1'	4510
HCD Prosit 2020	Tryptic	0.815955	b'230719_f1-TUM_first_pool_118_01_01-TIMS-30min-R1'	4513
HCD Prosit 2020	Tryptic	0.728547	b'230719_f1-TUM_first_pool_37_01_01-TIMS-30min-R1'	4513
HCD Prosit 2020	Tryptic	0.746004	b'230719_f1-TUM_first_pool_37_01_01-TIMS-30min-R1'	4515
HCD Prosit 2020	Tryptic	0.701001	b'230719_f1-TUM_first_pool_118_01_01-TIMS-30min-R1'	4516
HCD Prosit 2020	Tryptic	0.851883	b'230719_f1-TUM_first_pool_21_01_01-TIMS-30min-R1'	4516
HCD Prosit 2020	Tryptic	0.835542	b'230719_f1-TUM_first_pool_25_01_01-TIMS-30min-R1'	4516
HCD Prosit 2020	Tryptic	0.834019	b'230719_f1-TUM_first_pool_21_01_01-TIMS-30min-R1'	4517
HCD Prosit 2020	Tryptic	0.784603	b'230719_f1-TUM_first_pool_117_01_01-TIMS-30min-R1'	4518
HCD Prosit 2020	Tryptic	0.742199	b'230719_f1-TUM_first_pool_13_01_01-TIMS-30min-R1'	4518
HCD Prosit 2020	Tryptic	0.773999	b'230719_f1-TUM_first_pool_37_01_01-TIMS-30min-R1'	4521
HCD Prosit 2020	Tryptic	0.909743	b'230719_f1-TUM_first_pool_13_01_01-TIMS-30min-R1'	4524
HCD Prosit 2020	Tryptic	0.45435	b'230719_f1-TUM_first_pool_13_01_01-TIMS-30min-R1'	4525
HCD Prosit 2020	Tryptic	0.611783	b'230719_f1-TUM_first_pool_5_01_01-TIMS-30min-R1'	4531
HCD Prosit 2020	Tryptic	0.631479	b'230719_f1-TUM_first_pool_21_01_01-TIMS-30min-R1'	4532
HCD Prosit 2020	Tryptic	0.882636	b'230719_f1-TUM_first_pool_5_01_01-TIMS-30min-R1'	4532
HCD Prosit 2020	Tryptic	0.519185	b'230719_f1-TUM_first_pool_37_01_01-TIMS-30min-R1'	4534
HCD Prosit 2020	Tryptic	0.673987	b'230719_f1-TUM_first_pool_21_01_01-TIMS-30min-R1'	4536
HCD Prosit 2020	Tryptic	0.697842	b'230719_f1-TUM_first_pool_105_01_01-TIMS-30min-R1'	4537
HCD Prosit 2020	Tryptic	0.700681	b'230719_f1-TUM_first_pool_105_01_01-TIMS-30min-R1'	4538
HCD Prosit 2020	Tryptic	0.669018	b'230719_f1-TUM_first_pool_21_01_01-TIMS-30min-R1'	4538
HCD Prosit 2020	Tryptic	0.745714	b'230719_f1-TUM_first_pool_126_01_01-TIMS-30min-R1'	4539
HCD Prosit 2020	Tryptic	0.876533	b'230719_f1-TUM_first_pool_15_01_01-TIMS-30min-R1'	4548
HCD Prosit 2020	Tryptic	0.552008	b'230719_f1-TUM_first_pool_25_01_01-TIMS-30min-R1'	4549
HCD Prosit 2020	Tryptic	0.69322	b'230719_f1-TUM_first_pool_118_01_01-TIMS-30min-R1'	4558
HCD Prosit 2020	Tryptic	0.543524	b'230719_f1-TUM_first_pool_13_01_01-TIMS-30min-R1'	4559
HCD Prosit 2020	Tryptic	0.764626	b'230719_f1-TUM_first_pool_109_01_01-TIMS-30min-R1'	4560
HCD Prosit 2020	Tryptic	0.653104	b'230719_f1-TUM_first_pool_13_01_01-TIMS-30min-R1'	4560
HCD Prosit 2020	Tryptic	0.805075	b'230719_f1-TUM_first_pool_21_01_01-TIMS-30min-R1'	4560
HCD Prosit 2020	Tryptic	0.585749	b'230719_f1-TUM_first_pool_13_01_01-TIMS-30min-R1'	4562
HCD Prosit 2020	Tryptic	0.625344	b'230719_f1-TUM_first_pool_25_01_01-TIMS-30min-R1'	4569
HCD Prosit 2020	Tryptic	0.655756	b'230719_f1-TUM_first_pool_25_01_01-TIMS-30min-R1'	4570
HCD Prosit 2020	Tryptic	0.784567	b'230719_f1-TUM_first_pool_13_01_01-TIMS-30min-R1'	4576
HCD Prosit 2020	Tryptic	0.702856	b'230719_f1-TUM_first_pool_85_01_01-TIMS-30min-R1'	4576
HCD Prosit 2020	Tryptic	0.592464	b'230719_f1-TUM_first_pool_21_01_01-TIMS-30min-R1'	4577
HCD Prosit 2020	Tryptic	0.718966	b'230719_f1-TUM_first_pool_85_01_01-TIMS-30min-R1'	4577
HCD Prosit 2020	Tryptic	0.570246	b'230719_f1-TUM_first_pool_21_01_01-TIMS-30min-R1'	4578
HCD Prosit 2020	Tryptic	0.746125	b'230719_f1-TUM_first_pool_85_01_01-TIMS-30min-R1'	4578
HCD Prosit 2020	Tryptic	0.702934	b'230719_f1-TUM_first_pool_85_01_01-TIMS-30min-R1'	4579
HCD Prosit 2020	Tryptic	0.569038	b'230719_f1-TUM_first_pool_13_01_01-TIMS-30min-R1'	4580
HCD Prosit 2020	Tryptic	0.707792	b'230719_f1-TUM_first_pool_13_01_01-TIMS-30min-R1'	4586
HCD Prosit 2020	Tryptic	0.81016	b'230719_f1-TUM_first_pool_118_01_01-TIMS-30min-R1'	4590
HCD Prosit 2020	Tryptic	0.718136	b'230719_f1-TUM_first_pool_109_01_01-TIMS-30min-R1'	4591
HCD Prosit 2020	Tryptic	0.769493	b'230719_f1-TUM_first_pool_5_01_01-TIMS-30min-R1'	4592
HCD Prosit 2020	Tryptic	0.828394	b'230719_f1-TUM_first_pool_5_01_01-TIMS-30min-R1'	4593
HCD Prosit 2020	Tryptic	0.871866	b'230719_f1-TUM_first_pool_37_01_01-TIMS-30min-R1'	4594
HCD Prosit 2020	Tryptic	0.700109	b'230719_f1-TUM_first_pool_105_01_01-TIMS-30min-R1'	4598
HCD Prosit 2020	Tryptic	0.649079	b'230719_f1-TUM_first_pool_105_01_01-TIMS-30min-R1'	4600
HCD Prosit 2020	Tryptic	0.601343	b'230719_f1-TUM_first_pool_118_01_01-TIMS-30min-R1'	4601
HCD Prosit 2020	Tryptic	0.71129	b'230719_f1-TUM_first_pool_105_01_01-TIMS-30min-R1'	4602
HCD Prosit 2020	Tryptic	0.781465	b'230719_f1-TUM_first_pool_37_01_01-TIMS-30min-R1'	4602
HCD Prosit 2020	Tryptic	0.86804	b'230719_f1-TUM_first_pool_15_01_01-TIMS-30min-R1'	4606
HCD Prosit 2020	Tryptic	0.793224	b'230719_f1-TUM_first_pool_37_01_01-TIMS-30min-R1'	4606
HCD Prosit 2020	Tryptic	0.729663	b'230719_f1-TUM_first_pool_13_01_01-TIMS-30min-R1'	4614
HCD Prosit 2020	Tryptic	0.727906	b'230719_f1-TUM_first_pool_13_01_01-TIMS-30min-R1'	4617
HCD Prosit 2020	Tryptic	0.883137	b'230719_f1-TUM_first_pool_25_01_01-TIMS-30min-R1'	4617
HCD Prosit 2020	Tryptic	0.71276	b'230719_f1-TUM_first_pool_13_01_01-TIMS-30min-R1'	4618
HCD Prosit 2020	Tryptic	0.396015	b'230719_f1-TUM_first_pool_126_01_01-TIMS-30min-R1'	4619
HCD Prosit 2020	Tryptic	0.687176	b'230719_f1-TUM_first_pool_15_01_01-TIMS-30min-R1'	4623
HCD Prosit 2020	Tryptic	0.585079	b'230719_f1-TUM_first_pool_25_01_01-TIMS-30min-R1'	4625
HCD Prosit 2020	Tryptic	0.502896	b'230719_f1-TUM_first_pool_37_01_01-TIMS-30min-R1'	4629
HCD Prosit 2020	Tryptic	0.792069	b'230719_f1-TUM_first_pool_117_01_01-TIMS-30min-R1'	4631
HCD Prosit 2020	Tryptic	0.743612	b'230719_f1-TUM_first_pool_21_01_01-TIMS-30min-R1'	4631
HCD Prosit 2020	Tryptic	0.7366	b'230719_f1-TUM_first_pool_25_01_01-TIMS-30min-R1'	4632
HCD Prosit 2020	Tryptic	0.619107	b'230719_f1-TUM_first_pool_13_01_01-TIMS-30min-R1'	4634
HCD Prosit 2020	Tryptic	0.624335	b'230719_f1-TUM_first_pool_37_01_01-TIMS-30min-R1'	4636
HCD Prosit 2020	Tryptic	0.555866	b'230719_f1-TUM_first_pool_5_01_01-TIMS-30min-R1'	4636
HCD Prosit 2020	Tryptic	0.680961	b'230719_f1-TUM_first_pool_37_01_01-TIMS-30min-R1'	4637
HCD Prosit 2020	Tryptic	0.539588	b'230719_f1-TUM_first_pool_5_01_01-TIMS-30min-R1'	4637
HCD Prosit 2020	Tryptic	0.74553	b'230719_f1-TUM_first_pool_13_01_01-TIMS-30min-R1'	4640
HCD Prosit 2020	Tryptic	0.695079	b'230719_f1-TUM_first_pool_37_01_01-TIMS-30min-R1'	4641
HCD Prosit 2020	Tryptic	0.344355	b'230719_f1-TUM_first_pool_13_01_01-TIMS-30min-R1'	4642
HCD Prosit 2020	Tryptic	0.33317	b'230719_f1-TUM_first_pool_13_01_01-TIMS-30min-R1'	4643
HCD Prosit 2020	Tryptic	0.821914	b'230719_f1-TUM_first_pool_109_01_01-TIMS-30min-R1'	4650
HCD Prosit 2020	Tryptic	0.598971	b'230719_f1-TUM_first_pool_13_01_01-TIMS-30min-R1'	4652
HCD Prosit 2020	Tryptic	0.566584	b'230719_f1-TUM_first_pool_37_01_01-TIMS-30min-R1'	4652
HCD Prosit 2020	Tryptic	0.622445	b'230719_f1-TUM_first_pool_37_01_01-TIMS-30min-R1'	4653
HCD Prosit 2020	Tryptic	0.623596	b'230719_f1-TUM_first_pool_37_01_01-TIMS-30min-R1'	4654
HCD Prosit 2020	Tryptic	0.713226	b'230719_f1-TUM_first_pool_21_01_01-TIMS-30min-R1'	4655
HCD Prosit 2020	Tryptic	0.679464	b'230719_f1-TUM_first_pool_21_01_01-TIMS-30min-R1'	4656
HCD Prosit 2020	Tryptic	0.604303	b'230719_f1-TUM_first_pool_126_01_01-TIMS-30min-R1'	4657
HCD Prosit 2020	Tryptic	0.699411	b'230719_f1-TUM_first_pool_21_01_01-TIMS-30min-R1'	4657
HCD Prosit 2020	Tryptic	0.80161	b'230719_f1-TUM_first_pool_37_01_01-TIMS-30min-R1'	4660
HCD Prosit 2020	Tryptic	0.870339	b'230719_f1-TUM_first_pool_13_01_01-TIMS-30min-R1'	4661
HCD Prosit 2020	Tryptic	0.790174	b'230719_f1-TUM_first_pool_37_01_01-TIMS-30min-R1'	4662
HCD Prosit 2020	Tryptic	0.788441	b'230719_f1-TUM_first_pool_37_01_01-TIMS-30min-R1'	4665
HCD Prosit 2020	Tryptic	0.762769	b'230719_f1-TUM_first_pool_117_01_01-TIMS-30min-R1'	4669
HCD Prosit 2020	Tryptic	0.712272	b'230719_f1-TUM_first_pool_15_01_01-TIMS-30min-R1'	4675
HCD Prosit 2020	Tryptic	0.8705	b'230719_f1-TUM_first_pool_21_01_01-TIMS-30min-R1'	4676
HCD Prosit 2020	Tryptic	0.650474	b'230719_f1-TUM_first_pool_37_01_01-TIMS-30min-R1'	4676
HCD Prosit 2020	Tryptic	0.774833	b'230719_f1-TUM_first_pool_15_01_01-TIMS-30min-R1'	4677
HCD Prosit 2020	Tryptic	0.664746	b'230719_f1-TUM_first_pool_37_01_01-TIMS-30min-R1'	4677
HCD Prosit 2020	Tryptic	0.686738	b'230719_f1-TUM_first_pool_37_01_01-TIMS-30min-R1'	4678
HCD Prosit 2020	Tryptic	0.853576	b'230719_f1-TUM_first_pool_15_01_01-TIMS-30min-R1'	4679
HCD Prosit 2020	Tryptic	0.836864	b'230719_f1-TUM_first_pool_13_01_01-TIMS-30min-R1'	4687
HCD Prosit 2020	Tryptic	0.693207	b'230719_f1-TUM_first_pool_37_01_01-TIMS-30min-R1'	4687
HCD Prosit 2020	Tryptic	0.696152	b'230719_f1-TUM_first_pool_109_01_01-TIMS-30min-R1'	4688
HCD Prosit 2020	Tryptic	0.729773	b'230719_f1-TUM_first_pool_85_01_01-TIMS-30min-R1'	4688
HCD Prosit 2020	Tryptic	0.608133	b'230719_f1-TUM_first_pool_109_01_01-TIMS-30min-R1'	4691
HCD Prosit 2020	Tryptic	0.831045	b'230719_f1-TUM_first_pool_13_01_01-TIMS-30min-R1'	4691
HCD Prosit 2020	Tryptic	0.886099	b'230719_f1-TUM_first_pool_21_01_01-TIMS-30min-R1'	4692
HCD Prosit 2020	Tryptic	0.78697	b'230719_f1-TUM_first_pool_5_01_01-TIMS-30min-R1'	4694
HCD Prosit 2020	Tryptic	0.795791	b'230719_f1-TUM_first_pool_37_01_01-TIMS-30min-R1'	4698
HCD Prosit 2020	Tryptic	0.748828	b'230719_f1-TUM_first_pool_15_01_01-TIMS-30min-R1'	4699
HCD Prosit 2020	Tryptic	0.778945	b'230719_f1-TUM_first_pool_126_01_01-TIMS-30min-R1'	4702
HCD Prosit 2020	Tryptic	0.698207	b'230719_f1-TUM_first_pool_21_01_01-TIMS-30min-R1'	4702
HCD Prosit 2020	Tryptic	0.769233	b'230719_f1-TUM_first_pool_126_01_01-TIMS-30min-R1'	4703
HCD Prosit 2020	Tryptic	0.534447	b'230719_f1-TUM_first_pool_25_01_01-TIMS-30min-R1'	4703
HCD Prosit 2020	Tryptic	0.67509	b'230719_f1-TUM_first_pool_21_01_01-TIMS-30min-R1'	4704
HCD Prosit 2020	Tryptic	0.802177	b'230719_f1-TUM_first_pool_117_01_01-TIMS-30min-R1'	4705
HCD Prosit 2020	Tryptic	0.706376	b'230719_f1-TUM_first_pool_21_01_01-TIMS-30min-R1'	4705
HCD Prosit 2020	Tryptic	0.825342	b'230719_f1-TUM_first_pool_117_01_01-TIMS-30min-R1'	4707
HCD Prosit 2020	Tryptic	0.643084	b'230719_f1-TUM_first_pool_21_01_01-TIMS-30min-R1'	4707
HCD Prosit 2020	Tryptic	0.741137	b'230719_f1-TUM_first_pool_25_01_01-TIMS-30min-R1'	4707
HCD Prosit 2020	Tryptic	0.714774	b'230719_f1-TUM_first_pool_25_01_01-TIMS-30min-R1'	4708
HCD Prosit 2020	Tryptic	0.703941	b'230719_f1-TUM_first_pool_117_01_01-TIMS-30min-R1'	4709
HCD Prosit 2020	Tryptic	0.813562	b'230719_f1-TUM_first_pool_15_01_01-TIMS-30min-R1'	4710
HCD Prosit 2020	Tryptic	0.840357	b'230719_f1-TUM_first_pool_5_01_01-TIMS-30min-R1'	4710
HCD Prosit 2020	Tryptic	0.708829	b'230719_f1-TUM_first_pool_21_01_01-TIMS-30min-R1'	4711
HCD Prosit 2020	Tryptic	0.67781	b'230719_f1-TUM_first_pool_21_01_01-TIMS-30min-R1'	4712
HCD Prosit 2020	Tryptic	0.714902	b'230719_f1-TUM_first_pool_85_01_01-TIMS-30min-R1'	4712
HCD Prosit 2020	Tryptic	0.60867	b'230719_f1-TUM_first_pool_13_01_01-TIMS-30min-R1'	4720
HCD Prosit 2020	Tryptic	0.599828	b'230719_f1-TUM_first_pool_126_01_01-TIMS-30min-R1'	4722
HCD Prosit 2020	Tryptic	0.755939	b'230719_f1-TUM_first_pool_21_01_01-TIMS-30min-R1'	4723
HCD Prosit 2020	Tryptic	0.793623	b'230719_f1-TUM_first_pool_37_01_01-TIMS-30min-R1'	4723
HCD Prosit 2020	Tryptic	0.778156	b'230719_f1-TUM_first_pool_37_01_01-TIMS-30min-R1'	4725
HCD Prosit 2020	Tryptic	0.592511	b'230719_f1-TUM_first_pool_15_01_01-TIMS-30min-R1'	4726
HCD Prosit 2020	Tryptic	0.672259	b'230719_f1-TUM_first_pool_85_01_01-TIMS-30min-R1'	4732
HCD Prosit 2020	Tryptic	0.625423	b'230719_f1-TUM_first_pool_21_01_01-TIMS-30min-R1'	4733
HCD Prosit 2020	Tryptic	0.674547	b'230719_f1-TUM_first_pool_85_01_01-TIMS-30min-R1'	4733
HCD Prosit 2020	Tryptic	0.826037	b'230719_f1-TUM_first_pool_25_01_01-TIMS-30min-R1'	4734
HCD Prosit 2020	Tryptic	0.861294	b'230719_f1-TUM_first_pool_15_01_01-TIMS-30min-R1'	4736
HCD Prosit 2020	Tryptic	0.520016	b'230719_f1-TUM_first_pool_21_01_01-TIMS-30min-R1'	4745
HCD Prosit 2020	Tryptic	0.550431	b'230719_f1-TUM_first_pool_25_01_01-TIMS-30min-R1'	4746
HCD Prosit 2020	Tryptic	0.829457	b'230719_f1-TUM_first_pool_5_01_01-TIMS-30min-R1'	4746
HCD Prosit 2020	Tryptic	0.518874	b'230719_f1-TUM_first_pool_25_01_01-TIMS-30min-R1'	4747
HCD Prosit 2020	Tryptic	0.550526	b'230719_f1-TUM_first_pool_25_01_01-TIMS-30min-R1'	4748
HCD Prosit 2020	Tryptic	0.71942	b'230719_f1-TUM_first_pool_117_01_01-TIMS-30min-R1'	4750
HCD Prosit 2020	Tryptic	0.591833	b'230719_f1-TUM_first_pool_15_01_01-TIMS-30min-R1'	4750
HCD Prosit 2020	Tryptic	0.883463	b'230719_f1-TUM_first_pool_117_01_01-TIMS-30min-R1'	4751
HCD Prosit 2020	Tryptic	0.799922	b'230719_f1-TUM_first_pool_37_01_01-TIMS-30min-R1'	4752
HCD Prosit 2020	Tryptic	0.789644	b'230719_f1-TUM_first_pool_5_01_01-TIMS-30min-R1'	4754
HCD Prosit 2020	Tryptic	0.808266	b'230719_f1-TUM_first_pool_13_01_01-TIMS-30min-R1'	4755
HCD Prosit 2020	Tryptic	0.634088	b'230719_f1-TUM_first_pool_37_01_01-TIMS-30min-R1'	4755
HCD Prosit 2020	Tryptic	0.770045	b'230719_f1-TUM_first_pool_5_01_01-TIMS-30min-R1'	4760
HCD Prosit 2020	Tryptic	0.651195	b'230719_f1-TUM_first_pool_15_01_01-TIMS-30min-R1'	4761
HCD Prosit 2020	Tryptic	0.800987	b'230719_f1-TUM_first_pool_5_01_01-TIMS-30min-R1'	4761
HCD Prosit 2020	Tryptic	0.700141	b'230719_f1-TUM_first_pool_13_01_01-TIMS-30min-R1'	4762
HCD Prosit 2020	Tryptic	0.823116	b'230719_f1-TUM_first_pool_5_01_01-TIMS-30min-R1'	4762
HCD Prosit 2020	Tryptic	0.688137	b'230719_f1-TUM_first_pool_21_01_01-TIMS-30min-R1'	4763
HCD Prosit 2020	Tryptic	0.706983	b'230719_f1-TUM_first_pool_21_01_01-TIMS-30min-R1'	4764
HCD Prosit 2020	Tryptic	0.778896	b'230719_f1-TUM_first_pool_37_01_01-TIMS-30min-R1'	4765
HCD Prosit 2020	Tryptic	0.736268	b'230719_f1-TUM_first_pool_25_01_01-TIMS-30min-R1'	4768
HCD Prosit 2020	Tryptic	0.788127	b'230719_f1-TUM_first_pool_25_01_01-TIMS-30min-R1'	4769
HCD Prosit 2020	Tryptic	0.86369	b'230719_f1-TUM_first_pool_5_01_01-TIMS-30min-R1'	4769
HCD Prosit 2020	Tryptic	0.746367	b'230719_f1-TUM_first_pool_118_01_01-TIMS-30min-R1'	4771
HCD Prosit 2020	Tryptic	0.879593	b'230719_f1-TUM_first_pool_15_01_01-TIMS-30min-R1'	4773
HCD Prosit 2020	Tryptic	0.528757	b'230719_f1-TUM_first_pool_117_01_01-TIMS-30min-R1'	4774
HCD Prosit 2020	Tryptic	0.6783	b'230719_f1-TUM_first_pool_118_01_01-TIMS-30min-R1'	4774
HCD Prosit 2020	Tryptic	0.78153	b'230719_f1-TUM_first_pool_85_01_01-TIMS-30min-R1'	4780
HCD Prosit 2020	Tryptic	0.685565	b'230719_f1-TUM_first_pool_21_01_01-TIMS-30min-R1'	4781
HCD Prosit 2020	Tryptic	0.621044	b'230719_f1-TUM_first_pool_15_01_01-TIMS-30min-R1'	4783
HCD Prosit 2020	Tryptic	0.720746	b'230719_f1-TUM_first_pool_13_01_01-TIMS-30min-R1'	4788
HCD Prosit 2020	Tryptic	0.679071	b'230719_f1-TUM_first_pool_37_01_01-TIMS-30min-R1'	4793
HCD Prosit 2020	Tryptic	0.485597	b'230719_f1-TUM_first_pool_37_01_01-TIMS-30min-R1'	4794
HCD Prosit 2020	Tryptic	0.73852	b'230719_f1-TUM_first_pool_109_01_01-TIMS-30min-R1'	4803
HCD Prosit 2020	Tryptic	0.711563	b'230719_f1-TUM_first_pool_15_01_01-TIMS-30min-R1'	4808
HCD Prosit 2020	Tryptic	0.603765	b'230719_f1-TUM_first_pool_25_01_01-TIMS-30min-R1'	4809
HCD Prosit 2020	Tryptic	0.452045	b'230719_f1-TUM_first_pool_25_01_01-TIMS-30min-R1'	4812
HCD Prosit 2020	Tryptic	0.699071	b'230719_f1-TUM_first_pool_13_01_01-TIMS-30min-R1'	4813
HCD Prosit 2020	Tryptic	0.85279	b'230719_f1-TUM_first_pool_25_01_01-TIMS-30min-R1'	4813
HCD Prosit 2020	Tryptic	0.793792	b'230719_f1-TUM_first_pool_126_01_01-TIMS-30min-R1'	4817
HCD Prosit 2020	Tryptic	0.679678	b'230719_f1-TUM_first_pool_13_01_01-TIMS-30min-R1'	4823
HCD Prosit 2020	Tryptic	0.761558	b'230719_f1-TUM_first_pool_15_01_01-TIMS-30min-R1'	4823
HCD Prosit 2020	Tryptic	0.472695	b'230719_f1-TUM_first_pool_126_01_01-TIMS-30min-R1'	4826
HCD Prosit 2020	Tryptic	0.636042	b'230719_f1-TUM_first_pool_126_01_01-TIMS-30min-R1'	4829
HCD Prosit 2020	Tryptic	0.682302	b'230719_f1-TUM_first_pool_37_01_01-TIMS-30min-R1'	4829
HCD Prosit 2020	Tryptic	0.777279	b'230719_f1-TUM_first_pool_15_01_01-TIMS-30min-R1'	4830
HCD Prosit 2020	Tryptic	0.661495	b'230719_f1-TUM_first_pool_37_01_01-TIMS-30min-R1'	4830
HCD Prosit 2020	Tryptic	0.733295	b'230719_f1-TUM_first_pool_85_01_01-TIMS-30min-R1'	4831
HCD Prosit 2020	Tryptic	0.689336	b'230719_f1-TUM_first_pool_85_01_01-TIMS-30min-R1'	4832
HCD Prosit 2020	Tryptic	0.455069	b'230719_f1-TUM_first_pool_15_01_01-TIMS-30min-R1'	4834
HCD Prosit 2020	Tryptic	0.776418	b'230719_f1-TUM_first_pool_25_01_01-TIMS-30min-R1'	4835
HCD Prosit 2020	Tryptic	0.820232	b'230719_f1-TUM_first_pool_37_01_01-TIMS-30min-R1'	4836
HCD Prosit 2020	Tryptic	0.730554	b'230719_f1-TUM_first_pool_118_01_01-TIMS-30min-R1'	4839
HCD Prosit 2020	Tryptic	0.760483	b'230719_f1-TUM_first_pool_118_01_01-TIMS-30min-R1'	4840
HCD Prosit 2020	Tryptic	0.883324	b'230719_f1-TUM_first_pool_25_01_01-TIMS-30min-R1'	4841
HCD Prosit 2020	Tryptic	0.795673	b'230719_f1-TUM_first_pool_25_01_01-TIMS-30min-R1'	4843
HCD Prosit 2020	Tryptic	0.820435	b'230719_f1-TUM_first_pool_25_01_01-TIMS-30min-R1'	4844
HCD Prosit 2020	Tryptic	0.719742	b'230719_f1-TUM_first_pool_25_01_01-TIMS-30min-R1'	4845
HCD Prosit 2020	Tryptic	0.484376	b'230719_f1-TUM_first_pool_21_01_01-TIMS-30min-R1'	4852
HCD Prosit 2020	Tryptic	0.641296	b'230719_f1-TUM_first_pool_105_01_01-TIMS-30min-R1'	4857
HCD Prosit 2020	Tryptic	0.809194	b'230719_f1-TUM_first_pool_25_01_01-TIMS-30min-R1'	4857
HCD Prosit 2020	Tryptic	0.402002	b'230719_f1-TUM_first_pool_25_01_01-TIMS-30min-R1'	4858
HCD Prosit 2020	Tryptic	0.784048	b'230719_f1-TUM_first_pool_37_01_01-TIMS-30min-R1'	4858
HCD Prosit 2020	Tryptic	0.721002	b'230719_f1-TUM_first_pool_25_01_01-TIMS-30min-R1'	4859
HCD Prosit 2020	Tryptic	0.799988	b'230719_f1-TUM_first_pool_15_01_01-TIMS-30min-R1'	4864
HCD Prosit 2020	Tryptic	0.821561	b'230719_f1-TUM_first_pool_15_01_01-TIMS-30min-R1'	4866
HCD Prosit 2020	Tryptic	0.933014	b'230719_f1-TUM_first_pool_13_01_01-TIMS-30min-R1'	4868
HCD Prosit 2020	Tryptic	0.853417	b'230719_f1-TUM_first_pool_21_01_01-TIMS-30min-R1'	4870
HCD Prosit 2020	Tryptic	0.704774	b'230719_f1-TUM_first_pool_105_01_01-TIMS-30min-R1'	4871
HCD Prosit 2020	Tryptic	0.745279	b'230719_f1-TUM_first_pool_25_01_01-TIMS-30min-R1'	4872
HCD Prosit 2020	Tryptic	0.762159	b'230719_f1-TUM_first_pool_25_01_01-TIMS-30min-R1'	4873
HCD Prosit 2020	Tryptic	0.656944	b'230719_f1-TUM_first_pool_13_01_01-TIMS-30min-R1'	4874
HCD Prosit 2020	Tryptic	0.819224	b'230719_f1-TUM_first_pool_25_01_01-TIMS-30min-R1'	4874
HCD Prosit 2020	Tryptic	0.683092	b'230719_f1-TUM_first_pool_13_01_01-TIMS-30min-R1'	4875
HCD Prosit 2020	Tryptic	0.825102	b'230719_f1-TUM_first_pool_25_01_01-TIMS-30min-R1'	4875
HCD Prosit 2020	Tryptic	0.752509	b'230719_f1-TUM_first_pool_25_01_01-TIMS-30min-R1'	4876
HCD Prosit 2020	Tryptic	0.720075	b'230719_f1-TUM_first_pool_15_01_01-TIMS-30min-R1'	4879
HCD Prosit 2020	Tryptic	0.679978	b'230719_f1-TUM_first_pool_15_01_01-TIMS-30min-R1'	4880
HCD Prosit 2020	Tryptic	0.663798	b'230719_f1-TUM_first_pool_15_01_01-TIMS-30min-R1'	4883
HCD Prosit 2020	Tryptic	0.673963	b'230719_f1-TUM_first_pool_15_01_01-TIMS-30min-R1'	4884
HCD Prosit 2020	Tryptic	0.777202	b'230719_f1-TUM_first_pool_85_01_01-TIMS-30min-R1'	4887
HCD Prosit 2020	Tryptic	0.677851	b'230719_f1-TUM_first_pool_105_01_01-TIMS-30min-R1'	4891
HCD Prosit 2020	Tryptic	0.778933	b'230719_f1-TUM_first_pool_5_01_01-TIMS-30min-R1'	4896
HCD Prosit 2020	Tryptic	0.735841	b'230719_f1-TUM_first_pool_25_01_01-TIMS-30min-R1'	4897
HCD Prosit 2020	Tryptic	0.749504	b'230719_f1-TUM_first_pool_105_01_01-TIMS-30min-R1'	4900
HCD Prosit 2020	Tryptic	0.63054	b'230719_f1-TUM_first_pool_126_01_01-TIMS-30min-R1'	4901
HCD Prosit 2020	Tryptic	0.695984	b'230719_f1-TUM_first_pool_13_01_01-TIMS-30min-R1'	4901
HCD Prosit 2020	Tryptic	0.639873	b'230719_f1-TUM_first_pool_126_01_01-TIMS-30min-R1'	4903
HCD Prosit 2020	Tryptic	0.655073	b'230719_f1-TUM_first_pool_13_01_01-TIMS-30min-R1'	4903
HCD Prosit 2020	Tryptic	0.718913	b'230719_f1-TUM_first_pool_109_01_01-TIMS-30min-R1'	4904
HCD Prosit 2020	Tryptic	0.652911	b'230719_f1-TUM_first_pool_13_01_01-TIMS-30min-R1'	4904
HCD Prosit 2020	Tryptic	0.801694	b'230719_f1-TUM_first_pool_126_01_01-TIMS-30min-R1'	4906
HCD Prosit 2020	Tryptic	0.510573	b'230719_f1-TUM_first_pool_21_01_01-TIMS-30min-R1'	4906
HCD Prosit 2020	Tryptic	0.687483	b'230719_f1-TUM_first_pool_15_01_01-TIMS-30min-R1'	4907
HCD Prosit 2020	Tryptic	0.782448	b'230719_f1-TUM_first_pool_25_01_01-TIMS-30min-R1'	4911
HCD Prosit 2020	Tryptic	0.615304	b'230719_f1-TUM_first_pool_118_01_01-TIMS-30min-R1'	4915
HCD Prosit 2020	Tryptic	0.709459	b'230719_f1-TUM_first_pool_13_01_01-TIMS-30min-R1'	4917
HCD Prosit 2020	Tryptic	0.352465	b'230719_f1-TUM_first_pool_13_01_01-TIMS-30min-R1'	4922
HCD Prosit 2020	Tryptic	0.820836	b'230719_f1-TUM_first_pool_15_01_01-TIMS-30min-R1'	4925
HCD Prosit 2020	Tryptic	0.665178	b'230719_f1-TUM_first_pool_37_01_01-TIMS-30min-R1'	4925
HCD Prosit 2020	Tryptic	0.771362	b'230719_f1-TUM_first_pool_25_01_01-TIMS-30min-R1'	4927
HCD Prosit 2020	Tryptic	0.501633	b'230719_f1-TUM_first_pool_21_01_01-TIMS-30min-R1'	4932
HCD Prosit 2020	Tryptic	0.78748	b'230719_f1-TUM_first_pool_5_01_01-TIMS-30min-R1'	4933
HCD Prosit 2020	Tryptic	0.761588	b'230719_f1-TUM_first_pool_5_01_01-TIMS-30min-R1'	4935
HCD Prosit 2020	Tryptic	0.807767	b'230719_f1-TUM_first_pool_5_01_01-TIMS-30min-R1'	4937
HCD Prosit 2020	Tryptic	0.520859	b'230719_f1-TUM_first_pool_5_01_01-TIMS-30min-R1'	4938
HCD Prosit 2020	Tryptic	0.869197	b'230719_f1-TUM_first_pool_21_01_01-TIMS-30min-R1'	4943
HCD Prosit 2020	Tryptic	0.766874	b'230719_f1-TUM_first_pool_5_01_01-TIMS-30min-R1'	4943
HCD Prosit 2020	Tryptic	0.758004	b'230719_f1-TUM_first_pool_5_01_01-TIMS-30min-R1'	4944
HCD Prosit 2020	Tryptic	0.603011	b'230719_f1-TUM_first_pool_13_01_01-TIMS-30min-R1'	4954
HCD Prosit 2020	Tryptic	0.641402	b'230719_f1-TUM_first_pool_21_01_01-TIMS-30min-R1'	4958
HCD Prosit 2020	Tryptic	0.726399	b'230719_f1-TUM_first_pool_25_01_01-TIMS-30min-R1'	4960
HCD Prosit 2020	Tryptic	0.341967	b'230719_f1-TUM_first_pool_15_01_01-TIMS-30min-R1'	4964
HCD Prosit 2020	Tryptic	0.670124	b'230719_f1-TUM_first_pool_13_01_01-TIMS-30min-R1'	4965
HCD Prosit 2020	Tryptic	0.659597	b'230719_f1-TUM_first_pool_13_01_01-TIMS-30min-R1'	4966
HCD Prosit 2020	Tryptic	0.713555	b'230719_f1-TUM_first_pool_37_01_01-TIMS-30min-R1'	4967
HCD Prosit 2020	Tryptic	0.8002	b'230719_f1-TUM_first_pool_105_01_01-TIMS-30min-R1'	4976
HCD Prosit 2020	Tryptic	0.669202	b'230719_f1-TUM_first_pool_13_01_01-TIMS-30min-R1'	4978
HCD Prosit 2020	Tryptic	0.631572	b'230719_f1-TUM_first_pool_13_01_01-TIMS-30min-R1'	4979
HCD Prosit 2020	Tryptic	0.600014	b'230719_f1-TUM_first_pool_15_01_01-TIMS-30min-R1'	4980
HCD Prosit 2020	Tryptic	0.732289	b'230719_f1-TUM_first_pool_13_01_01-TIMS-30min-R1'	4981
HCD Prosit 2020	Tryptic	0.835756	b'230719_f1-TUM_first_pool_126_01_01-TIMS-30min-R1'	4982
HCD Prosit 2020	Tryptic	0.828105	b'230719_f1-TUM_first_pool_15_01_01-TIMS-30min-R1'	4983
HCD Prosit 2020	Tryptic	0.548657	b'230719_f1-TUM_first_pool_5_01_01-TIMS-30min-R1'	4983
HCD Prosit 2020	Tryptic	0.401699	b'230719_f1-TUM_first_pool_37_01_01-TIMS-30min-R1'	4987
HCD Prosit 2020	Tryptic	0.802626	b'230719_f1-TUM_first_pool_25_01_01-TIMS-30min-R1'	4989
HCD Prosit 2020	Tryptic	0.681223	b'230719_f1-TUM_first_pool_5_01_01-TIMS-30min-R1'	4996
HCD Prosit 2020	Tryptic	0.8201	b'230719_f1-TUM_first_pool_13_01_01-TIMS-30min-R1'	4997
HCD Prosit 2020	Tryptic	0.460029	b'230719_f1-TUM_first_pool_5_01_01-TIMS-30min-R1'	4997
HCD Prosit 2020	Tryptic	0.311449	b'230719_f1-TUM_first_pool_21_01_01-TIMS-30min-R1'	4999
HCD Prosit 2020	Tryptic	0.537041	b'230719_f1-TUM_first_pool_109_01_01-TIMS-30min-R1'	5002
HCD Prosit 2020	Tryptic	0.73307	b'230719_f1-TUM_first_pool_13_01_01-TIMS-30min-R1'	5002
HCD Prosit 2020	Tryptic	0.314699	b'230719_f1-TUM_first_pool_21_01_01-TIMS-30min-R1'	5002
HCD Prosit 2020	Tryptic	0.714536	b'230719_f1-TUM_first_pool_37_01_01-TIMS-30min-R1'	5004
HCD Prosit 2020	Tryptic	0.71472	b'230719_f1-TUM_first_pool_37_01_01-TIMS-30min-R1'	5006
HCD Prosit 2020	Tryptic	0.779415	b'230719_f1-TUM_first_pool_37_01_01-TIMS-30min-R1'	5007
HCD Prosit 2020	Tryptic	0.807855	b'230719_f1-TUM_first_pool_118_01_01-TIMS-30min-R1'	5008
HCD Prosit 2020	Tryptic	0.787325	b'230719_f1-TUM_first_pool_37_01_01-TIMS-30min-R1'	5010
HCD Prosit 2020	Tryptic	0.858964	b'230719_f1-TUM_first_pool_15_01_01-TIMS-30min-R1'	5011
HCD Prosit 2020	Tryptic	0.770064	b'230719_f1-TUM_first_pool_15_01_01-TIMS-30min-R1'	5022
HCD Prosit 2020	Tryptic	0.761988	b'230719_f1-TUM_first_pool_85_01_01-TIMS-30min-R1'	5023
HCD Prosit 2020	Tryptic	0.406425	b'230719_f1-TUM_first_pool_5_01_01-TIMS-30min-R1'	5025
HCD Prosit 2020	Tryptic	0.708409	b'230719_f1-TUM_first_pool_85_01_01-TIMS-30min-R1'	5028
HCD Prosit 2020	Tryptic	0.560629	b'230719_f1-TUM_first_pool_85_01_01-TIMS-30min-R1'	5029
HCD Prosit 2020	Tryptic	0.761071	b'230719_f1-TUM_first_pool_85_01_01-TIMS-30min-R1'	5034
HCD Prosit 2020	Tryptic	0.820258	b'230719_f1-TUM_first_pool_85_01_01-TIMS-30min-R1'	5036
HCD Prosit 2020	Tryptic	0.61353	b'230719_f1-TUM_first_pool_13_01_01-TIMS-30min-R1'	5039
HCD Prosit 2020	Tryptic	0.619568	b'230719_f1-TUM_first_pool_13_01_01-TIMS-30min-R1'	5040
HCD Prosit 2020	Tryptic	0.624435	b'230719_f1-TUM_first_pool_13_01_01-TIMS-30min-R1'	5042
HCD Prosit 2020	Tryptic	0.838384	b'230719_f1-TUM_first_pool_21_01_01-TIMS-30min-R1'	5042
HCD Prosit 2020	Tryptic	0.718342	b'230719_f1-TUM_first_pool_85_01_01-TIMS-30min-R1'	5043
HCD Prosit 2020	Tryptic	0.705114	b'230719_f1-TUM_first_pool_25_01_01-TIMS-30min-R1'	5044
HCD Prosit 2020	Tryptic	0.416988	b'230719_f1-TUM_first_pool_85_01_01-TIMS-30min-R1'	5044
HCD Prosit 2020	Tryptic	0.611436	b'230719_f1-TUM_first_pool_85_01_01-TIMS-30min-R1'	5047
HCD Prosit 2020	Tryptic	0.825572	b'230719_f1-TUM_first_pool_21_01_01-TIMS-30min-R1'	5048
HCD Prosit 2020	Tryptic	0.562313	b'230719_f1-TUM_first_pool_85_01_01-TIMS-30min-R1'	5048
HCD Prosit 2020	Tryptic	0.8026	b'230719_f1-TUM_first_pool_21_01_01-TIMS-30min-R1'	5049
HCD Prosit 2020	Tryptic	0.746422	b'230719_f1-TUM_first_pool_21_01_01-TIMS-30min-R1'	5050
HCD Prosit 2020	Tryptic	0.764301	b'230719_f1-TUM_first_pool_105_01_01-TIMS-30min-R1'	5052
HCD Prosit 2020	Tryptic	0.757846	b'230719_f1-TUM_first_pool_105_01_01-TIMS-30min-R1'	5053
HCD Prosit 2020	Tryptic	0.814263	b'230719_f1-TUM_first_pool_15_01_01-TIMS-30min-R1'	5053
HCD Prosit 2020	Tryptic	0.718856	b'230719_f1-TUM_first_pool_25_01_01-TIMS-30min-R1'	5058
HCD Prosit 2020	Tryptic	0.26101	b'230719_f1-TUM_first_pool_37_01_01-TIMS-30min-R1'	5061
HCD Prosit 2020	Tryptic	0.257786	b'230719_f1-TUM_first_pool_37_01_01-TIMS-30min-R1'	5062
HCD Prosit 2020	Tryptic	0.743074	b'230719_f1-TUM_first_pool_25_01_01-TIMS-30min-R1'	5063
HCD Prosit 2020	Tryptic	0.675685	b'230719_f1-TUM_first_pool_21_01_01-TIMS-30min-R1'	5064
HCD Prosit 2020	Tryptic	0.791708	b'230719_f1-TUM_first_pool_21_01_01-TIMS-30min-R1'	5067
HCD Prosit 2020	Tryptic	0.346005	b'230719_f1-TUM_first_pool_5_01_01-TIMS-30min-R1'	5069
HCD Prosit 2020	Tryptic	0.800289	b'230719_f1-TUM_first_pool_25_01_01-TIMS-30min-R1'	5071
HCD Prosit 2020	Tryptic	0.81583	b'230719_f1-TUM_first_pool_13_01_01-TIMS-30min-R1'	5072
HCD Prosit 2020	Tryptic	0.797757	b'230719_f1-TUM_first_pool_25_01_01-TIMS-30min-R1'	5072
HCD Prosit 2020	Tryptic	0.844208	b'230719_f1-TUM_first_pool_13_01_01-TIMS-30min-R1'	5073
HCD Prosit 2020	Tryptic	0.639666	b'230719_f1-TUM_first_pool_85_01_01-TIMS-30min-R1'	5075
HCD Prosit 2020	Tryptic	0.671293	b'230719_f1-TUM_first_pool_15_01_01-TIMS-30min-R1'	5085
HCD Prosit 2020	Tryptic	0.773902	b'230719_f1-TUM_first_pool_37_01_01-TIMS-30min-R1'	5088
HCD Prosit 2020	Tryptic	0.825392	b'230719_f1-TUM_first_pool_21_01_01-TIMS-30min-R1'	5089
HCD Prosit 2020	Tryptic	0.751097	b'230719_f1-TUM_first_pool_37_01_01-TIMS-30min-R1'	5089
HCD Prosit 2020	Tryptic	0.626894	b'230719_f1-TUM_first_pool_5_01_01-TIMS-30min-R1'	5089
HCD Prosit 2020	Tryptic	0.7757	b'230719_f1-TUM_first_pool_37_01_01-TIMS-30min-R1'	5090
HCD Prosit 2020	Tryptic	0.775746	b'230719_f1-TUM_first_pool_37_01_01-TIMS-30min-R1'	5091
HCD Prosit 2020	Tryptic	0.781548	b'230719_f1-TUM_first_pool_37_01_01-TIMS-30min-R1'	5092
HCD Prosit 2020	Tryptic	0.831051	b'230719_f1-TUM_first_pool_25_01_01-TIMS-30min-R1'	5093
HCD Prosit 2020	Tryptic	0.767691	b'230719_f1-TUM_first_pool_21_01_01-TIMS-30min-R1'	5094
HCD Prosit 2020	Tryptic	0.783862	b'230719_f1-TUM_first_pool_25_01_01-TIMS-30min-R1'	5098
HCD Prosit 2020	Tryptic	0.652258	b'230719_f1-TUM_first_pool_15_01_01-TIMS-30min-R1'	5102
HCD Prosit 2020	Tryptic	0.708121	b'230719_f1-TUM_first_pool_15_01_01-TIMS-30min-R1'	5104
HCD Prosit 2020	Tryptic	0.535871	b'230719_f1-TUM_first_pool_13_01_01-TIMS-30min-R1'	5105
HCD Prosit 2020	Tryptic	0.737281	b'230719_f1-TUM_first_pool_15_01_01-TIMS-30min-R1'	5106
HCD Prosit 2020	Tryptic	0.752054	b'230719_f1-TUM_first_pool_105_01_01-TIMS-30min-R1'	5108
HCD Prosit 2020	Tryptic	0.761143	b'230719_f1-TUM_first_pool_21_01_01-TIMS-30min-R1'	5109
HCD Prosit 2020	Tryptic	0.750999	b'230719_f1-TUM_first_pool_126_01_01-TIMS-30min-R1'	5110
HCD Prosit 2020	Tryptic	0.795463	b'230719_f1-TUM_first_pool_5_01_01-TIMS-30min-R1'	5111
HCD Prosit 2020	Tryptic	0.629763	b'230719_f1-TUM_first_pool_117_01_01-TIMS-30min-R1'	5112
HCD Prosit 2020	Tryptic	0.761636	b'230719_f1-TUM_first_pool_37_01_01-TIMS-30min-R1'	5114
HCD Prosit 2020	Tryptic	0.481503	b'230719_f1-TUM_first_pool_105_01_01-TIMS-30min-R1'	5115
HCD Prosit 2020	Tryptic	0.799865	b'230719_f1-TUM_first_pool_37_01_01-TIMS-30min-R1'	5115
HCD Prosit 2020	Tryptic	0.603143	b'230719_f1-TUM_first_pool_37_01_01-TIMS-30min-R1'	5122
HCD Prosit 2020	Tryptic	0.799762	b'230719_f1-TUM_first_pool_21_01_01-TIMS-30min-R1'	5124
HCD Prosit 2020	Tryptic	0.824975	b'230719_f1-TUM_first_pool_37_01_01-TIMS-30min-R1'	5124
HCD Prosit 2020	Tryptic	0.734764	b'230719_f1-TUM_first_pool_21_01_01-TIMS-30min-R1'	5126
HCD Prosit 2020	Tryptic	0.562876	b'230719_f1-TUM_first_pool_5_01_01-TIMS-30min-R1'	5127
HCD Prosit 2020	Tryptic	0.806471	b'230719_f1-TUM_first_pool_109_01_01-TIMS-30min-R1'	5128
HCD Prosit 2020	Tryptic	0.803264	b'230719_f1-TUM_first_pool_109_01_01-TIMS-30min-R1'	5129
HCD Prosit 2020	Tryptic	0.570487	b'230719_f1-TUM_first_pool_15_01_01-TIMS-30min-R1'	5129
HCD Prosit 2020	Tryptic	0.580539	b'230719_f1-TUM_first_pool_5_01_01-TIMS-30min-R1'	5129
HCD Prosit 2020	Tryptic	0.77055	b'230719_f1-TUM_first_pool_85_01_01-TIMS-30min-R1'	5132
HCD Prosit 2020	Tryptic	0.766141	b'230719_f1-TUM_first_pool_25_01_01-TIMS-30min-R1'	5133
HCD Prosit 2020	Tryptic	0.756555	b'230719_f1-TUM_first_pool_85_01_01-TIMS-30min-R1'	5133
HCD Prosit 2020	Tryptic	0.700777	b'230719_f1-TUM_first_pool_117_01_01-TIMS-30min-R1'	5134
HCD Prosit 2020	Tryptic	0.755965	b'230719_f1-TUM_first_pool_25_01_01-TIMS-30min-R1'	5134
HCD Prosit 2020	Tryptic	0.76823	b'230719_f1-TUM_first_pool_117_01_01-TIMS-30min-R1'	5135
HCD Prosit 2020	Tryptic	0.617335	b'230719_f1-TUM_first_pool_25_01_01-TIMS-30min-R1'	5135
HCD Prosit 2020	Tryptic	0.744084	b'230719_f1-TUM_first_pool_5_01_01-TIMS-30min-R1'	5138
HCD Prosit 2020	Tryptic	0.783372	b'230719_f1-TUM_first_pool_25_01_01-TIMS-30min-R1'	5140
HCD Prosit 2020	Tryptic	0.678222	b'230719_f1-TUM_first_pool_118_01_01-TIMS-30min-R1'	5141
HCD Prosit 2020	Tryptic	0.675458	b'230719_f1-TUM_first_pool_21_01_01-TIMS-30min-R1'	5143
HCD Prosit 2020	Tryptic	0.65715	b'230719_f1-TUM_first_pool_37_01_01-TIMS-30min-R1'	5143
HCD Prosit 2020	Tryptic	0.726536	b'230719_f1-TUM_first_pool_37_01_01-TIMS-30min-R1'	5146
HCD Prosit 2020	Tryptic	0.69174	b'230719_f1-TUM_first_pool_13_01_01-TIMS-30min-R1'	5147
HCD Prosit 2020	Tryptic	0.695072	b'230719_f1-TUM_first_pool_37_01_01-TIMS-30min-R1'	5147
HCD Prosit 2020	Tryptic	0.638706	b'230719_f1-TUM_first_pool_37_01_01-TIMS-30min-R1'	5150
HCD Prosit 2020	Tryptic	0.651064	b'230719_f1-TUM_first_pool_5_01_01-TIMS-30min-R1'	5150
HCD Prosit 2020	Tryptic	0.59689	b'230719_f1-TUM_first_pool_37_01_01-TIMS-30min-R1'	5156
HCD Prosit 2020	Tryptic	0.643262	b'230719_f1-TUM_first_pool_5_01_01-TIMS-30min-R1'	5157
HCD Prosit 2020	Tryptic	0.735125	b'230719_f1-TUM_first_pool_13_01_01-TIMS-30min-R1'	5160
HCD Prosit 2020	Tryptic	0.816969	b'230719_f1-TUM_first_pool_21_01_01-TIMS-30min-R1'	5160
HCD Prosit 2020	Tryptic	0.746452	b'230719_f1-TUM_first_pool_13_01_01-TIMS-30min-R1'	5161
HCD Prosit 2020	Tryptic	0.265093	b'230719_f1-TUM_first_pool_21_01_01-TIMS-30min-R1'	5161
HCD Prosit 2020	Tryptic	0.832925	b'230719_f1-TUM_first_pool_25_01_01-TIMS-30min-R1'	5161
HCD Prosit 2020	Tryptic	0.745659	b'230719_f1-TUM_first_pool_15_01_01-TIMS-30min-R1'	5165
HCD Prosit 2020	Tryptic	0.818444	b'230719_f1-TUM_first_pool_85_01_01-TIMS-30min-R1'	5169
HCD Prosit 2020	Tryptic	0.824836	b'230719_f1-TUM_first_pool_25_01_01-TIMS-30min-R1'	5171
HCD Prosit 2020	Tryptic	0.703807	b'230719_f1-TUM_first_pool_15_01_01-TIMS-30min-R1'	5173
HCD Prosit 2020	Tryptic	0.885338	b'230719_f1-TUM_first_pool_21_01_01-TIMS-30min-R1'	5177
HCD Prosit 2020	Tryptic	0.895674	b'230719_f1-TUM_first_pool_21_01_01-TIMS-30min-R1'	5178
HCD Prosit 2020	Tryptic	0.592768	b'230719_f1-TUM_first_pool_21_01_01-TIMS-30min-R1'	5180
HCD Prosit 2020	Tryptic	0.842314	b'230719_f1-TUM_first_pool_118_01_01-TIMS-30min-R1'	5181
HCD Prosit 2020	Tryptic	0.745206	b'230719_f1-TUM_first_pool_37_01_01-TIMS-30min-R1'	5182
HCD Prosit 2020	Tryptic	0.7345	b'230719_f1-TUM_first_pool_37_01_01-TIMS-30min-R1'	5183
HCD Prosit 2020	Tryptic	0.623659	b'230719_f1-TUM_first_pool_13_01_01-TIMS-30min-R1'	5184
HCD Prosit 2020	Tryptic	0.594379	b'230719_f1-TUM_first_pool_5_01_01-TIMS-30min-R1'	5185
HCD Prosit 2020	Tryptic	0.736294	b'230719_f1-TUM_first_pool_109_01_01-TIMS-30min-R1'	5186
HCD Prosit 2020	Tryptic	0.594441	b'230719_f1-TUM_first_pool_5_01_01-TIMS-30min-R1'	5186
HCD Prosit 2020	Tryptic	0.714722	b'230719_f1-TUM_first_pool_109_01_01-TIMS-30min-R1'	5187
HCD Prosit 2020	Tryptic	0.901365	b'230719_f1-TUM_first_pool_15_01_01-TIMS-30min-R1'	5188
HCD Prosit 2020	Tryptic	0.575744	b'230719_f1-TUM_first_pool_25_01_01-TIMS-30min-R1'	5188
HCD Prosit 2020	Tryptic	0.647122	b'230719_f1-TUM_first_pool_105_01_01-TIMS-30min-R1'	5189
HCD Prosit 2020	Tryptic	0.872349	b'230719_f1-TUM_first_pool_37_01_01-TIMS-30min-R1'	5190
HCD Prosit 2020	Tryptic	0.647312	b'230719_f1-TUM_first_pool_37_01_01-TIMS-30min-R1'	5191
HCD Prosit 2020	Tryptic	0.682255	b'230719_f1-TUM_first_pool_25_01_01-TIMS-30min-R1'	5193
HCD Prosit 2020	Tryptic	0.672391	b'230719_f1-TUM_first_pool_37_01_01-TIMS-30min-R1'	5193
HCD Prosit 2020	Tryptic	0.68422	b'230719_f1-TUM_first_pool_25_01_01-TIMS-30min-R1'	5194
HCD Prosit 2020	Tryptic	0.722658	b'230719_f1-TUM_first_pool_105_01_01-TIMS-30min-R1'	5197
HCD Prosit 2020	Tryptic	0.719102	b'230719_f1-TUM_first_pool_13_01_01-TIMS-30min-R1'	5197
HCD Prosit 2020	Tryptic	0.401213	b'230719_f1-TUM_first_pool_117_01_01-TIMS-30min-R1'	5200
HCD Prosit 2020	Tryptic	0.621272	b'230719_f1-TUM_first_pool_21_01_01-TIMS-30min-R1'	5205
HCD Prosit 2020	Tryptic	0.465828	b'230719_f1-TUM_first_pool_37_01_01-TIMS-30min-R1'	5207
HCD Prosit 2020	Tryptic	0.422196	b'230719_f1-TUM_first_pool_37_01_01-TIMS-30min-R1'	5208
HCD Prosit 2020	Tryptic	0.802703	b'230719_f1-TUM_first_pool_37_01_01-TIMS-30min-R1'	5209
HCD Prosit 2020	Tryptic	0.786582	b'230719_f1-TUM_first_pool_21_01_01-TIMS-30min-R1'	5210
HCD Prosit 2020	Tryptic	0.622674	b'230719_f1-TUM_first_pool_25_01_01-TIMS-30min-R1'	5210
HCD Prosit 2020	Tryptic	0.7028	b'230719_f1-TUM_first_pool_15_01_01-TIMS-30min-R1'	5212
HCD Prosit 2020	Tryptic	0.789646	b'230719_f1-TUM_first_pool_37_01_01-TIMS-30min-R1'	5215
HCD Prosit 2020	Tryptic	0.752928	b'230719_f1-TUM_first_pool_85_01_01-TIMS-30min-R1'	5215
HCD Prosit 2020	Tryptic	0.763356	b'230719_f1-TUM_first_pool_37_01_01-TIMS-30min-R1'	5217
HCD Prosit 2020	Tryptic	0.805112	b'230719_f1-TUM_first_pool_25_01_01-TIMS-30min-R1'	5219
HCD Prosit 2020	Tryptic	0.729497	b'230719_f1-TUM_first_pool_85_01_01-TIMS-30min-R1'	5225
HCD Prosit 2020	Tryptic	0.745976	b'230719_f1-TUM_first_pool_85_01_01-TIMS-30min-R1'	5226
HCD Prosit 2020	Tryptic	0.825639	b'230719_f1-TUM_first_pool_37_01_01-TIMS-30min-R1'	5227
HCD Prosit 2020	Tryptic	0.753837	b'230719_f1-TUM_first_pool_85_01_01-TIMS-30min-R1'	5227
HCD Prosit 2020	Tryptic	0.821159	b'230719_f1-TUM_first_pool_15_01_01-TIMS-30min-R1'	5234
HCD Prosit 2020	Tryptic	0.763123	b'230719_f1-TUM_first_pool_21_01_01-TIMS-30min-R1'	5234
HCD Prosit 2020	Tryptic	0.756292	b'230719_f1-TUM_first_pool_21_01_01-TIMS-30min-R1'	5235
HCD Prosit 2020	Tryptic	0.863288	b'230719_f1-TUM_first_pool_118_01_01-TIMS-30min-R1'	5236
HCD Prosit 2020	Tryptic	0.743251	b'230719_f1-TUM_first_pool_85_01_01-TIMS-30min-R1'	5240
HCD Prosit 2020	Tryptic	0.573038	b'230719_f1-TUM_first_pool_126_01_01-TIMS-30min-R1'	5242
HCD Prosit 2020	Tryptic	0.592099	b'230719_f1-TUM_first_pool_15_01_01-TIMS-30min-R1'	5243
HCD Prosit 2020	Tryptic	0.413492	b'230719_f1-TUM_first_pool_25_01_01-TIMS-30min-R1'	5244
HCD Prosit 2020	Tryptic	0.707617	b'230719_f1-TUM_first_pool_37_01_01-TIMS-30min-R1'	5244
HCD Prosit 2020	Tryptic	0.750893	b'230719_f1-TUM_first_pool_25_01_01-TIMS-30min-R1'	5247
HCD Prosit 2020	Tryptic	0.640525	b'230719_f1-TUM_first_pool_118_01_01-TIMS-30min-R1'	5253
HCD Prosit 2020	Tryptic	0.459726	b'230719_f1-TUM_first_pool_13_01_01-TIMS-30min-R1'	5253
HCD Prosit 2020	Tryptic	0.751338	b'230719_f1-TUM_first_pool_15_01_01-TIMS-30min-R1'	5254
HCD Prosit 2020	Tryptic	0.779479	b'230719_f1-TUM_first_pool_15_01_01-TIMS-30min-R1'	5255
HCD Prosit 2020	Tryptic	0.883078	b'230719_f1-TUM_first_pool_13_01_01-TIMS-30min-R1'	5256
HCD Prosit 2020	Tryptic	0.856503	b'230719_f1-TUM_first_pool_13_01_01-TIMS-30min-R1'	5257
HCD Prosit 2020	Tryptic	0.776833	b'230719_f1-TUM_first_pool_15_01_01-TIMS-30min-R1'	5261
HCD Prosit 2020	Tryptic	0.890827	b'230719_f1-TUM_first_pool_13_01_01-TIMS-30min-R1'	5263
HCD Prosit 2020	Tryptic	0.816041	b'230719_f1-TUM_first_pool_25_01_01-TIMS-30min-R1'	5263
HCD Prosit 2020	Tryptic	0.823675	b'230719_f1-TUM_first_pool_15_01_01-TIMS-30min-R1'	5264
HCD Prosit 2020	Tryptic	0.701814	b'230719_f1-TUM_first_pool_25_01_01-TIMS-30min-R1'	5265
HCD Prosit 2020	Tryptic	0.812431	b'230719_f1-TUM_first_pool_21_01_01-TIMS-30min-R1'	5266
HCD Prosit 2020	Tryptic	0.552067	b'230719_f1-TUM_first_pool_37_01_01-TIMS-30min-R1'	5275
HCD Prosit 2020	Tryptic	0.584177	b'230719_f1-TUM_first_pool_105_01_01-TIMS-30min-R1'	5276
HCD Prosit 2020	Tryptic	0.68906	b'230719_f1-TUM_first_pool_25_01_01-TIMS-30min-R1'	5279
HCD Prosit 2020	Tryptic	0.701087	b'230719_f1-TUM_first_pool_118_01_01-TIMS-30min-R1'	5281
HCD Prosit 2020	Tryptic	0.729562	b'230719_f1-TUM_first_pool_118_01_01-TIMS-30min-R1'	5282
HCD Prosit 2020	Tryptic	0.700064	b'230719_f1-TUM_first_pool_118_01_01-TIMS-30min-R1'	5283
HCD Prosit 2020	Tryptic	0.603164	b'230719_f1-TUM_first_pool_37_01_01-TIMS-30min-R1'	5283
HCD Prosit 2020	Tryptic	0.741886	b'230719_f1-TUM_first_pool_118_01_01-TIMS-30min-R1'	5285
HCD Prosit 2020	Tryptic	0.743802	b'230719_f1-TUM_first_pool_118_01_01-TIMS-30min-R1'	5287
HCD Prosit 2020	Tryptic	0.758631	b'230719_f1-TUM_first_pool_5_01_01-TIMS-30min-R1'	5291
HCD Prosit 2020	Tryptic	0.76259	b'230719_f1-TUM_first_pool_109_01_01-TIMS-30min-R1'	5296
HCD Prosit 2020	Tryptic	0.701409	b'230719_f1-TUM_first_pool_5_01_01-TIMS-30min-R1'	5297
HCD Prosit 2020	Tryptic	0.791464	b'230719_f1-TUM_first_pool_37_01_01-TIMS-30min-R1'	5303
HCD Prosit 2020	Tryptic	0.535482	b'230719_f1-TUM_first_pool_21_01_01-TIMS-30min-R1'	5305
HCD Prosit 2020	Tryptic	0.749237	b'230719_f1-TUM_first_pool_25_01_01-TIMS-30min-R1'	5305
HCD Prosit 2020	Tryptic	0.502358	b'230719_f1-TUM_first_pool_105_01_01-TIMS-30min-R1'	5307
HCD Prosit 2020	Tryptic	0.712637	b'230719_f1-TUM_first_pool_118_01_01-TIMS-30min-R1'	5308
HCD Prosit 2020	Tryptic	0.584861	b'230719_f1-TUM_first_pool_5_01_01-TIMS-30min-R1'	5309
HCD Prosit 2020	Tryptic	0.560326	b'230719_f1-TUM_first_pool_5_01_01-TIMS-30min-R1'	5310
HCD Prosit 2020	Tryptic	0.746421	b'230719_f1-TUM_first_pool_15_01_01-TIMS-30min-R1'	5311
HCD Prosit 2020	Tryptic	0.750147	b'230719_f1-TUM_first_pool_21_01_01-TIMS-30min-R1'	5316
HCD Prosit 2020	Tryptic	0.837506	b'230719_f1-TUM_first_pool_85_01_01-TIMS-30min-R1'	5322
HCD Prosit 2020	Tryptic	0.411476	b'230719_f1-TUM_first_pool_5_01_01-TIMS-30min-R1'	5323
HCD Prosit 2020	Tryptic	0.620458	b'230719_f1-TUM_first_pool_15_01_01-TIMS-30min-R1'	5325
HCD Prosit 2020	Tryptic	0.857659	b'230719_f1-TUM_first_pool_13_01_01-TIMS-30min-R1'	5326
HCD Prosit 2020	Tryptic	0.606567	b'230719_f1-TUM_first_pool_15_01_01-TIMS-30min-R1'	5327
HCD Prosit 2020	Tryptic	0.471572	b'230719_f1-TUM_first_pool_13_01_01-TIMS-30min-R1'	5328
HCD Prosit 2020	Tryptic	0.7453	b'230719_f1-TUM_first_pool_37_01_01-TIMS-30min-R1'	5328
HCD Prosit 2020	Tryptic	0.35441	b'230719_f1-TUM_first_pool_13_01_01-TIMS-30min-R1'	5329
HCD Prosit 2020	Tryptic	0.774169	b'230719_f1-TUM_first_pool_37_01_01-TIMS-30min-R1'	5330
HCD Prosit 2020	Tryptic	0.783628	b'230719_f1-TUM_first_pool_37_01_01-TIMS-30min-R1'	5331
HCD Prosit 2020	Tryptic	0.826011	b'230719_f1-TUM_first_pool_13_01_01-TIMS-30min-R1'	5336
HCD Prosit 2020	Tryptic	0.495576	b'230719_f1-TUM_first_pool_85_01_01-TIMS-30min-R1'	5336
HCD Prosit 2020	Tryptic	0.723162	b'230719_f1-TUM_first_pool_105_01_01-TIMS-30min-R1'	5338
HCD Prosit 2020	Tryptic	0.679865	b'230719_f1-TUM_first_pool_13_01_01-TIMS-30min-R1'	5341
HCD Prosit 2020	Tryptic	0.648825	b'230719_f1-TUM_first_pool_25_01_01-TIMS-30min-R1'	5341
HCD Prosit 2020	Tryptic	0.781596	b'230719_f1-TUM_first_pool_37_01_01-TIMS-30min-R1'	5343
HCD Prosit 2020	Tryptic	0.855745	b'230719_f1-TUM_first_pool_37_01_01-TIMS-30min-R1'	5345
HCD Prosit 2020	Tryptic	0.654239	b'230719_f1-TUM_first_pool_13_01_01-TIMS-30min-R1'	5347
HCD Prosit 2020	Tryptic	0.642364	b'230719_f1-TUM_first_pool_15_01_01-TIMS-30min-R1'	5348
HCD Prosit 2020	Tryptic	0.819989	b'230719_f1-TUM_first_pool_5_01_01-TIMS-30min-R1'	5348
HCD Prosit 2020	Tryptic	0.577727	b'230719_f1-TUM_first_pool_15_01_01-TIMS-30min-R1'	5349
HCD Prosit 2020	Tryptic	0.830072	b'230719_f1-TUM_first_pool_25_01_01-TIMS-30min-R1'	5356
HCD Prosit 2020	Tryptic	0.83534	b'230719_f1-TUM_first_pool_15_01_01-TIMS-30min-R1'	5358
HCD Prosit 2020	Tryptic	0.884656	b'230719_f1-TUM_first_pool_25_01_01-TIMS-30min-R1'	5360
HCD Prosit 2020	Tryptic	0.738348	b'230719_f1-TUM_first_pool_25_01_01-TIMS-30min-R1'	5364
HCD Prosit 2020	Tryptic	0.751919	b'230719_f1-TUM_first_pool_37_01_01-TIMS-30min-R1'	5364
HCD Prosit 2020	Tryptic	0.856042	b'230719_f1-TUM_first_pool_21_01_01-TIMS-30min-R1'	5365
HCD Prosit 2020	Tryptic	0.754834	b'230719_f1-TUM_first_pool_37_01_01-TIMS-30min-R1'	5365
HCD Prosit 2020	Tryptic	0.781852	b'230719_f1-TUM_first_pool_105_01_01-TIMS-30min-R1'	5367
HCD Prosit 2020	Tryptic	0.721935	b'230719_f1-TUM_first_pool_25_01_01-TIMS-30min-R1'	5367
HCD Prosit 2020	Tryptic	0.720122	b'230719_f1-TUM_first_pool_25_01_01-TIMS-30min-R1'	5368
HCD Prosit 2020	Tryptic	0.837635	b'230719_f1-TUM_first_pool_13_01_01-TIMS-30min-R1'	5369
HCD Prosit 2020	Tryptic	0.845129	b'230719_f1-TUM_first_pool_37_01_01-TIMS-30min-R1'	5369
HCD Prosit 2020	Tryptic	0.895635	b'230719_f1-TUM_first_pool_13_01_01-TIMS-30min-R1'	5370
HCD Prosit 2020	Tryptic	0.82535	b'230719_f1-TUM_first_pool_37_01_01-TIMS-30min-R1'	5370
HCD Prosit 2020	Tryptic	0.797597	b'230719_f1-TUM_first_pool_21_01_01-TIMS-30min-R1'	5371
HCD Prosit 2020	Tryptic	0.690333	b'230719_f1-TUM_first_pool_5_01_01-TIMS-30min-R1'	5374
HCD Prosit 2020	Tryptic	0.872211	b'230719_f1-TUM_first_pool_37_01_01-TIMS-30min-R1'	5375
HCD Prosit 2020	Tryptic	0.874232	b'230719_f1-TUM_first_pool_37_01_01-TIMS-30min-R1'	5376
HCD Prosit 2020	Tryptic	0.883006	b'230719_f1-TUM_first_pool_37_01_01-TIMS-30min-R1'	5377
HCD Prosit 2020	Tryptic	0.5638	b'230719_f1-TUM_first_pool_15_01_01-TIMS-30min-R1'	5378
HCD Prosit 2020	Tryptic	0.760321	b'230719_f1-TUM_first_pool_25_01_01-TIMS-30min-R1'	5380
HCD Prosit 2020	Tryptic	0.655338	b'230719_f1-TUM_first_pool_126_01_01-TIMS-30min-R1'	5381
HCD Prosit 2020	Tryptic	0.593543	b'230719_f1-TUM_first_pool_15_01_01-TIMS-30min-R1'	5381
HCD Prosit 2020	Tryptic	0.844977	b'230719_f1-TUM_first_pool_5_01_01-TIMS-30min-R1'	5381
HCD Prosit 2020	Tryptic	0.567162	b'230719_f1-TUM_first_pool_85_01_01-TIMS-30min-R1'	5381
HCD Prosit 2020	Tryptic	0.602813	b'230719_f1-TUM_first_pool_118_01_01-TIMS-30min-R1'	5382
HCD Prosit 2020	Tryptic	0.576625	b'230719_f1-TUM_first_pool_13_01_01-TIMS-30min-R1'	5382
HCD Prosit 2020	Tryptic	0.580782	b'230719_f1-TUM_first_pool_15_01_01-TIMS-30min-R1'	5382
HCD Prosit 2020	Tryptic	0.564502	b'230719_f1-TUM_first_pool_21_01_01-TIMS-30min-R1'	5384
HCD Prosit 2020	Tryptic	0.634636	b'230719_f1-TUM_first_pool_15_01_01-TIMS-30min-R1'	5386
HCD Prosit 2020	Tryptic	0.751142	b'230719_f1-TUM_first_pool_118_01_01-TIMS-30min-R1'	5387
HCD Prosit 2020	Tryptic	0.761033	b'230719_f1-TUM_first_pool_118_01_01-TIMS-30min-R1'	5390
HCD Prosit 2020	Tryptic	0.613532	b'230719_f1-TUM_first_pool_105_01_01-TIMS-30min-R1'	5391
HCD Prosit 2020	Tryptic	0.834463	b'230719_f1-TUM_first_pool_21_01_01-TIMS-30min-R1'	5392
HCD Prosit 2020	Tryptic	0.682347	b'230719_f1-TUM_first_pool_5_01_01-TIMS-30min-R1'	5392
HCD Prosit 2020	Tryptic	0.738682	b'230719_f1-TUM_first_pool_5_01_01-TIMS-30min-R1'	5394
HCD Prosit 2020	Tryptic	0.829671	b'230719_f1-TUM_first_pool_5_01_01-TIMS-30min-R1'	5396
HCD Prosit 2020	Tryptic	0.661643	b'230719_f1-TUM_first_pool_37_01_01-TIMS-30min-R1'	5399
HCD Prosit 2020	Tryptic	0.701682	b'230719_f1-TUM_first_pool_5_01_01-TIMS-30min-R1'	5399
HCD Prosit 2020	Tryptic	0.780693	b'230719_f1-TUM_first_pool_117_01_01-TIMS-30min-R1'	5401
HCD Prosit 2020	Tryptic	0.486048	b'230719_f1-TUM_first_pool_37_01_01-TIMS-30min-R1'	5401
HCD Prosit 2020	Tryptic	0.736439	b'230719_f1-TUM_first_pool_15_01_01-TIMS-30min-R1'	5402
HCD Prosit 2020	Tryptic	0.809573	b'230719_f1-TUM_first_pool_117_01_01-TIMS-30min-R1'	5403
HCD Prosit 2020	Tryptic	0.735517	b'230719_f1-TUM_first_pool_15_01_01-TIMS-30min-R1'	5403
HCD Prosit 2020	Tryptic	0.810502	b'230719_f1-TUM_first_pool_13_01_01-TIMS-30min-R1'	5404
HCD Prosit 2020	Tryptic	0.738721	b'230719_f1-TUM_first_pool_105_01_01-TIMS-30min-R1'	5406
HCD Prosit 2020	Tryptic	0.634667	b'230719_f1-TUM_first_pool_25_01_01-TIMS-30min-R1'	5410
HCD Prosit 2020	Tryptic	0.692072	b'230719_f1-TUM_first_pool_25_01_01-TIMS-30min-R1'	5411
HCD Prosit 2020	Tryptic	0.666616	b'230719_f1-TUM_first_pool_15_01_01-TIMS-30min-R1'	5412
HCD Prosit 2020	Tryptic	0.787466	b'230719_f1-TUM_first_pool_37_01_01-TIMS-30min-R1'	5412
HCD Prosit 2020	Tryptic	0.710913	b'230719_f1-TUM_first_pool_13_01_01-TIMS-30min-R1'	5413
HCD Prosit 2020	Tryptic	0.639685	b'230719_f1-TUM_first_pool_25_01_01-TIMS-30min-R1'	5414
HCD Prosit 2020	Tryptic	0.73163	b'230719_f1-TUM_first_pool_126_01_01-TIMS-30min-R1'	5415
HCD Prosit 2020	Tryptic	0.728984	b'230719_f1-TUM_first_pool_13_01_01-TIMS-30min-R1'	5415
HCD Prosit 2020	Tryptic	0.765937	b'230719_f1-TUM_first_pool_37_01_01-TIMS-30min-R1'	5420
HCD Prosit 2020	Tryptic	0.788948	b'230719_f1-TUM_first_pool_85_01_01-TIMS-30min-R1'	5420
HCD Prosit 2020	Tryptic	0.850607	b'230719_f1-TUM_first_pool_21_01_01-TIMS-30min-R1'	5421
HCD Prosit 2020	Tryptic	0.726634	b'230719_f1-TUM_first_pool_37_01_01-TIMS-30min-R1'	5421
HCD Prosit 2020	Tryptic	0.804626	b'230719_f1-TUM_first_pool_118_01_01-TIMS-30min-R1'	5427
HCD Prosit 2020	Tryptic	0.602379	b'230719_f1-TUM_first_pool_37_01_01-TIMS-30min-R1'	5428
HCD Prosit 2020	Tryptic	0.618557	b'230719_f1-TUM_first_pool_21_01_01-TIMS-30min-R1'	5431
HCD Prosit 2020	Tryptic	0.588716	b'230719_f1-TUM_first_pool_117_01_01-TIMS-30min-R1'	5432
HCD Prosit 2020	Tryptic	0.577628	b'230719_f1-TUM_first_pool_37_01_01-TIMS-30min-R1'	5435
HCD Prosit 2020	Tryptic	0.73512	b'230719_f1-TUM_first_pool_21_01_01-TIMS-30min-R1'	5436
HCD Prosit 2020	Tryptic	0.778403	b'230719_f1-TUM_first_pool_85_01_01-TIMS-30min-R1'	5436
HCD Prosit 2020	Tryptic	0.598791	b'230719_f1-TUM_first_pool_5_01_01-TIMS-30min-R1'	5444
HCD Prosit 2020	Tryptic	0.859099	b'230719_f1-TUM_first_pool_37_01_01-TIMS-30min-R1'	5445
HCD Prosit 2020	Tryptic	0.703751	b'230719_f1-TUM_first_pool_85_01_01-TIMS-30min-R1'	5445
HCD Prosit 2020	Tryptic	0.620401	b'230719_f1-TUM_first_pool_15_01_01-TIMS-30min-R1'	5446
HCD Prosit 2020	Tryptic	0.639885	b'230719_f1-TUM_first_pool_85_01_01-TIMS-30min-R1'	5446
HCD Prosit 2020	Tryptic	0.34407	b'230719_f1-TUM_first_pool_5_01_01-TIMS-30min-R1'	5447
HCD Prosit 2020	Tryptic	0.740195	b'230719_f1-TUM_first_pool_85_01_01-TIMS-30min-R1'	5447
HCD Prosit 2020	Tryptic	0.809701	b'230719_f1-TUM_first_pool_21_01_01-TIMS-30min-R1'	5448
HCD Prosit 2020	Tryptic	0.720752	b'230719_f1-TUM_first_pool_25_01_01-TIMS-30min-R1'	5448
HCD Prosit 2020	Tryptic	0.397725	b'230719_f1-TUM_first_pool_5_01_01-TIMS-30min-R1'	5448
HCD Prosit 2020	Tryptic	0.826457	b'230719_f1-TUM_first_pool_15_01_01-TIMS-30min-R1'	5449
HCD Prosit 2020	Tryptic	0.630275	b'230719_f1-TUM_first_pool_85_01_01-TIMS-30min-R1'	5449
HCD Prosit 2020	Tryptic	0.743115	b'230719_f1-TUM_first_pool_109_01_01-TIMS-30min-R1'	5450
HCD Prosit 2020	Tryptic	0.833361	b'230719_f1-TUM_first_pool_15_01_01-TIMS-30min-R1'	5450
HCD Prosit 2020	Tryptic	0.685827	b'230719_f1-TUM_first_pool_25_01_01-TIMS-30min-R1'	5450
HCD Prosit 2020	Tryptic	0.736208	b'230719_f1-TUM_first_pool_85_01_01-TIMS-30min-R1'	5450
HCD Prosit 2020	Tryptic	0.668732	b'230719_f1-TUM_first_pool_21_01_01-TIMS-30min-R1'	5451
HCD Prosit 2020	Tryptic	0.72515	b'230719_f1-TUM_first_pool_25_01_01-TIMS-30min-R1'	5451
HCD Prosit 2020	Tryptic	0.744382	b'230719_f1-TUM_first_pool_85_01_01-TIMS-30min-R1'	5451
HCD Prosit 2020	Tryptic	0.729112	b'230719_f1-TUM_first_pool_85_01_01-TIMS-30min-R1'	5452
HCD Prosit 2020	Tryptic	0.75567	b'230719_f1-TUM_first_pool_85_01_01-TIMS-30min-R1'	5454
HCD Prosit 2020	Tryptic	0.703181	b'230719_f1-TUM_first_pool_85_01_01-TIMS-30min-R1'	5455
HCD Prosit 2020	Tryptic	0.830501	b'230719_f1-TUM_first_pool_15_01_01-TIMS-30min-R1'	5457
HCD Prosit 2020	Tryptic	0.775572	b'230719_f1-TUM_first_pool_118_01_01-TIMS-30min-R1'	5459
HCD Prosit 2020	Tryptic	0.726872	b'230719_f1-TUM_first_pool_117_01_01-TIMS-30min-R1'	5460
HCD Prosit 2020	Tryptic	0.813035	b'230719_f1-TUM_first_pool_37_01_01-TIMS-30min-R1'	5460
HCD Prosit 2020	Tryptic	0.802721	b'230719_f1-TUM_first_pool_5_01_01-TIMS-30min-R1'	5460
HCD Prosit 2020	Tryptic	0.694806	b'230719_f1-TUM_first_pool_117_01_01-TIMS-30min-R1'	5461
HCD Prosit 2020	Tryptic	0.824318	b'230719_f1-TUM_first_pool_126_01_01-TIMS-30min-R1'	5467
HCD Prosit 2020	Tryptic	0.846698	b'230719_f1-TUM_first_pool_15_01_01-TIMS-30min-R1'	5470
HCD Prosit 2020	Tryptic	0.440835	b'230719_f1-TUM_first_pool_5_01_01-TIMS-30min-R1'	5474
HCD Prosit 2020	Tryptic	0.741663	b'230719_f1-TUM_first_pool_105_01_01-TIMS-30min-R1'	5475
HCD Prosit 2020	Tryptic	0.704652	b'230719_f1-TUM_first_pool_21_01_01-TIMS-30min-R1'	5478
HCD Prosit 2020	Tryptic	0.73446	b'230719_f1-TUM_first_pool_25_01_01-TIMS-30min-R1'	5480
HCD Prosit 2020	Tryptic	0.656303	b'230719_f1-TUM_first_pool_105_01_01-TIMS-30min-R1'	5484
HCD Prosit 2020	Tryptic	0.636287	b'230719_f1-TUM_first_pool_15_01_01-TIMS-30min-R1'	5484
HCD Prosit 2020	Tryptic	0.706882	b'230719_f1-TUM_first_pool_117_01_01-TIMS-30min-R1'	5486
HCD Prosit 2020	Tryptic	0.507595	b'230719_f1-TUM_first_pool_15_01_01-TIMS-30min-R1'	5486
HCD Prosit 2020	Tryptic	0.776072	b'230719_f1-TUM_first_pool_5_01_01-TIMS-30min-R1'	5486
HCD Prosit 2020	Tryptic	0.767185	b'230719_f1-TUM_first_pool_5_01_01-TIMS-30min-R1'	5488
HCD Prosit 2020	Tryptic	0.769916	b'230719_f1-TUM_first_pool_117_01_01-TIMS-30min-R1'	5489
HCD Prosit 2020	Tryptic	0.611871	b'230719_f1-TUM_first_pool_5_01_01-TIMS-30min-R1'	5490
HCD Prosit 2020	Tryptic	0.772635	b'230719_f1-TUM_first_pool_117_01_01-TIMS-30min-R1'	5491
HCD Prosit 2020	Tryptic	0.789737	b'230719_f1-TUM_first_pool_117_01_01-TIMS-30min-R1'	5495
HCD Prosit 2020	Tryptic	0.754597	b'230719_f1-TUM_first_pool_21_01_01-TIMS-30min-R1'	5500
HCD Prosit 2020	Tryptic	0.690873	b'230719_f1-TUM_first_pool_37_01_01-TIMS-30min-R1'	5509
HCD Prosit 2020	Tryptic	0.773562	b'230719_f1-TUM_first_pool_109_01_01-TIMS-30min-R1'	5510
HCD Prosit 2020	Tryptic	0.830932	b'230719_f1-TUM_first_pool_15_01_01-TIMS-30min-R1'	5512
HCD Prosit 2020	Tryptic	0.874405	b'230719_f1-TUM_first_pool_21_01_01-TIMS-30min-R1'	5516
HCD Prosit 2020	Tryptic	0.798266	b'230719_f1-TUM_first_pool_13_01_01-TIMS-30min-R1'	5518
HCD Prosit 2020	Tryptic	0.747805	b'230719_f1-TUM_first_pool_21_01_01-TIMS-30min-R1'	5518
HCD Prosit 2020	Tryptic	0.817468	b'230719_f1-TUM_first_pool_85_01_01-TIMS-30min-R1'	5518
HCD Prosit 2020	Tryptic	0.791478	b'230719_f1-TUM_first_pool_37_01_01-TIMS-30min-R1'	5519
HCD Prosit 2020	Tryptic	0.773513	b'230719_f1-TUM_first_pool_85_01_01-TIMS-30min-R1'	5519
HCD Prosit 2020	Tryptic	0.731515	b'230719_f1-TUM_first_pool_21_01_01-TIMS-30min-R1'	5520
HCD Prosit 2020	Tryptic	0.740322	b'230719_f1-TUM_first_pool_13_01_01-TIMS-30min-R1'	5528
HCD Prosit 2020	Tryptic	0.720926	b'230719_f1-TUM_first_pool_13_01_01-TIMS-30min-R1'	5530
HCD Prosit 2020	Tryptic	0.650862	b'230719_f1-TUM_first_pool_15_01_01-TIMS-30min-R1'	5530
HCD Prosit 2020	Tryptic	0.630787	b'230719_f1-TUM_first_pool_15_01_01-TIMS-30min-R1'	5531
HCD Prosit 2020	Tryptic	0.778336	b'230719_f1-TUM_first_pool_25_01_01-TIMS-30min-R1'	5531
HCD Prosit 2020	Tryptic	0.634875	b'230719_f1-TUM_first_pool_15_01_01-TIMS-30min-R1'	5532
HCD Prosit 2020	Tryptic	0.596144	b'230719_f1-TUM_first_pool_21_01_01-TIMS-30min-R1'	5533
HCD Prosit 2020	Tryptic	0.737975	b'230719_f1-TUM_first_pool_25_01_01-TIMS-30min-R1'	5534
HCD Prosit 2020	Tryptic	0.729964	b'230719_f1-TUM_first_pool_15_01_01-TIMS-30min-R1'	5535
HCD Prosit 2020	Tryptic	0.582878	b'230719_f1-TUM_first_pool_21_01_01-TIMS-30min-R1'	5535
HCD Prosit 2020	Tryptic	0.59019	b'230719_f1-TUM_first_pool_109_01_01-TIMS-30min-R1'	5536
HCD Prosit 2020	Tryptic	0.587736	b'230719_f1-TUM_first_pool_118_01_01-TIMS-30min-R1'	5536
HCD Prosit 2020	Tryptic	0.70754	b'230719_f1-TUM_first_pool_15_01_01-TIMS-30min-R1'	5536
HCD Prosit 2020	Tryptic	0.600731	b'230719_f1-TUM_first_pool_21_01_01-TIMS-30min-R1'	5537
HCD Prosit 2020	Tryptic	0.25357	b'230719_f1-TUM_first_pool_25_01_01-TIMS-30min-R1'	5538
HCD Prosit 2020	Tryptic	0.775701	b'230719_f1-TUM_first_pool_5_01_01-TIMS-30min-R1'	5541
HCD Prosit 2020	Tryptic	0.711705	b'230719_f1-TUM_first_pool_13_01_01-TIMS-30min-R1'	5542
HCD Prosit 2020	Tryptic	0.779916	b'230719_f1-TUM_first_pool_25_01_01-TIMS-30min-R1'	5542
HCD Prosit 2020	Tryptic	0.77574	b'230719_f1-TUM_first_pool_5_01_01-TIMS-30min-R1'	5542
HCD Prosit 2020	Tryptic	0.753025	b'230719_f1-TUM_first_pool_105_01_01-TIMS-30min-R1'	5546
HCD Prosit 2020	Tryptic	0.75417	b'230719_f1-TUM_first_pool_13_01_01-TIMS-30min-R1'	5549
HCD Prosit 2020	Tryptic	0.797015	b'230719_f1-TUM_first_pool_13_01_01-TIMS-30min-R1'	5551
HCD Prosit 2020	Tryptic	0.717656	b'230719_f1-TUM_first_pool_37_01_01-TIMS-30min-R1'	5551
HCD Prosit 2020	Tryptic	0.631197	b'230719_f1-TUM_first_pool_37_01_01-TIMS-30min-R1'	5554
HCD Prosit 2020	Tryptic	0.843568	b'230719_f1-TUM_first_pool_85_01_01-TIMS-30min-R1'	5554
HCD Prosit 2020	Tryptic	0.699942	b'230719_f1-TUM_first_pool_25_01_01-TIMS-30min-R1'	5556
HCD Prosit 2020	Tryptic	0.752336	b'230719_f1-TUM_first_pool_37_01_01-TIMS-30min-R1'	5560
HCD Prosit 2020	Tryptic	0.717327	b'230719_f1-TUM_first_pool_13_01_01-TIMS-30min-R1'	5568
HCD Prosit 2020	Tryptic	0.729017	b'230719_f1-TUM_first_pool_25_01_01-TIMS-30min-R1'	5574
HCD Prosit 2020	Tryptic	0.667045	b'230719_f1-TUM_first_pool_15_01_01-TIMS-30min-R1'	5575
HCD Prosit 2020	Tryptic	0.786234	b'230719_f1-TUM_first_pool_25_01_01-TIMS-30min-R1'	5575
HCD Prosit 2020	Tryptic	0.649797	b'230719_f1-TUM_first_pool_109_01_01-TIMS-30min-R1'	5577
HCD Prosit 2020	Tryptic	0.786949	b'230719_f1-TUM_first_pool_25_01_01-TIMS-30min-R1'	5578
HCD Prosit 2020	Tryptic	0.806631	b'230719_f1-TUM_first_pool_15_01_01-TIMS-30min-R1'	5579
HCD Prosit 2020	Tryptic	0.465975	b'230719_f1-TUM_first_pool_15_01_01-TIMS-30min-R1'	5582
HCD Prosit 2020	Tryptic	0.882875	b'230719_f1-TUM_first_pool_15_01_01-TIMS-30min-R1'	5583
HCD Prosit 2020	Tryptic	0.791578	b'230719_f1-TUM_first_pool_13_01_01-TIMS-30min-R1'	5584
HCD Prosit 2020	Tryptic	0.728066	b'230719_f1-TUM_first_pool_118_01_01-TIMS-30min-R1'	5591
HCD Prosit 2020	Tryptic	0.774839	b'230719_f1-TUM_first_pool_118_01_01-TIMS-30min-R1'	5592
HCD Prosit 2020	Tryptic	0.815444	b'230719_f1-TUM_first_pool_5_01_01-TIMS-30min-R1'	5595
HCD Prosit 2020	Tryptic	0.791565	b'230719_f1-TUM_first_pool_117_01_01-TIMS-30min-R1'	5598
HCD Prosit 2020	Tryptic	0.753442	b'230719_f1-TUM_first_pool_21_01_01-TIMS-30min-R1'	5603
HCD Prosit 2020	Tryptic	0.611326	b'230719_f1-TUM_first_pool_15_01_01-TIMS-30min-R1'	5604
HCD Prosit 2020	Tryptic	0.613224	b'230719_f1-TUM_first_pool_5_01_01-TIMS-30min-R1'	5610
HCD Prosit 2020	Tryptic	0.716228	b'230719_f1-TUM_first_pool_85_01_01-TIMS-30min-R1'	5611
HCD Prosit 2020	Tryptic	0.706773	b'230719_f1-TUM_first_pool_85_01_01-TIMS-30min-R1'	5613
HCD Prosit 2020	Tryptic	0.6861	b'230719_f1-TUM_first_pool_85_01_01-TIMS-30min-R1'	5614
HCD Prosit 2020	Tryptic	0.9271	b'230719_f1-TUM_first_pool_85_01_01-TIMS-30min-R1'	5615
HCD Prosit 2020	Tryptic	0.799333	b'230719_f1-TUM_first_pool_37_01_01-TIMS-30min-R1'	5616
HCD Prosit 2020	Tryptic	0.790756	b'230719_f1-TUM_first_pool_15_01_01-TIMS-30min-R1'	5617
HCD Prosit 2020	Tryptic	0.784681	b'230719_f1-TUM_first_pool_15_01_01-TIMS-30min-R1'	5618
HCD Prosit 2020	Tryptic	0.772046	b'230719_f1-TUM_first_pool_15_01_01-TIMS-30min-R1'	5619
HCD Prosit 2020	Tryptic	0.768261	b'230719_f1-TUM_first_pool_15_01_01-TIMS-30min-R1'	5620
HCD Prosit 2020	Tryptic	0.619546	b'230719_f1-TUM_first_pool_13_01_01-TIMS-30min-R1'	5621
HCD Prosit 2020	Tryptic	0.684934	b'230719_f1-TUM_first_pool_21_01_01-TIMS-30min-R1'	5621
HCD Prosit 2020	Tryptic	0.800958	b'230719_f1-TUM_first_pool_21_01_01-TIMS-30min-R1'	5623
HCD Prosit 2020	Tryptic	0.601856	b'230719_f1-TUM_first_pool_13_01_01-TIMS-30min-R1'	5625
HCD Prosit 2020	Tryptic	0.852203	b'230719_f1-TUM_first_pool_5_01_01-TIMS-30min-R1'	5628
HCD Prosit 2020	Tryptic	0.654874	b'230719_f1-TUM_first_pool_13_01_01-TIMS-30min-R1'	5629
HCD Prosit 2020	Tryptic	0.665077	b'230719_f1-TUM_first_pool_25_01_01-TIMS-30min-R1'	5629
HCD Prosit 2020	Tryptic	0.783281	b'230719_f1-TUM_first_pool_15_01_01-TIMS-30min-R1'	5630
HCD Prosit 2020	Tryptic	0.579838	b'230719_f1-TUM_first_pool_21_01_01-TIMS-30min-R1'	5630
HCD Prosit 2020	Tryptic	0.736277	b'230719_f1-TUM_first_pool_21_01_01-TIMS-30min-R1'	5631
HCD Prosit 2020	Tryptic	0.839074	b'230719_f1-TUM_first_pool_15_01_01-TIMS-30min-R1'	5635
HCD Prosit 2020	Tryptic	0.807777	b'230719_f1-TUM_first_pool_21_01_01-TIMS-30min-R1'	5636
HCD Prosit 2020	Tryptic	0.670759	b'230719_f1-TUM_first_pool_21_01_01-TIMS-30min-R1'	5639
HCD Prosit 2020	Tryptic	0.696461	b'230719_f1-TUM_first_pool_85_01_01-TIMS-30min-R1'	5639
HCD Prosit 2020	Tryptic	0.887962	b'230719_f1-TUM_first_pool_15_01_01-TIMS-30min-R1'	5640
HCD Prosit 2020	Tryptic	0.756072	b'230719_f1-TUM_first_pool_25_01_01-TIMS-30min-R1'	5641
HCD Prosit 2020	Tryptic	0.703701	b'230719_f1-TUM_first_pool_37_01_01-TIMS-30min-R1'	5643
HCD Prosit 2020	Tryptic	0.824409	b'230719_f1-TUM_first_pool_118_01_01-TIMS-30min-R1'	5644
HCD Prosit 2020	Tryptic	0.715116	b'230719_f1-TUM_first_pool_37_01_01-TIMS-30min-R1'	5644
HCD Prosit 2020	Tryptic	0.705002	b'230719_f1-TUM_first_pool_37_01_01-TIMS-30min-R1'	5645
HCD Prosit 2020	Tryptic	0.768502	b'230719_f1-TUM_first_pool_118_01_01-TIMS-30min-R1'	5646
HCD Prosit 2020	Tryptic	0.669035	b'230719_f1-TUM_first_pool_109_01_01-TIMS-30min-R1'	5647
HCD Prosit 2020	Tryptic	0.671373	b'230719_f1-TUM_first_pool_109_01_01-TIMS-30min-R1'	5649
HCD Prosit 2020	Tryptic	0.711628	b'230719_f1-TUM_first_pool_25_01_01-TIMS-30min-R1'	5649
HCD Prosit 2020	Tryptic	0.825655	b'230719_f1-TUM_first_pool_118_01_01-TIMS-30min-R1'	5651
HCD Prosit 2020	Tryptic	0.566583	b'230719_f1-TUM_first_pool_126_01_01-TIMS-30min-R1'	5651
HCD Prosit 2020	Tryptic	0.691394	b'230719_f1-TUM_first_pool_25_01_01-TIMS-30min-R1'	5651
HCD Prosit 2020	Tryptic	0.744801	b'230719_f1-TUM_first_pool_15_01_01-TIMS-30min-R1'	5652
HCD Prosit 2020	Tryptic	0.771342	b'230719_f1-TUM_first_pool_15_01_01-TIMS-30min-R1'	5653
HCD Prosit 2020	Tryptic	0.731271	b'230719_f1-TUM_first_pool_117_01_01-TIMS-30min-R1'	5654
HCD Prosit 2020	Tryptic	0.707518	b'230719_f1-TUM_first_pool_105_01_01-TIMS-30min-R1'	5656
HCD Prosit 2020	Tryptic	0.834481	b'230719_f1-TUM_first_pool_37_01_01-TIMS-30min-R1'	5659
HCD Prosit 2020	Tryptic	0.673955	b'230719_f1-TUM_first_pool_5_01_01-TIMS-30min-R1'	5663
HCD Prosit 2020	Tryptic	0.566559	b'230719_f1-TUM_first_pool_13_01_01-TIMS-30min-R1'	5665
HCD Prosit 2020	Tryptic	0.669754	b'230719_f1-TUM_first_pool_13_01_01-TIMS-30min-R1'	5666
HCD Prosit 2020	Tryptic	0.781402	b'230719_f1-TUM_first_pool_21_01_01-TIMS-30min-R1'	5667
HCD Prosit 2020	Tryptic	0.827987	b'230719_f1-TUM_first_pool_85_01_01-TIMS-30min-R1'	5667
HCD Prosit 2020	Tryptic	0.532268	b'230719_f1-TUM_first_pool_25_01_01-TIMS-30min-R1'	5669
HCD Prosit 2020	Tryptic	0.795153	b'230719_f1-TUM_first_pool_5_01_01-TIMS-30min-R1'	5669
HCD Prosit 2020	Tryptic	0.819598	b'230719_f1-TUM_first_pool_85_01_01-TIMS-30min-R1'	5670
HCD Prosit 2020	Tryptic	0.754839	b'230719_f1-TUM_first_pool_13_01_01-TIMS-30min-R1'	5674
HCD Prosit 2020	Tryptic	0.825661	b'230719_f1-TUM_first_pool_25_01_01-TIMS-30min-R1'	5675
HCD Prosit 2020	Tryptic	0.626901	b'230719_f1-TUM_first_pool_117_01_01-TIMS-30min-R1'	5677
HCD Prosit 2020	Tryptic	0.577716	b'230719_f1-TUM_first_pool_37_01_01-TIMS-30min-R1'	5677
HCD Prosit 2020	Tryptic	0.731919	b'230719_f1-TUM_first_pool_37_01_01-TIMS-30min-R1'	5679
HCD Prosit 2020	Tryptic	0.593578	b'230719_f1-TUM_first_pool_15_01_01-TIMS-30min-R1'	5682
HCD Prosit 2020	Tryptic	0.659501	b'230719_f1-TUM_first_pool_13_01_01-TIMS-30min-R1'	5683
HCD Prosit 2020	Tryptic	0.694906	b'230719_f1-TUM_first_pool_5_01_01-TIMS-30min-R1'	5686
HCD Prosit 2020	Tryptic	0.729112	b'230719_f1-TUM_first_pool_117_01_01-TIMS-30min-R1'	5687
HCD Prosit 2020	Tryptic	0.695308	b'230719_f1-TUM_first_pool_5_01_01-TIMS-30min-R1'	5687
HCD Prosit 2020	Tryptic	0.909743	b'230719_f1-TUM_first_pool_15_01_01-TIMS-30min-R1'	5689
HCD Prosit 2020	Tryptic	0.749865	b'230719_f1-TUM_first_pool_13_01_01-TIMS-30min-R1'	5691
HCD Prosit 2020	Tryptic	0.537173	b'230719_f1-TUM_first_pool_117_01_01-TIMS-30min-R1'	5692
HCD Prosit 2020	Tryptic	0.788341	b'230719_f1-TUM_first_pool_13_01_01-TIMS-30min-R1'	5692
HCD Prosit 2020	Tryptic	0.769538	b'230719_f1-TUM_first_pool_109_01_01-TIMS-30min-R1'	5693
HCD Prosit 2020	Tryptic	0.77111	b'230719_f1-TUM_first_pool_37_01_01-TIMS-30min-R1'	5694
HCD Prosit 2020	Tryptic	0.815847	b'230719_f1-TUM_first_pool_85_01_01-TIMS-30min-R1'	5695
HCD Prosit 2020	Tryptic	0.757706	b'230719_f1-TUM_first_pool_37_01_01-TIMS-30min-R1'	5699
HCD Prosit 2020	Tryptic	0.612876	b'230719_f1-TUM_first_pool_105_01_01-TIMS-30min-R1'	5701
HCD Prosit 2020	Tryptic	0.775295	b'230719_f1-TUM_first_pool_5_01_01-TIMS-30min-R1'	5702
HCD Prosit 2020	Tryptic	0.744539	b'230719_f1-TUM_first_pool_37_01_01-TIMS-30min-R1'	5704
HCD Prosit 2020	Tryptic	0.821247	b'230719_f1-TUM_first_pool_13_01_01-TIMS-30min-R1'	5708
HCD Prosit 2020	Tryptic	0.789364	b'230719_f1-TUM_first_pool_15_01_01-TIMS-30min-R1'	5709
HCD Prosit 2020	Tryptic	0.782521	b'230719_f1-TUM_first_pool_15_01_01-TIMS-30min-R1'	5710
HCD Prosit 2020	Tryptic	0.683363	b'230719_f1-TUM_first_pool_105_01_01-TIMS-30min-R1'	5713
HCD Prosit 2020	Tryptic	0.666485	b'230719_f1-TUM_first_pool_37_01_01-TIMS-30min-R1'	5713
HCD Prosit 2020	Tryptic	0.74173	b'230719_f1-TUM_first_pool_15_01_01-TIMS-30min-R1'	5714
HCD Prosit 2020	Tryptic	0.745956	b'230719_f1-TUM_first_pool_118_01_01-TIMS-30min-R1'	5717
HCD Prosit 2020	Tryptic	0.686312	b'230719_f1-TUM_first_pool_118_01_01-TIMS-30min-R1'	5718
HCD Prosit 2020	Tryptic	0.808542	b'230719_f1-TUM_first_pool_37_01_01-TIMS-30min-R1'	5719
HCD Prosit 2020	Tryptic	0.794374	b'230719_f1-TUM_first_pool_85_01_01-TIMS-30min-R1'	5720
HCD Prosit 2020	Tryptic	0.628072	b'230719_f1-TUM_first_pool_105_01_01-TIMS-30min-R1'	5721
HCD Prosit 2020	Tryptic	0.773036	b'230719_f1-TUM_first_pool_21_01_01-TIMS-30min-R1'	5721
HCD Prosit 2020	Tryptic	0.658451	b'230719_f1-TUM_first_pool_37_01_01-TIMS-30min-R1'	5721
HCD Prosit 2020	Tryptic	0.744918	b'230719_f1-TUM_first_pool_85_01_01-TIMS-30min-R1'	5723
HCD Prosit 2020	Tryptic	0.705662	b'230719_f1-TUM_first_pool_85_01_01-TIMS-30min-R1'	5724
HCD Prosit 2020	Tryptic	0.552028	b'230719_f1-TUM_first_pool_117_01_01-TIMS-30min-R1'	5725
HCD Prosit 2020	Tryptic	0.79002	b'230719_f1-TUM_first_pool_37_01_01-TIMS-30min-R1'	5729
HCD Prosit 2020	Tryptic	0.674875	b'230719_f1-TUM_first_pool_25_01_01-TIMS-30min-R1'	5738
HCD Prosit 2020	Tryptic	0.498081	b'230719_f1-TUM_first_pool_85_01_01-TIMS-30min-R1'	5739
HCD Prosit 2020	Tryptic	0.47111	b'230719_f1-TUM_first_pool_21_01_01-TIMS-30min-R1'	5740
HCD Prosit 2020	Tryptic	0.49084	b'230719_f1-TUM_first_pool_85_01_01-TIMS-30min-R1'	5740
HCD Prosit 2020	Tryptic	0.488886	b'230719_f1-TUM_first_pool_21_01_01-TIMS-30min-R1'	5741
HCD Prosit 2020	Tryptic	0.493602	b'230719_f1-TUM_first_pool_85_01_01-TIMS-30min-R1'	5741
HCD Prosit 2020	Tryptic	0.482139	b'230719_f1-TUM_first_pool_85_01_01-TIMS-30min-R1'	5742
HCD Prosit 2020	Tryptic	0.46831	b'230719_f1-TUM_first_pool_37_01_01-TIMS-30min-R1'	5746
HCD Prosit 2020	Tryptic	0.813841	b'230719_f1-TUM_first_pool_25_01_01-TIMS-30min-R1'	5751
HCD Prosit 2020	Tryptic	0.674139	b'230719_f1-TUM_first_pool_37_01_01-TIMS-30min-R1'	5752
HCD Prosit 2020	Tryptic	0.647428	b'230719_f1-TUM_first_pool_117_01_01-TIMS-30min-R1'	5754
HCD Prosit 2020	Tryptic	0.762741	b'230719_f1-TUM_first_pool_85_01_01-TIMS-30min-R1'	5754
HCD Prosit 2020	Tryptic	0.717332	b'230719_f1-TUM_first_pool_117_01_01-TIMS-30min-R1'	5755
HCD Prosit 2020	Tryptic	0.475181	b'230719_f1-TUM_first_pool_21_01_01-TIMS-30min-R1'	5757
HCD Prosit 2020	Tryptic	0.673583	b'230719_f1-TUM_first_pool_5_01_01-TIMS-30min-R1'	5757
HCD Prosit 2020	Tryptic	0.715589	b'230719_f1-TUM_first_pool_21_01_01-TIMS-30min-R1'	5760
HCD Prosit 2020	Tryptic	0.750054	b'230719_f1-TUM_first_pool_21_01_01-TIMS-30min-R1'	5761
HCD Prosit 2020	Tryptic	0.743813	b'230719_f1-TUM_first_pool_37_01_01-TIMS-30min-R1'	5761
HCD Prosit 2020	Tryptic	0.719913	b'230719_f1-TUM_first_pool_15_01_01-TIMS-30min-R1'	5763
HCD Prosit 2020	Tryptic	0.730717	b'230719_f1-TUM_first_pool_37_01_01-TIMS-30min-R1'	5763
HCD Prosit 2020	Tryptic	0.587803	b'230719_f1-TUM_first_pool_5_01_01-TIMS-30min-R1'	5766
HCD Prosit 2020	Tryptic	0.748935	b'230719_f1-TUM_first_pool_21_01_01-TIMS-30min-R1'	5767
HCD Prosit 2020	Tryptic	0.554061	b'230719_f1-TUM_first_pool_5_01_01-TIMS-30min-R1'	5767
HCD Prosit 2020	Tryptic	0.743005	b'230719_f1-TUM_first_pool_118_01_01-TIMS-30min-R1'	5768
HCD Prosit 2020	Tryptic	0.698339	b'230719_f1-TUM_first_pool_13_01_01-TIMS-30min-R1'	5768
HCD Prosit 2020	Tryptic	0.763486	b'230719_f1-TUM_first_pool_21_01_01-TIMS-30min-R1'	5768
HCD Prosit 2020	Tryptic	0.741599	b'230719_f1-TUM_first_pool_118_01_01-TIMS-30min-R1'	5769
HCD Prosit 2020	Tryptic	0.804688	b'230719_f1-TUM_first_pool_21_01_01-TIMS-30min-R1'	5769
HCD Prosit 2020	Tryptic	0.658903	b'230719_f1-TUM_first_pool_5_01_01-TIMS-30min-R1'	5770
HCD Prosit 2020	Tryptic	0.687332	b'230719_f1-TUM_first_pool_5_01_01-TIMS-30min-R1'	5771
HCD Prosit 2020	Tryptic	0.554498	b'230719_f1-TUM_first_pool_25_01_01-TIMS-30min-R1'	5772
HCD Prosit 2020	Tryptic	0.569084	b'230719_f1-TUM_first_pool_25_01_01-TIMS-30min-R1'	5774
HCD Prosit 2020	Tryptic	0.835841	b'230719_f1-TUM_first_pool_37_01_01-TIMS-30min-R1'	5780
HCD Prosit 2020	Tryptic	0.724165	b'230719_f1-TUM_first_pool_25_01_01-TIMS-30min-R1'	5781
HCD Prosit 2020	Tryptic	0.872483	b'230719_f1-TUM_first_pool_5_01_01-TIMS-30min-R1'	5783
HCD Prosit 2020	Tryptic	0.645319	b'230719_f1-TUM_first_pool_13_01_01-TIMS-30min-R1'	5792
HCD Prosit 2020	Tryptic	0.852804	b'230719_f1-TUM_first_pool_13_01_01-TIMS-30min-R1'	5795
HCD Prosit 2020	Tryptic	0.574395	b'230719_f1-TUM_first_pool_85_01_01-TIMS-30min-R1'	5798
HCD Prosit 2020	Tryptic	0.741103	b'230719_f1-TUM_first_pool_37_01_01-TIMS-30min-R1'	5800
HCD Prosit 2020	Tryptic	0.628721	b'230719_f1-TUM_first_pool_85_01_01-TIMS-30min-R1'	5800
HCD Prosit 2020	Tryptic	0.733283	b'230719_f1-TUM_first_pool_13_01_01-TIMS-30min-R1'	5802
HCD Prosit 2020	Tryptic	0.838267	b'230719_f1-TUM_first_pool_21_01_01-TIMS-30min-R1'	5802
HCD Prosit 2020	Tryptic	0.708919	b'230719_f1-TUM_first_pool_117_01_01-TIMS-30min-R1'	5806
HCD Prosit 2020	Tryptic	0.715963	b'230719_f1-TUM_first_pool_25_01_01-TIMS-30min-R1'	5806
HCD Prosit 2020	Tryptic	0.702824	b'230719_f1-TUM_first_pool_117_01_01-TIMS-30min-R1'	5807
HCD Prosit 2020	Tryptic	0.705599	b'230719_f1-TUM_first_pool_25_01_01-TIMS-30min-R1'	5807
HCD Prosit 2020	Tryptic	0.709042	b'230719_f1-TUM_first_pool_117_01_01-TIMS-30min-R1'	5808
HCD Prosit 2020	Tryptic	0.751475	b'230719_f1-TUM_first_pool_25_01_01-TIMS-30min-R1'	5808
HCD Prosit 2020	Tryptic	0.715561	b'230719_f1-TUM_first_pool_13_01_01-TIMS-30min-R1'	5809
HCD Prosit 2020	Tryptic	0.598032	b'230719_f1-TUM_first_pool_15_01_01-TIMS-30min-R1'	5809
HCD Prosit 2020	Tryptic	0.654732	b'230719_f1-TUM_first_pool_25_01_01-TIMS-30min-R1'	5810
HCD Prosit 2020	Tryptic	0.794894	b'230719_f1-TUM_first_pool_21_01_01-TIMS-30min-R1'	5813
HCD Prosit 2020	Tryptic	0.759627	b'230719_f1-TUM_first_pool_21_01_01-TIMS-30min-R1'	5815
HCD Prosit 2020	Tryptic	0.68237	b'230719_f1-TUM_first_pool_21_01_01-TIMS-30min-R1'	5816
HCD Prosit 2020	Tryptic	0.855351	b'230719_f1-TUM_first_pool_118_01_01-TIMS-30min-R1'	5817
HCD Prosit 2020	Tryptic	0.7491	b'230719_f1-TUM_first_pool_21_01_01-TIMS-30min-R1'	5822
HCD Prosit 2020	Tryptic	0.592796	b'230719_f1-TUM_first_pool_85_01_01-TIMS-30min-R1'	5823
HCD Prosit 2020	Tryptic	0.492607	b'230719_f1-TUM_first_pool_25_01_01-TIMS-30min-R1'	5824
HCD Prosit 2020	Tryptic	0.855185	b'230719_f1-TUM_first_pool_13_01_01-TIMS-30min-R1'	5825
HCD Prosit 2020	Tryptic	0.707902	b'230719_f1-TUM_first_pool_25_01_01-TIMS-30min-R1'	5825
HCD Prosit 2020	Tryptic	0.834881	b'230719_f1-TUM_first_pool_15_01_01-TIMS-30min-R1'	5826
HCD Prosit 2020	Tryptic	0.891672	b'230719_f1-TUM_first_pool_13_01_01-TIMS-30min-R1'	5827
HCD Prosit 2020	Tryptic	0.833779	b'230719_f1-TUM_first_pool_15_01_01-TIMS-30min-R1'	5829
HCD Prosit 2020	Tryptic	0.904873	b'230719_f1-TUM_first_pool_13_01_01-TIMS-30min-R1'	5831
HCD Prosit 2020	Tryptic	0.639327	b'230719_f1-TUM_first_pool_5_01_01-TIMS-30min-R1'	5831
HCD Prosit 2020	Tryptic	0.443761	b'230719_f1-TUM_first_pool_37_01_01-TIMS-30min-R1'	5832
HCD Prosit 2020	Tryptic	0.871484	b'230719_f1-TUM_first_pool_21_01_01-TIMS-30min-R1'	5833
HCD Prosit 2020	Tryptic	0.451678	b'230719_f1-TUM_first_pool_37_01_01-TIMS-30min-R1'	5833
HCD Prosit 2020	Tryptic	0.719322	b'230719_f1-TUM_first_pool_13_01_01-TIMS-30min-R1'	5834
HCD Prosit 2020	Tryptic	0.774359	b'230719_f1-TUM_first_pool_25_01_01-TIMS-30min-R1'	5834
HCD Prosit 2020	Tryptic	0.790142	b'230719_f1-TUM_first_pool_21_01_01-TIMS-30min-R1'	5837
HCD Prosit 2020	Tryptic	0.687243	b'230719_f1-TUM_first_pool_25_01_01-TIMS-30min-R1'	5838
HCD Prosit 2020	Tryptic	0.769639	b'230719_f1-TUM_first_pool_21_01_01-TIMS-30min-R1'	5839
HCD Prosit 2020	Tryptic	0.723662	b'230719_f1-TUM_first_pool_25_01_01-TIMS-30min-R1'	5839
HCD Prosit 2020	Tryptic	0.59974	b'230719_f1-TUM_first_pool_109_01_01-TIMS-30min-R1'	5840
HCD Prosit 2020	Tryptic	0.669285	b'230719_f1-TUM_first_pool_25_01_01-TIMS-30min-R1'	5841
HCD Prosit 2020	Tryptic	0.608542	b'230719_f1-TUM_first_pool_25_01_01-TIMS-30min-R1'	5843
HCD Prosit 2020	Tryptic	0.5894	b'230719_f1-TUM_first_pool_25_01_01-TIMS-30min-R1'	5844
HCD Prosit 2020	Tryptic	0.586526	b'230719_f1-TUM_first_pool_25_01_01-TIMS-30min-R1'	5845
HCD Prosit 2020	Tryptic	0.779154	b'230719_f1-TUM_first_pool_25_01_01-TIMS-30min-R1'	5847
HCD Prosit 2020	Tryptic	0.78791	b'230719_f1-TUM_first_pool_15_01_01-TIMS-30min-R1'	5848
HCD Prosit 2020	Tryptic	0.829204	b'230719_f1-TUM_first_pool_5_01_01-TIMS-30min-R1'	5849
HCD Prosit 2020	Tryptic	0.865262	b'230719_f1-TUM_first_pool_25_01_01-TIMS-30min-R1'	5850
HCD Prosit 2020	Tryptic	0.697133	b'230719_f1-TUM_first_pool_25_01_01-TIMS-30min-R1'	5853
HCD Prosit 2020	Tryptic	0.751304	b'230719_f1-TUM_first_pool_13_01_01-TIMS-30min-R1'	5857
HCD Prosit 2020	Tryptic	0.744102	b'230719_f1-TUM_first_pool_13_01_01-TIMS-30min-R1'	5861
HCD Prosit 2020	Tryptic	0.73697	b'230719_f1-TUM_first_pool_13_01_01-TIMS-30min-R1'	5862
HCD Prosit 2020	Tryptic	0.752416	b'230719_f1-TUM_first_pool_25_01_01-TIMS-30min-R1'	5864
HCD Prosit 2020	Tryptic	0.618889	b'230719_f1-TUM_first_pool_85_01_01-TIMS-30min-R1'	5865
HCD Prosit 2020	Tryptic	0.86979	b'230719_f1-TUM_first_pool_25_01_01-TIMS-30min-R1'	5866
HCD Prosit 2020	Tryptic	0.630395	b'230719_f1-TUM_first_pool_105_01_01-TIMS-30min-R1'	5867
HCD Prosit 2020	Tryptic	0.760302	b'230719_f1-TUM_first_pool_15_01_01-TIMS-30min-R1'	5867
HCD Prosit 2020	Tryptic	0.866181	b'230719_f1-TUM_first_pool_25_01_01-TIMS-30min-R1'	5867
HCD Prosit 2020	Tryptic	0.732597	b'230719_f1-TUM_first_pool_5_01_01-TIMS-30min-R1'	5867
HCD Prosit 2020	Tryptic	0.551954	b'230719_f1-TUM_first_pool_109_01_01-TIMS-30min-R1'	5869
HCD Prosit 2020	Tryptic	0.803377	b'230719_f1-TUM_first_pool_13_01_01-TIMS-30min-R1'	5870
HCD Prosit 2020	Tryptic	0.717033	b'230719_f1-TUM_first_pool_118_01_01-TIMS-30min-R1'	5872
HCD Prosit 2020	Tryptic	0.786851	b'230719_f1-TUM_first_pool_126_01_01-TIMS-30min-R1'	5872
HCD Prosit 2020	Tryptic	0.656594	b'230719_f1-TUM_first_pool_37_01_01-TIMS-30min-R1'	5873
HCD Prosit 2020	Tryptic	0.767692	b'230719_f1-TUM_first_pool_25_01_01-TIMS-30min-R1'	5874
HCD Prosit 2020	Tryptic	0.640785	b'230719_f1-TUM_first_pool_5_01_01-TIMS-30min-R1'	5879
HCD Prosit 2020	Tryptic	0.671401	b'230719_f1-TUM_first_pool_118_01_01-TIMS-30min-R1'	5881
HCD Prosit 2020	Tryptic	0.621917	b'230719_f1-TUM_first_pool_21_01_01-TIMS-30min-R1'	5881
HCD Prosit 2020	Tryptic	0.568248	b'230719_f1-TUM_first_pool_25_01_01-TIMS-30min-R1'	5885
HCD Prosit 2020	Tryptic	0.767509	b'230719_f1-TUM_first_pool_25_01_01-TIMS-30min-R1'	5886
HCD Prosit 2020	Tryptic	0.743775	b'230719_f1-TUM_first_pool_21_01_01-TIMS-30min-R1'	5888
HCD Prosit 2020	Tryptic	0.763221	b'230719_f1-TUM_first_pool_105_01_01-TIMS-30min-R1'	5889
HCD Prosit 2020	Tryptic	0.557851	b'230719_f1-TUM_first_pool_25_01_01-TIMS-30min-R1'	5889
HCD Prosit 2020	Tryptic	0.321511	b'230719_f1-TUM_first_pool_5_01_01-TIMS-30min-R1'	5889
HCD Prosit 2020	Tryptic	0.772764	b'230719_f1-TUM_first_pool_21_01_01-TIMS-30min-R1'	5892
HCD Prosit 2020	Tryptic	0.696235	b'230719_f1-TUM_first_pool_118_01_01-TIMS-30min-R1'	5894
HCD Prosit 2020	Tryptic	0.814952	b'230719_f1-TUM_first_pool_21_01_01-TIMS-30min-R1'	5894
HCD Prosit 2020	Tryptic	0.758795	b'230719_f1-TUM_first_pool_5_01_01-TIMS-30min-R1'	5894
HCD Prosit 2020	Tryptic	0.710569	b'230719_f1-TUM_first_pool_85_01_01-TIMS-30min-R1'	5894
HCD Prosit 2020	Tryptic	0.739634	b'230719_f1-TUM_first_pool_5_01_01-TIMS-30min-R1'	5895
HCD Prosit 2020	Tryptic	0.810975	b'230719_f1-TUM_first_pool_13_01_01-TIMS-30min-R1'	5896
HCD Prosit 2020	Tryptic	0.692629	b'230719_f1-TUM_first_pool_13_01_01-TIMS-30min-R1'	5900
HCD Prosit 2020	Tryptic	0.753246	b'230719_f1-TUM_first_pool_21_01_01-TIMS-30min-R1'	5900
HCD Prosit 2020	Tryptic	0.668702	b'230719_f1-TUM_first_pool_13_01_01-TIMS-30min-R1'	5901
HCD Prosit 2020	Tryptic	0.790658	b'230719_f1-TUM_first_pool_21_01_01-TIMS-30min-R1'	5901
HCD Prosit 2020	Tryptic	0.587848	b'230719_f1-TUM_first_pool_15_01_01-TIMS-30min-R1'	5909
HCD Prosit 2020	Tryptic	0.700373	b'230719_f1-TUM_first_pool_37_01_01-TIMS-30min-R1'	5909
HCD Prosit 2020	Tryptic	0.710164	b'230719_f1-TUM_first_pool_37_01_01-TIMS-30min-R1'	5910
HCD Prosit 2020	Tryptic	0.83246	b'230719_f1-TUM_first_pool_21_01_01-TIMS-30min-R1'	5911
HCD Prosit 2020	Tryptic	0.506204	b'230719_f1-TUM_first_pool_15_01_01-TIMS-30min-R1'	5912
HCD Prosit 2020	Tryptic	0.832175	b'230719_f1-TUM_first_pool_21_01_01-TIMS-30min-R1'	5912
HCD Prosit 2020	Tryptic	0.814083	b'230719_f1-TUM_first_pool_21_01_01-TIMS-30min-R1'	5913
HCD Prosit 2020	Tryptic	0.826726	b'230719_f1-TUM_first_pool_21_01_01-TIMS-30min-R1'	5914
HCD Prosit 2020	Tryptic	0.640107	b'230719_f1-TUM_first_pool_85_01_01-TIMS-30min-R1'	5918
HCD Prosit 2020	Tryptic	0.594289	b'230719_f1-TUM_first_pool_85_01_01-TIMS-30min-R1'	5919
HCD Prosit 2020	Tryptic	0.677438	b'230719_f1-TUM_first_pool_13_01_01-TIMS-30min-R1'	5920
HCD Prosit 2020	Tryptic	0.829057	b'230719_f1-TUM_first_pool_37_01_01-TIMS-30min-R1'	5920
HCD Prosit 2020	Tryptic	0.727493	b'230719_f1-TUM_first_pool_25_01_01-TIMS-30min-R1'	5922
HCD Prosit 2020	Tryptic	0.745864	b'230719_f1-TUM_first_pool_118_01_01-TIMS-30min-R1'	5923
HCD Prosit 2020	Tryptic	0.71284	b'230719_f1-TUM_first_pool_5_01_01-TIMS-30min-R1'	5927
HCD Prosit 2020	Tryptic	0.579184	b'230719_f1-TUM_first_pool_37_01_01-TIMS-30min-R1'	5933
HCD Prosit 2020	Tryptic	0.615882	b'230719_f1-TUM_first_pool_118_01_01-TIMS-30min-R1'	5935
HCD Prosit 2020	Tryptic	0.617744	b'230719_f1-TUM_first_pool_25_01_01-TIMS-30min-R1'	5935
HCD Prosit 2020	Tryptic	0.622796	b'230719_f1-TUM_first_pool_25_01_01-TIMS-30min-R1'	5936
HCD Prosit 2020	Tryptic	0.544469	b'230719_f1-TUM_first_pool_85_01_01-TIMS-30min-R1'	5938
HCD Prosit 2020	Tryptic	0.674201	b'230719_f1-TUM_first_pool_13_01_01-TIMS-30min-R1'	5940
HCD Prosit 2020	Tryptic	0.627879	b'230719_f1-TUM_first_pool_37_01_01-TIMS-30min-R1'	5940
HCD Prosit 2020	Tryptic	0.727954	b'230719_f1-TUM_first_pool_37_01_01-TIMS-30min-R1'	5942
HCD Prosit 2020	Tryptic	0.547254	b'230719_f1-TUM_first_pool_85_01_01-TIMS-30min-R1'	5942
HCD Prosit 2020	Tryptic	0.61416	b'230719_f1-TUM_first_pool_105_01_01-TIMS-30min-R1'	5943
HCD Prosit 2020	Tryptic	0.564497	b'230719_f1-TUM_first_pool_85_01_01-TIMS-30min-R1'	5943
HCD Prosit 2020	Tryptic	0.728368	b'230719_f1-TUM_first_pool_37_01_01-TIMS-30min-R1'	5944
HCD Prosit 2020	Tryptic	0.644379	b'230719_f1-TUM_first_pool_37_01_01-TIMS-30min-R1'	5945
HCD Prosit 2020	Tryptic	0.725706	b'230719_f1-TUM_first_pool_5_01_01-TIMS-30min-R1'	5947
HCD Prosit 2020	Tryptic	0.757223	b'230719_f1-TUM_first_pool_15_01_01-TIMS-30min-R1'	5949
HCD Prosit 2020	Tryptic	0.385972	b'230719_f1-TUM_first_pool_21_01_01-TIMS-30min-R1'	5949
HCD Prosit 2020	Tryptic	0.774772	b'230719_f1-TUM_first_pool_25_01_01-TIMS-30min-R1'	5949
HCD Prosit 2020	Tryptic	0.659765	b'230719_f1-TUM_first_pool_15_01_01-TIMS-30min-R1'	5950
HCD Prosit 2020	Tryptic	0.556839	b'230719_f1-TUM_first_pool_85_01_01-TIMS-30min-R1'	5950
HCD Prosit 2020	Tryptic	0.85733	b'230719_f1-TUM_first_pool_13_01_01-TIMS-30min-R1'	5951
HCD Prosit 2020	Tryptic	0.664493	b'230719_f1-TUM_first_pool_15_01_01-TIMS-30min-R1'	5951
HCD Prosit 2020	Tryptic	0.334736	b'230719_f1-TUM_first_pool_5_01_01-TIMS-30min-R1'	5951
HCD Prosit 2020	Tryptic	0.556014	b'230719_f1-TUM_first_pool_105_01_01-TIMS-30min-R1'	5957
HCD Prosit 2020	Tryptic	0.704266	b'230719_f1-TUM_first_pool_25_01_01-TIMS-30min-R1'	5958
HCD Prosit 2020	Tryptic	0.789454	b'230719_f1-TUM_first_pool_37_01_01-TIMS-30min-R1'	5960
HCD Prosit 2020	Tryptic	0.809438	b'230719_f1-TUM_first_pool_15_01_01-TIMS-30min-R1'	5965
HCD Prosit 2020	Tryptic	0.787987	b'230719_f1-TUM_first_pool_13_01_01-TIMS-30min-R1'	5966
HCD Prosit 2020	Tryptic	0.781475	b'230719_f1-TUM_first_pool_13_01_01-TIMS-30min-R1'	5967
HCD Prosit 2020	Tryptic	0.646398	b'230719_f1-TUM_first_pool_13_01_01-TIMS-30min-R1'	5969
HCD Prosit 2020	Tryptic	0.690495	b'230719_f1-TUM_first_pool_21_01_01-TIMS-30min-R1'	5972
HCD Prosit 2020	Tryptic	0.689272	b'230719_f1-TUM_first_pool_21_01_01-TIMS-30min-R1'	5973
HCD Prosit 2020	Tryptic	0.720631	b'230719_f1-TUM_first_pool_5_01_01-TIMS-30min-R1'	5976
HCD Prosit 2020	Tryptic	0.716903	b'230719_f1-TUM_first_pool_5_01_01-TIMS-30min-R1'	5983
HCD Prosit 2020	Tryptic	0.551151	b'230719_f1-TUM_first_pool_13_01_01-TIMS-30min-R1'	5987
HCD Prosit 2020	Tryptic	0.515775	b'230719_f1-TUM_first_pool_37_01_01-TIMS-30min-R1'	5991
HCD Prosit 2020	Tryptic	0.641187	b'230719_f1-TUM_first_pool_15_01_01-TIMS-30min-R1'	5992
HCD Prosit 2020	Tryptic	0.685625	b'230719_f1-TUM_first_pool_126_01_01-TIMS-30min-R1'	5994
HCD Prosit 2020	Tryptic	0.600091	b'230719_f1-TUM_first_pool_37_01_01-TIMS-30min-R1'	5996
HCD Prosit 2020	Tryptic	0.681027	b'230719_f1-TUM_first_pool_5_01_01-TIMS-30min-R1'	6001
HCD Prosit 2020	Tryptic	0.729745	b'230719_f1-TUM_first_pool_25_01_01-TIMS-30min-R1'	6005
HCD Prosit 2020	Tryptic	0.559578	b'230719_f1-TUM_first_pool_25_01_01-TIMS-30min-R1'	6007
HCD Prosit 2020	Tryptic	0.738331	b'230719_f1-TUM_first_pool_37_01_01-TIMS-30min-R1'	6007
HCD Prosit 2020	Tryptic	0.556318	b'230719_f1-TUM_first_pool_13_01_01-TIMS-30min-R1'	6008
HCD Prosit 2020	Tryptic	0.865056	b'230719_f1-TUM_first_pool_13_01_01-TIMS-30min-R1'	6009
HCD Prosit 2020	Tryptic	0.51461	b'230719_f1-TUM_first_pool_13_01_01-TIMS-30min-R1'	6011
HCD Prosit 2020	Tryptic	0.757278	b'230719_f1-TUM_first_pool_15_01_01-TIMS-30min-R1'	6012
HCD Prosit 2020	Tryptic	0.769806	b'230719_f1-TUM_first_pool_118_01_01-TIMS-30min-R1'	6013
HCD Prosit 2020	Tryptic	0.776134	b'230719_f1-TUM_first_pool_15_01_01-TIMS-30min-R1'	6015
HCD Prosit 2020	Tryptic	0.7488	b'230719_f1-TUM_first_pool_13_01_01-TIMS-30min-R1'	6016
HCD Prosit 2020	Tryptic	0.836536	b'230719_f1-TUM_first_pool_21_01_01-TIMS-30min-R1'	6016
HCD Prosit 2020	Tryptic	0.72852	b'230719_f1-TUM_first_pool_118_01_01-TIMS-30min-R1'	6019
HCD Prosit 2020	Tryptic	0.692475	b'230719_f1-TUM_first_pool_21_01_01-TIMS-30min-R1'	6021
HCD Prosit 2020	Tryptic	0.788706	b'230719_f1-TUM_first_pool_15_01_01-TIMS-30min-R1'	6024
HCD Prosit 2020	Tryptic	0.438473	b'230719_f1-TUM_first_pool_37_01_01-TIMS-30min-R1'	6024
HCD Prosit 2020	Tryptic	0.71126	b'230719_f1-TUM_first_pool_118_01_01-TIMS-30min-R1'	6029
HCD Prosit 2020	Tryptic	0.729352	b'230719_f1-TUM_first_pool_37_01_01-TIMS-30min-R1'	6029
HCD Prosit 2020	Tryptic	0.781926	b'230719_f1-TUM_first_pool_13_01_01-TIMS-30min-R1'	6030
HCD Prosit 2020	Tryptic	0.720649	b'230719_f1-TUM_first_pool_118_01_01-TIMS-30min-R1'	6031
HCD Prosit 2020	Tryptic	0.770453	b'230719_f1-TUM_first_pool_13_01_01-TIMS-30min-R1'	6031
HCD Prosit 2020	Tryptic	0.795971	b'230719_f1-TUM_first_pool_117_01_01-TIMS-30min-R1'	6033
HCD Prosit 2020	Tryptic	0.718374	b'230719_f1-TUM_first_pool_118_01_01-TIMS-30min-R1'	6034
HCD Prosit 2020	Tryptic	0.705504	b'230719_f1-TUM_first_pool_118_01_01-TIMS-30min-R1'	6035
HCD Prosit 2020	Tryptic	0.721971	b'230719_f1-TUM_first_pool_15_01_01-TIMS-30min-R1'	6036
HCD Prosit 2020	Tryptic	0.740339	b'230719_f1-TUM_first_pool_15_01_01-TIMS-30min-R1'	6037
HCD Prosit 2020	Tryptic	0.599364	b'230719_f1-TUM_first_pool_25_01_01-TIMS-30min-R1'	6038
HCD Prosit 2020	Tryptic	0.704045	b'230719_f1-TUM_first_pool_25_01_01-TIMS-30min-R1'	6039
HCD Prosit 2020	Tryptic	0.693318	b'230719_f1-TUM_first_pool_25_01_01-TIMS-30min-R1'	6040
HCD Prosit 2020	Tryptic	0.769445	b'230719_f1-TUM_first_pool_13_01_01-TIMS-30min-R1'	6041
HCD Prosit 2020	Tryptic	0.816403	b'230719_f1-TUM_first_pool_15_01_01-TIMS-30min-R1'	6042
HCD Prosit 2020	Tryptic	0.903994	b'230719_f1-TUM_first_pool_21_01_01-TIMS-30min-R1'	6042
HCD Prosit 2020	Tryptic	0.707581	b'230719_f1-TUM_first_pool_25_01_01-TIMS-30min-R1'	6042
HCD Prosit 2020	Tryptic	0.707177	b'230719_f1-TUM_first_pool_37_01_01-TIMS-30min-R1'	6043
HCD Prosit 2020	Tryptic	0.870191	b'230719_f1-TUM_first_pool_15_01_01-TIMS-30min-R1'	6044
HCD Prosit 2020	Tryptic	0.825981	b'230719_f1-TUM_first_pool_37_01_01-TIMS-30min-R1'	6044
HCD Prosit 2020	Tryptic	0.705545	b'230719_f1-TUM_first_pool_37_01_01-TIMS-30min-R1'	6046
HCD Prosit 2020	Tryptic	0.893291	b'230719_f1-TUM_first_pool_13_01_01-TIMS-30min-R1'	6047
HCD Prosit 2020	Tryptic	0.682299	b'230719_f1-TUM_first_pool_13_01_01-TIMS-30min-R1'	6049
HCD Prosit 2020	Tryptic	0.66277	b'230719_f1-TUM_first_pool_21_01_01-TIMS-30min-R1'	6052
HCD Prosit 2020	Tryptic	0.822104	b'230719_f1-TUM_first_pool_13_01_01-TIMS-30min-R1'	6053
HCD Prosit 2020	Tryptic	0.696383	b'230719_f1-TUM_first_pool_37_01_01-TIMS-30min-R1'	6054
HCD Prosit 2020	Tryptic	0.500956	b'230719_f1-TUM_first_pool_105_01_01-TIMS-30min-R1'	6060
HCD Prosit 2020	Tryptic	0.796472	b'230719_f1-TUM_first_pool_15_01_01-TIMS-30min-R1'	6060
HCD Prosit 2020	Tryptic	0.73462	b'230719_f1-TUM_first_pool_13_01_01-TIMS-30min-R1'	6063
HCD Prosit 2020	Tryptic	0.740187	b'230719_f1-TUM_first_pool_37_01_01-TIMS-30min-R1'	6064
HCD Prosit 2020	Tryptic	0.712831	b'230719_f1-TUM_first_pool_21_01_01-TIMS-30min-R1'	6066
HCD Prosit 2020	Tryptic	0.746059	b'230719_f1-TUM_first_pool_21_01_01-TIMS-30min-R1'	6067
HCD Prosit 2020	Tryptic	0.701113	b'230719_f1-TUM_first_pool_5_01_01-TIMS-30min-R1'	6067
HCD Prosit 2020	Tryptic	0.783162	b'230719_f1-TUM_first_pool_15_01_01-TIMS-30min-R1'	6069
HCD Prosit 2020	Tryptic	0.795411	b'230719_f1-TUM_first_pool_15_01_01-TIMS-30min-R1'	6070
HCD Prosit 2020	Tryptic	0.694059	b'230719_f1-TUM_first_pool_21_01_01-TIMS-30min-R1'	6070
HCD Prosit 2020	Tryptic	0.690718	b'230719_f1-TUM_first_pool_25_01_01-TIMS-30min-R1'	6070
HCD Prosit 2020	Tryptic	0.763052	b'230719_f1-TUM_first_pool_21_01_01-TIMS-30min-R1'	6071
HCD Prosit 2020	Tryptic	0.83962	b'230719_f1-TUM_first_pool_5_01_01-TIMS-30min-R1'	6071
HCD Prosit 2020	Tryptic	0.8519	b'230719_f1-TUM_first_pool_13_01_01-TIMS-30min-R1'	6076
HCD Prosit 2020	Tryptic	0.881243	b'230719_f1-TUM_first_pool_118_01_01-TIMS-30min-R1'	6078
HCD Prosit 2020	Tryptic	0.4368	b'230719_f1-TUM_first_pool_21_01_01-TIMS-30min-R1'	6078
HCD Prosit 2020	Tryptic	0.646278	b'230719_f1-TUM_first_pool_109_01_01-TIMS-30min-R1'	6081
HCD Prosit 2020	Tryptic	0.861054	b'230719_f1-TUM_first_pool_21_01_01-TIMS-30min-R1'	6081
HCD Prosit 2020	Tryptic	0.173126	b'230719_f1-TUM_first_pool_5_01_01-TIMS-30min-R1'	6086
HCD Prosit 2020	Tryptic	0.672586	b'230719_f1-TUM_first_pool_5_01_01-TIMS-30min-R1'	6087
HCD Prosit 2020	Tryptic	0.786317	b'230719_f1-TUM_first_pool_15_01_01-TIMS-30min-R1'	6088
HCD Prosit 2020	Tryptic	0.754526	b'230719_f1-TUM_first_pool_85_01_01-TIMS-30min-R1'	6089
HCD Prosit 2020	Tryptic	0.661929	b'230719_f1-TUM_first_pool_85_01_01-TIMS-30min-R1'	6090
HCD Prosit 2020	Tryptic	0.756821	b'230719_f1-TUM_first_pool_13_01_01-TIMS-30min-R1'	6091
HCD Prosit 2020	Tryptic	0.711599	b'230719_f1-TUM_first_pool_105_01_01-TIMS-30min-R1'	6097
HCD Prosit 2020	Tryptic	0.900898	b'230719_f1-TUM_first_pool_13_01_01-TIMS-30min-R1'	6097
HCD Prosit 2020	Tryptic	0.711839	b'230719_f1-TUM_first_pool_37_01_01-TIMS-30min-R1'	6097
HCD Prosit 2020	Tryptic	0.674953	b'230719_f1-TUM_first_pool_105_01_01-TIMS-30min-R1'	6102
HCD Prosit 2020	Tryptic	0.590754	b'230719_f1-TUM_first_pool_21_01_01-TIMS-30min-R1'	6102
HCD Prosit 2020	Tryptic	0.767398	b'230719_f1-TUM_first_pool_37_01_01-TIMS-30min-R1'	6102
HCD Prosit 2020	Tryptic	0.600146	b'230719_f1-TUM_first_pool_21_01_01-TIMS-30min-R1'	6103
HCD Prosit 2020	Tryptic	0.645491	b'230719_f1-TUM_first_pool_15_01_01-TIMS-30min-R1'	6104
HCD Prosit 2020	Tryptic	0.642755	b'230719_f1-TUM_first_pool_21_01_01-TIMS-30min-R1'	6104
HCD Prosit 2020	Tryptic	0.628991	b'230719_f1-TUM_first_pool_85_01_01-TIMS-30min-R1'	6106
HCD Prosit 2020	Tryptic	0.827063	b'230719_f1-TUM_first_pool_13_01_01-TIMS-30min-R1'	6107
HCD Prosit 2020	Tryptic	0.778287	b'230719_f1-TUM_first_pool_13_01_01-TIMS-30min-R1'	6108
HCD Prosit 2020	Tryptic	0.683287	b'230719_f1-TUM_first_pool_109_01_01-TIMS-30min-R1'	6109
HCD Prosit 2020	Tryptic	0.511908	b'230719_f1-TUM_first_pool_13_01_01-TIMS-30min-R1'	6110
HCD Prosit 2020	Tryptic	0.748336	b'230719_f1-TUM_first_pool_37_01_01-TIMS-30min-R1'	6110
HCD Prosit 2020	Tryptic	0.809163	b'230719_f1-TUM_first_pool_126_01_01-TIMS-30min-R1'	6113
HCD Prosit 2020	Tryptic	0.747852	b'230719_f1-TUM_first_pool_25_01_01-TIMS-30min-R1'	6114
HCD Prosit 2020	Tryptic	0.692057	b'230719_f1-TUM_first_pool_15_01_01-TIMS-30min-R1'	6119
HCD Prosit 2020	Tryptic	0.710032	b'230719_f1-TUM_first_pool_15_01_01-TIMS-30min-R1'	6120
HCD Prosit 2020	Tryptic	0.762443	b'230719_f1-TUM_first_pool_25_01_01-TIMS-30min-R1'	6120
HCD Prosit 2020	Tryptic	0.55917	b'230719_f1-TUM_first_pool_105_01_01-TIMS-30min-R1'	6121
HCD Prosit 2020	Tryptic	0.716155	b'230719_f1-TUM_first_pool_21_01_01-TIMS-30min-R1'	6124
HCD Prosit 2020	Tryptic	0.577515	b'230719_f1-TUM_first_pool_21_01_01-TIMS-30min-R1'	6126
HCD Prosit 2020	Tryptic	0.671582	b'230719_f1-TUM_first_pool_13_01_01-TIMS-30min-R1'	6129
HCD Prosit 2020	Tryptic	0.743087	b'230719_f1-TUM_first_pool_21_01_01-TIMS-30min-R1'	6129
HCD Prosit 2020	Tryptic	0.675533	b'230719_f1-TUM_first_pool_13_01_01-TIMS-30min-R1'	6130
HCD Prosit 2020	Tryptic	0.719536	b'230719_f1-TUM_first_pool_21_01_01-TIMS-30min-R1'	6130
HCD Prosit 2020	Tryptic	0.678136	b'230719_f1-TUM_first_pool_25_01_01-TIMS-30min-R1'	6130
HCD Prosit 2020	Tryptic	0.853045	b'230719_f1-TUM_first_pool_13_01_01-TIMS-30min-R1'	6133
HCD Prosit 2020	Tryptic	0.749647	b'230719_f1-TUM_first_pool_25_01_01-TIMS-30min-R1'	6133
HCD Prosit 2020	Tryptic	0.779288	b'230719_f1-TUM_first_pool_25_01_01-TIMS-30min-R1'	6134
HCD Prosit 2020	Tryptic	0.856994	b'230719_f1-TUM_first_pool_13_01_01-TIMS-30min-R1'	6136
HCD Prosit 2020	Tryptic	0.832935	b'230719_f1-TUM_first_pool_13_01_01-TIMS-30min-R1'	6141
HCD Prosit 2020	Tryptic	0.82751	b'230719_f1-TUM_first_pool_25_01_01-TIMS-30min-R1'	6144
HCD Prosit 2020	Tryptic	0.792649	b'230719_f1-TUM_first_pool_25_01_01-TIMS-30min-R1'	6145
HCD Prosit 2020	Tryptic	0.729539	b'230719_f1-TUM_first_pool_15_01_01-TIMS-30min-R1'	6150
HCD Prosit 2020	Tryptic	0.828539	b'230719_f1-TUM_first_pool_5_01_01-TIMS-30min-R1'	6151
HCD Prosit 2020	Tryptic	0.903452	b'230719_f1-TUM_first_pool_15_01_01-TIMS-30min-R1'	6153
HCD Prosit 2020	Tryptic	0.672349	b'230719_f1-TUM_first_pool_105_01_01-TIMS-30min-R1'	6155
HCD Prosit 2020	Tryptic	0.777435	b'230719_f1-TUM_first_pool_105_01_01-TIMS-30min-R1'	6158
HCD Prosit 2020	Tryptic	0.814655	b'230719_f1-TUM_first_pool_117_01_01-TIMS-30min-R1'	6159
HCD Prosit 2020	Tryptic	0.869259	b'230719_f1-TUM_first_pool_37_01_01-TIMS-30min-R1'	6160
HCD Prosit 2020	Tryptic	0.855212	b'230719_f1-TUM_first_pool_13_01_01-TIMS-30min-R1'	6161
HCD Prosit 2020	Tryptic	0.86538	b'230719_f1-TUM_first_pool_37_01_01-TIMS-30min-R1'	6161
HCD Prosit 2020	Tryptic	0.778559	b'230719_f1-TUM_first_pool_25_01_01-TIMS-30min-R1'	6162
HCD Prosit 2020	Tryptic	0.732503	b'230719_f1-TUM_first_pool_118_01_01-TIMS-30min-R1'	6166
HCD Prosit 2020	Tryptic	0.687488	b'230719_f1-TUM_first_pool_37_01_01-TIMS-30min-R1'	6167
HCD Prosit 2020	Tryptic	0.675435	b'230719_f1-TUM_first_pool_126_01_01-TIMS-30min-R1'	6174
HCD Prosit 2020	Tryptic	0.736263	b'230719_f1-TUM_first_pool_85_01_01-TIMS-30min-R1'	6174
HCD Prosit 2020	Tryptic	0.855975	b'230719_f1-TUM_first_pool_13_01_01-TIMS-30min-R1'	6185
HCD Prosit 2020	Tryptic	0.770985	b'230719_f1-TUM_first_pool_109_01_01-TIMS-30min-R1'	6187
HCD Prosit 2020	Tryptic	0.677024	b'230719_f1-TUM_first_pool_21_01_01-TIMS-30min-R1'	6191
HCD Prosit 2020	Tryptic	0.665473	b'230719_f1-TUM_first_pool_118_01_01-TIMS-30min-R1'	6192
HCD Prosit 2020	Tryptic	0.665473	b'230719_f1-TUM_first_pool_118_01_01-TIMS-30min-R1'	6192
HCD Prosit 2020	Tryptic	0.665473	b'230719_f1-TUM_first_pool_118_01_01-TIMS-30min-R1'	6192
HCD Prosit 2020	Tryptic	0.665473	b'230719_f1-TUM_first_pool_118_01_01-TIMS-30min-R1'	6192
HCD Prosit 2020	Tryptic	0.695817	b'230719_f1-TUM_first_pool_21_01_01-TIMS-30min-R1'	6192
HCD Prosit 2020	Tryptic	0.711689	b'230719_f1-TUM_first_pool_5_01_01-TIMS-30min-R1'	6192
HCD Prosit 2020	Tryptic	0.711226	b'230719_f1-TUM_first_pool_21_01_01-TIMS-30min-R1'	6193
HCD Prosit 2020	Tryptic	0.872322	b'230719_f1-TUM_first_pool_85_01_01-TIMS-30min-R1'	6193
HCD Prosit 2020	Tryptic	0.874978	b'230719_f1-TUM_first_pool_25_01_01-TIMS-30min-R1'	6194
HCD Prosit 2020	Tryptic	0.620718	b'230719_f1-TUM_first_pool_13_01_01-TIMS-30min-R1'	6196
HCD Prosit 2020	Tryptic	0.723053	b'230719_f1-TUM_first_pool_13_01_01-TIMS-30min-R1'	6199
HCD Prosit 2020	Tryptic	0.567881	b'230719_f1-TUM_first_pool_21_01_01-TIMS-30min-R1'	6200
HCD Prosit 2020	Tryptic	0.770998	b'230719_f1-TUM_first_pool_5_01_01-TIMS-30min-R1'	6201
HCD Prosit 2020	Tryptic	0.639918	b'230719_f1-TUM_first_pool_21_01_01-TIMS-30min-R1'	6203
HCD Prosit 2020	Tryptic	0.679288	b'230719_f1-TUM_first_pool_109_01_01-TIMS-30min-R1'	6205
HCD Prosit 2020	Tryptic	0.706394	b'230719_f1-TUM_first_pool_5_01_01-TIMS-30min-R1'	6205
HCD Prosit 2020	Tryptic	0.568073	b'230719_f1-TUM_first_pool_37_01_01-TIMS-30min-R1'	6206
HCD Prosit 2020	Tryptic	0.639111	b'230719_f1-TUM_first_pool_118_01_01-TIMS-30min-R1'	6207
HCD Prosit 2020	Tryptic	0.762449	b'230719_f1-TUM_first_pool_15_01_01-TIMS-30min-R1'	6214
HCD Prosit 2020	Tryptic	0.706519	b'230719_f1-TUM_first_pool_21_01_01-TIMS-30min-R1'	6215
HCD Prosit 2020	Tryptic	0.722432	b'230719_f1-TUM_first_pool_21_01_01-TIMS-30min-R1'	6216
HCD Prosit 2020	Tryptic	0.838489	b'230719_f1-TUM_first_pool_15_01_01-TIMS-30min-R1'	6219
HCD Prosit 2020	Tryptic	0.579933	b'230719_f1-TUM_first_pool_37_01_01-TIMS-30min-R1'	6219
HCD Prosit 2020	Tryptic	0.684545	b'230719_f1-TUM_first_pool_21_01_01-TIMS-30min-R1'	6227
HCD Prosit 2020	Tryptic	0.862976	b'230719_f1-TUM_first_pool_37_01_01-TIMS-30min-R1'	6231
HCD Prosit 2020	Tryptic	0.813282	b'230719_f1-TUM_first_pool_15_01_01-TIMS-30min-R1'	6236
HCD Prosit 2020	Tryptic	0.730335	b'230719_f1-TUM_first_pool_25_01_01-TIMS-30min-R1'	6238
HCD Prosit 2020	Tryptic	0.730734	b'230719_f1-TUM_first_pool_13_01_01-TIMS-30min-R1'	6239
HCD Prosit 2020	Tryptic	0.773627	b'230719_f1-TUM_first_pool_25_01_01-TIMS-30min-R1'	6239
HCD Prosit 2020	Tryptic	0.824061	b'230719_f1-TUM_first_pool_13_01_01-TIMS-30min-R1'	6241
HCD Prosit 2020	Tryptic	0.606651	b'230719_f1-TUM_first_pool_25_01_01-TIMS-30min-R1'	6241
HCD Prosit 2020	Tryptic	0.729566	b'230719_f1-TUM_first_pool_37_01_01-TIMS-30min-R1'	6242
HCD Prosit 2020	Tryptic	0.769499	b'230719_f1-TUM_first_pool_118_01_01-TIMS-30min-R1'	6243
HCD Prosit 2020	Tryptic	0.705152	b'230719_f1-TUM_first_pool_37_01_01-TIMS-30min-R1'	6243
HCD Prosit 2020	Tryptic	0.745035	b'230719_f1-TUM_first_pool_15_01_01-TIMS-30min-R1'	6244
HCD Prosit 2020	Tryptic	0.643475	b'230719_f1-TUM_first_pool_118_01_01-TIMS-30min-R1'	6254
HCD Prosit 2020	Tryptic	0.790701	b'230719_f1-TUM_first_pool_25_01_01-TIMS-30min-R1'	6254
HCD Prosit 2020	Tryptic	0.632497	b'230719_f1-TUM_first_pool_118_01_01-TIMS-30min-R1'	6255
HCD Prosit 2020	Tryptic	0.678937	b'230719_f1-TUM_first_pool_109_01_01-TIMS-30min-R1'	6257
HCD Prosit 2020	Tryptic	0.874923	b'230719_f1-TUM_first_pool_13_01_01-TIMS-30min-R1'	6259
HCD Prosit 2020	Tryptic	0.758684	b'230719_f1-TUM_first_pool_21_01_01-TIMS-30min-R1'	6259
HCD Prosit 2020	Tryptic	0.865711	b'230719_f1-TUM_first_pool_118_01_01-TIMS-30min-R1'	6262
HCD Prosit 2020	Tryptic	0.645965	b'230719_f1-TUM_first_pool_13_01_01-TIMS-30min-R1'	6263
HCD Prosit 2020	Tryptic	0.861776	b'230719_f1-TUM_first_pool_15_01_01-TIMS-30min-R1'	6263
HCD Prosit 2020	Tryptic	0.819211	b'230719_f1-TUM_first_pool_13_01_01-TIMS-30min-R1'	6264
HCD Prosit 2020	Tryptic	0.787363	b'230719_f1-TUM_first_pool_105_01_01-TIMS-30min-R1'	6265
HCD Prosit 2020	Tryptic	0.849171	b'230719_f1-TUM_first_pool_118_01_01-TIMS-30min-R1'	6265
HCD Prosit 2020	Tryptic	0.846832	b'230719_f1-TUM_first_pool_15_01_01-TIMS-30min-R1'	6265
HCD Prosit 2020	Tryptic	0.670755	b'230719_f1-TUM_first_pool_5_01_01-TIMS-30min-R1'	6267
HCD Prosit 2020	Tryptic	0.562391	b'230719_f1-TUM_first_pool_13_01_01-TIMS-30min-R1'	6271
HCD Prosit 2020	Tryptic	0.731358	b'230719_f1-TUM_first_pool_37_01_01-TIMS-30min-R1'	6273
HCD Prosit 2020	Tryptic	0.768252	b'230719_f1-TUM_first_pool_118_01_01-TIMS-30min-R1'	6274
HCD Prosit 2020	Tryptic	0.751756	b'230719_f1-TUM_first_pool_15_01_01-TIMS-30min-R1'	6275
HCD Prosit 2020	Tryptic	0.752592	b'230719_f1-TUM_first_pool_118_01_01-TIMS-30min-R1'	6276
HCD Prosit 2020	Tryptic	0.297339	b'230719_f1-TUM_first_pool_15_01_01-TIMS-30min-R1'	6282
HCD Prosit 2020	Tryptic	0.835052	b'230719_f1-TUM_first_pool_21_01_01-TIMS-30min-R1'	6283
HCD Prosit 2020	Tryptic	0.495049	b'230719_f1-TUM_first_pool_5_01_01-TIMS-30min-R1'	6284
HCD Prosit 2020	Tryptic	0.738805	b'230719_f1-TUM_first_pool_37_01_01-TIMS-30min-R1'	6286
HCD Prosit 2020	Tryptic	0.555831	b'230719_f1-TUM_first_pool_105_01_01-TIMS-30min-R1'	6287
HCD Prosit 2020	Tryptic	0.736231	b'230719_f1-TUM_first_pool_37_01_01-TIMS-30min-R1'	6287
HCD Prosit 2020	Tryptic	0.839487	b'230719_f1-TUM_first_pool_37_01_01-TIMS-30min-R1'	6289
HCD Prosit 2020	Tryptic	0.728634	b'230719_f1-TUM_first_pool_109_01_01-TIMS-30min-R1'	6295
HCD Prosit 2020	Tryptic	0.754243	b'230719_f1-TUM_first_pool_25_01_01-TIMS-30min-R1'	6296
HCD Prosit 2020	Tryptic	0.561542	b'230719_f1-TUM_first_pool_5_01_01-TIMS-30min-R1'	6296
[truncated: 42,357 more rows]

## Sheet: Fig3-peptide
Sample	Instrument	Experiment	Model	Gained	Lost	Shared	RT_features	Level	Dataset
Brain	Orbitrap	HLA-I	CID Prosit 2020	860	8	334	included	peptide	PXD038782
Brain	timsTOF	HLA-I	timsTOF Prosit 2023	1448	9	416	included	peptide	PXD038782
Brain	timsTOF	HLA-II	timsTOF Prosit 2023	456	5	126	included	peptide	PXD038782
CLL_01	Orbitrap	HLA-I	CID Prosit 2020	3083	58	2693	included	peptide	PXD038782
CLL_01	Orbitrap	HLA-II	HCD Prosit 2020	1225	23	2166	included	peptide	PXD038782
CLL_01	timsTOF	HLA-I	timsTOF Prosit 2023	7013	65	4783	included	peptide	PXD038782
CLL_01	timsTOF	HLA-II	timsTOF Prosit 2023	2812	61	4490	included	peptide	PXD038782
CLL_02	Orbitrap	HLA-I	CID Prosit 2020	3816	36	2699	included	peptide	PXD038782
CLL_02	Orbitrap	HLA-II	HCD Prosit 2020	1238	49	2732	included	peptide	PXD038782
CLL_02	timsTOF	HLA-I	timsTOF Prosit 2023	8081	24	2502	included	peptide	PXD038782
CLL_02	timsTOF	HLA-II	timsTOF Prosit 2023	3357	75	4890	included	peptide	PXD038782
HNSCC	Orbitrap	HLA-I	CID Prosit 2020	1995	21	1932	included	peptide	PXD038782
HNSCC	Orbitrap	HLA-II	HCD Prosit 2020	1376	164	6673	included	peptide	PXD038782
HNSCC	timsTOF	HLA-I	timsTOF Prosit 2023	3568	47	3194	included	peptide	PXD038782
HNSCC	timsTOF	HLA-II	timsTOF Prosit 2023	4205	122	5925	included	peptide	PXD038782
Liver	Orbitrap	HLA-I	CID Prosit 2020	2461	61	2529	included	peptide	PXD038782
Liver	Orbitrap	HLA-II	HCD Prosit 2020	1196	49	2662	included	peptide	PXD038782
Liver	timsTOF	HLA-I	timsTOF Prosit 2023	5772	48	4119	included	peptide	PXD038782
Liver	timsTOF	HLA-II	timsTOF Prosit 2023	2901	78	3939	included	peptide	PXD038782
Lung	Orbitrap	HLA-I	CID Prosit 2020	3160	37	2882	included	peptide	PXD038782
Lung	Orbitrap	HLA-II	HCD Prosit 2020	1341	39	2490	included	peptide	PXD038782
Lung	timsTOF	HLA-I	timsTOF Prosit 2023	8037	34	4379	included	peptide	PXD038782
Lung	timsTOF	HLA-II	timsTOF Prosit 2023	2240	63	3984	included	peptide	PXD038782
PBMC	Orbitrap	HLA-I	CID Prosit 2020	3948	77	3529	included	peptide	PXD038782
PBMC	Orbitrap	HLA-II	HCD Prosit 2020	1196	29	2190	included	peptide	PXD038782
PBMC	timsTOF	HLA-I	timsTOF Prosit 2023	8488	80	6718	included	peptide	PXD038782
PBMC	timsTOF	HLA-II	timsTOF Prosit 2023	2830	58	3820	included	peptide	PXD038782
RCC	Orbitrap	HLA-I	CID Prosit 2020	2967	90	3718	included	peptide	PXD038782
RCC	Orbitrap	HLA-II	HCD Prosit 2020	926	55	2750	included	peptide	PXD038782
RCC	timsTOF	HLA-I	timsTOF Prosit 2023	7213	97	5609	included	peptide	PXD038782
RCC	timsTOF	HLA-II	timsTOF Prosit 2023	1788	95	5041	included	peptide	PXD038782
Spleen	Orbitrap	HLA-I	CID Prosit 2020	2970	52	3442	included	peptide	PXD038782
Spleen	Orbitrap	HLA-II	HCD Prosit 2020	1520	48	3582	included	peptide	PXD038782
Spleen	timsTOF	HLA-I	timsTOF Prosit 2023	6674	53	4370	included	peptide	PXD038782
Spleen	timsTOF	HLA-II	timsTOF Prosit 2023	2551	98	6315	included	peptide	PXD038782
Thymus	Orbitrap	HLA-I	CID Prosit 2020	3630	46	3265	included	peptide	PXD038782
Thymus	Orbitrap	HLA-II	HCD Prosit 2020	2169	81	4836	included	peptide	PXD038782
Thymus	timsTOF	HLA-I	timsTOF Prosit 2023	6668	64	5732	included	peptide	PXD038782
Thymus	timsTOF	HLA-II	timsTOF Prosit 2023	3712	132	8671	included	peptide	PXD038782
Total	Orbitrap	HLA-I	CID Prosit 2020	28890	486	27023	included	peptide	PXD038782
Total	Orbitrap	HLA-II	HCD Prosit 2020	12187	537	30081	included	peptide	PXD038782
Total	timsTOF	HLA-I	timsTOF Prosit 2023	62962	521	41822	included	peptide	PXD038782
Total	timsTOF	HLA-II	timsTOF Prosit 2023	26852	787	47201	included	peptide	PXD038782
Brain	timsTOF	HLA-I	CID Prosit 2020	739	66	287	excluded	peptide	PXD038782
Brain	timsTOF	HLA-I	HCD Prosit 2020	980	38	315	excluded	peptide	PXD038782
Brain	timsTOF	HLA-I	timsTOF Prosit 2023	1243	14	339	excluded	peptide	PXD038782
Brain	timsTOF	HLA-II	CID Prosit 2020	132	0	0	excluded	peptide	PXD038782
Brain	timsTOF	HLA-II	HCD Prosit 2020	142	0	0	excluded	peptide	PXD038782
Brain	timsTOF	HLA-II	timsTOF Prosit 2023	456	0	0	excluded	peptide	PXD038782
CLL_01	timsTOF	HLA-I	CID Prosit 2020	5154	179	4240	excluded	peptide	PXD038782
CLL_01	timsTOF	HLA-I	HCD Prosit 2020	5904	103	4316	excluded	peptide	PXD038782
CLL_01	timsTOF	HLA-I	timsTOF Prosit 2023	6836	54	4365	excluded	peptide	PXD038782
CLL_01	timsTOF	HLA-II	CID Prosit 2020	2373	103	4422	excluded	peptide	PXD038782
CLL_01	timsTOF	HLA-II	HCD Prosit 2020	2547	67	4458	excluded	peptide	PXD038782
CLL_01	timsTOF	HLA-II	timsTOF Prosit 2023	2699	71	4454	excluded	peptide	PXD038782
CLL_02	timsTOF	HLA-I	CID Prosit 2020	4657	159	2083	excluded	peptide	PXD038782
CLL_02	timsTOF	HLA-I	HCD Prosit 2020	6518	51	2191	excluded	peptide	PXD038782
CLL_02	timsTOF	HLA-I	timsTOF Prosit 2023	7719	19	2223	excluded	peptide	PXD038782
CLL_02	timsTOF	HLA-II	CID Prosit 2020	2640	109	4795	excluded	peptide	PXD038782
CLL_02	timsTOF	HLA-II	HCD Prosit 2020	3069	88	4816	excluded	peptide	PXD038782
CLL_02	timsTOF	HLA-II	timsTOF Prosit 2023	3163	84	4820	excluded	peptide	PXD038782
HNSCC	timsTOF	HLA-I	CID Prosit 2020	2754	120	2774	excluded	peptide	PXD038782
HNSCC	timsTOF	HLA-I	HCD Prosit 2020	3352	56	2838	excluded	peptide	PXD038782
HNSCC	timsTOF	HLA-I	timsTOF Prosit 2023	3560	33	2861	excluded	peptide	PXD038782
HNSCC	timsTOF	HLA-II	CID Prosit 2020	3619	217	5578	excluded	peptide	PXD038782
HNSCC	timsTOF	HLA-II	HCD Prosit 2020	3971	161	5634	excluded	peptide	PXD038782
HNSCC	timsTOF	HLA-II	timsTOF Prosit 2023	4164	127	5668	excluded	peptide	PXD038782
Liver	timsTOF	HLA-I	CID Prosit 2020	4063	172	3872	excluded	peptide	PXD038782
Liver	timsTOF	HLA-I	HCD Prosit 2020	4548	98	3946	excluded	peptide	PXD038782
Liver	timsTOF	HLA-I	timsTOF Prosit 2023	5290	68	3976	excluded	peptide	PXD038782
Liver	timsTOF	HLA-II	CID Prosit 2020	2532	130	3829	excluded	peptide	PXD038782
Liver	timsTOF	HLA-II	HCD Prosit 2020	2724	96	3863	excluded	peptide	PXD038782
Liver	timsTOF	HLA-II	timsTOF Prosit 2023	2682	113	3846	excluded	peptide	PXD038782
Lung	timsTOF	HLA-I	CID Prosit 2020	6019	142	4152	excluded	peptide	PXD038782
Lung	timsTOF	HLA-I	HCD Prosit 2020	7084	75	4219	excluded	peptide	PXD038782
Lung	timsTOF	HLA-I	timsTOF Prosit 2023	7662	46	4248	excluded	peptide	PXD038782
Lung	timsTOF	HLA-II	CID Prosit 2020	1683	118	3947	excluded	peptide	PXD038782
Lung	timsTOF	HLA-II	HCD Prosit 2020	1928	83	3982	excluded	peptide	PXD038782
Lung	timsTOF	HLA-II	timsTOF Prosit 2023	2061	76	3989	excluded	peptide	PXD038782
PBMC	timsTOF	HLA-I	CID Prosit 2020	6154	247	6463	excluded	peptide	PXD038782
PBMC	timsTOF	HLA-I	HCD Prosit 2020	7280	123	6587	excluded	peptide	PXD038782
PBMC	timsTOF	HLA-I	timsTOF Prosit 2023	7800	106	6604	excluded	peptide	PXD038782
PBMC	timsTOF	HLA-II	CID Prosit 2020	2251	122	3697	excluded	peptide	PXD038782
PBMC	timsTOF	HLA-II	HCD Prosit 2020	2442	84	3735	excluded	peptide	PXD038782
PBMC	timsTOF	HLA-II	timsTOF Prosit 2023	2564	83	3736	excluded	peptide	PXD038782
RCC	timsTOF	HLA-I	CID Prosit 2020	5628	185	5042	excluded	peptide	PXD038782
RCC	timsTOF	HLA-I	HCD Prosit 2020	6397	112	5115	excluded	peptide	PXD038782
RCC	timsTOF	HLA-I	timsTOF Prosit 2023	7066	79	5148	excluded	peptide	PXD038782
RCC	timsTOF	HLA-II	CID Prosit 2020	1498	116	4967	excluded	peptide	PXD038782
RCC	timsTOF	HLA-II	HCD Prosit 2020	1623	103	4980	excluded	peptide	PXD038782
RCC	timsTOF	HLA-II	timsTOF Prosit 2023	1741	102	4981	excluded	peptide	PXD038782
Spleen	timsTOF	HLA-I	CID Prosit 2020	4473	188	4143	excluded	peptide	PXD038782
Spleen	timsTOF	HLA-I	HCD Prosit 2020	5150	108	4223	excluded	peptide	PXD038782
Spleen	timsTOF	HLA-I	timsTOF Prosit 2023	6092	64	4267	excluded	peptide	PXD038782
Spleen	timsTOF	HLA-II	CID Prosit 2020	2037	159	6194	excluded	peptide	PXD038782
Spleen	timsTOF	HLA-II	HCD Prosit 2020	2395	126	6227	excluded	peptide	PXD038782
Spleen	timsTOF	HLA-II	timsTOF Prosit 2023	2413	111	6242	excluded	peptide	PXD038782
Thymus	timsTOF	HLA-I	CID Prosit 2020	4107	266	5375	excluded	peptide	PXD038782
Thymus	timsTOF	HLA-I	HCD Prosit 2020	5307	95	5546	excluded	peptide	PXD038782
Thymus	timsTOF	HLA-I	timsTOF Prosit 2023	6190	66	5575	excluded	peptide	PXD038782
Thymus	timsTOF	HLA-II	CID Prosit 2020	3134	195	8659	excluded	peptide	PXD038782
Thymus	timsTOF	HLA-II	HCD Prosit 2020	3409	156	8698	excluded	peptide	PXD038782
Thymus	timsTOF	HLA-II	timsTOF Prosit 2023	3500	151	8703	excluded	peptide	PXD038782
Total	timsTOF	HLA-I	CID Prosit 2020	65622	2586	57646	excluded	peptide	PXD038782
Total	timsTOF	HLA-I	HCD Prosit 2020	78780	1288	58944	excluded	peptide	PXD038782
Total	timsTOF	HLA-I	timsTOF Prosit 2023	89187	823	59409	excluded	peptide	PXD038782
Total	timsTOF	HLA-II	CID Prosit 2020	32848	1903	69132	excluded	peptide	PXD038782
Total	timsTOF	HLA-II	HCD Prosit 2020	36375	1446	69589	excluded	peptide	PXD038782
Total	timsTOF	HLA-II	timsTOF Prosit 2023	38164	1377	69658	excluded	peptide	PXD038782

## Sheet: Fig4c
Label	log_min_binding_score	peptide
Shared	1.02444	VYPPGPYHPFPNYI
Gained	1.833	HLVYESDQNKDGKLT
Shared	1.833	HLVYESDQNKDGKLT
Shared	1.89562	DVKGIKVQSVDKQYND
Shared	1.87059	VADKIQLINNMLDKVN
Gained	0.887505	TLPVFHPVTGEIIPPL
Shared	0.887505	TLPVFHPVTGEIIPPL
Gained	1.53782	AAHFELEVTTSDRK
Shared	1.53782	AAHFELEVTTSDRK
Shared	1.5235	HTGPNSPDTANDGFVR
Gained	1.5235	HTGPNSPDTANDGFVR
Shared	1.95424	MRQEYEQLIAKNRKD
Shared	-2.1549	IADMGHLKY
Gained	-2.1549	IADMGHLKY
Shared	1.87283	HSTVFDNLPNPEDRKN
Gained	1.87283	HSTVFDNLPNPEDRKN
Shared	1.92942	LGKYISIGSEAEKNK
Shared	1.87795	APPRYVMTTTTLERTE
Shared	1.77815	ARGEVVMASSAHDRLA
Shared	0.92028	HLYDPKMQTDKP
Gained	0.92028	HLYDPKMQTDKP
Shared	1.54614	ISAHLISESDNPEDDK
Gained	1.54614	ISAHLISESDNPEDDK
Shared	1.85919	KDIVVQETMEDIDKN
Gained	1.49772	APNTFKTLDSWRDE
Shared	1.49772	APNTFKTLDSWRDE
Gained	-0.643974	REAELGAKAKEF
Shared	-0.643974	REAELGAKAKEF
Shared	1.73296	HGLQSLGKVGISR
Gained	1.73296	HGLQSLGKVGISR
Shared	1.70499	HIHITQATETTTTR
Gained	1.65801	TPKGPSSVEDIKAK
Shared	1.65801	TPKGPSSVEDIKAK
Shared	1.72016	VDTGIGMTKADLINNL
Gained	1.92942	TVETRDGQVINETS
Shared	1.92942	TVETRDGQVINETS
Shared	1.81802	AAHFELEVTTSDRKA
Gained	1.81802	AAHFELEVTTSDRKA
Gained	1.6902	ADAPMFVMGVNHEKYD
Shared	1.6902	ADAPMFVMGVNHEKYD
Gained	1.96446	TAEAFSDEKTQIVSNT
Shared	1.96446	TAEAFSDEKTQIVSNT
Shared	1.8293	KDIVVQETMEDIDK
Gained	-2.30103	QERDPSKIKW
Shared	-2.30103	QERDPSKIKW
Shared	1.74036	TDKIFRQMDTNNDGKL
Shared	0.91845	SGGGSFGDNLVTRSY
Gained	-1.284	EELERDKRVTW
Shared	-1.284	EELERDKRVTW
Gained	1.92942	GILNVSAVDKSTGKE
Shared	1.92942	GILNVSAVDKSTGKE
Shared	1.63043	TNLDSLPLVDTHSK
Shared	1.60705	TLVQTKGTGASGSF
Gained	1.60705	TLVQTKGTGASGSF
Shared	1.94201	VDTGIGMTKADLINN
Gained	-1.52288	KSKLDAEVSKW
Shared	-1.52288	KSKLDAEVSKW
Shared	-0.739929	QLEDGRTLSDY
Shared	1.95904	MKEIVVLETLEDIDKN
Gained	1.73038	TNEKVELQELNDR
Shared	1.73038	TNEKVELQELNDR
Gained	1.27932	VADKIQLINNMLDK
Shared	1.27932	VADKIQLINNMLDK
Shared	1.66394	IDNGVFEVVATNGDTH
Shared	1.96781	APMFVMGVNHEKYDN
Gained	1.96781	APMFVMGVNHEKYDN
Shared	1.99375	DPILYRPVAVALDTKG
Shared	-0.536107	REAPGPAGGGGGGSRW
Shared	0.79379	GGFGSSMDSKSSGW
Shared	1.97772	TIGVEFATRSIQVDG
Gained	1.05545	VSAIVYMVDAADQEK
Shared	1.05545	VSAIVYMVDAADQEK
Shared	1.989	GVQSLGGTGALRIGAD
Gained	1.989	GVQSLGGTGALRIGAD
Shared	1.8913	SNFGPMKGGNFGG
Shared	-1.52288	RVFEDESGKHW
Gained	-1.52288	RVFEDESGKHW
Shared	-2.04576	NRFKGVKYF
Shared	1.83885	YLLYYTEFTPTEKDE
Gained	1.80918	TLLIKTVETRDG
Shared	1.80918	TLLIKTVETRDG
Shared	0.768046	HNTSANLTESITEENY
Shared	0.263873	TALEYTFSRSDPTSY
Shared	1.97313	EGSEIRLAKVDATEE
Gained	1.97313	EGSEIRLAKVDATEE
Shared	1.48073	ADAPMFVMGVNHEK
Gained	1.48073	ADAPMFVMGVNHEK
Gained	-2.39794	KEMEQFVKKY
Shared	-2.39794	KEMEQFVKKY
Shared	1.8293	AESLFREALSNKVDE
Gained	1.8293	AESLFREALSNKVDE
Gained	1.93576	GKDVFIIQTVSKDVNT
Shared	1.93576	GKDVFIIQTVSKDVNT
Shared	1.87506	DPSYVNVQNLDKARQA
Gained	1.87506	DPSYVNVQNLDKARQA
Shared	1.83038	TVETRDGQVINETSQ
Gained	1.83038	TVETRDGQVINETSQ
Shared	1.86606	STNSLKVQVVDVNDN
Shared	1.90309	DAPMFVMGVNHEKYD
Gained	1.90309	DAPMFVMGVNHEKYD
Shared	-1.76955	QEIEDKMKGF
Gained	-1.76955	QEIEDKMKGF
Shared	1.91315	SPDTNYLFMGDYVDRG
Gained	1.91315	SPDTNYLFMGDYVDRG
Shared	-2.22185	KEYEKALKY
Shared	-0.826814	WSDTSSGGPARAY
Shared	1.94612	AAFLEQTLSSTIKQDD
Gained	-1.45593	EEVDLSKDIQHW
Shared	-1.45593	EEVDLSKDIQHW
Shared	0.310268	TEVAADALGEEWKGY
Gained	-1.24413	KYIDKTIRV
Shared	-1.24413	KYIDKTIRV
Shared	1.87506	VNIEYELQEDNLELND
Shared	1.89562	SPEYVNLPINGNGKQ
Gained	1.89562	SPEYVNLPINGNGKQ
Shared	1.84819	IQKILATGANVILT
Gained	-1.05552	DEIERKFDKW
Shared	-1.05552	DEIERKFDKW
Gained	-0.853872	REWKEQGSKTF
Shared	-0.853872	REWKEQGSKTF
Shared	1.91381	LLYYTEFTPTEKDE
Gained	1.38917	HSTVFDNLPNPEDRK
Shared	1.38917	HSTVFDNLPNPEDRK
Gained	-2	KRFSGTVRL
Shared	-2	KRFSGTVRL
Gained	-2.04576	REWSGKEKW
Shared	-2.04576	REWSGKEKW
Shared	-2	VTDPGEREAGASLY
Shared	-2.69897	KELELAHRY
Shared	1.78499	ASPEYVNLPINGNGKQ
Shared	-1.38722	NLDPEIDEKLLY
Shared	1.99564	GGYVKLFPNSLDQTD
Shared	1.75333	TPTYGDLNHLVSATM
Shared	1.27804	LDIDNTRMTLDDF
Shared	1.51491	VGRTFDPTTSYVVEDL
Shared	1.92576	LNPYVHVTSSSVPFN
Shared	1.87506	APMFVMGVNHEKYD
Gained	1.87506	APMFVMGVNHEKYD
Shared	-0.555955	SEANLHSSSSTF
Gained	-1.95861	RSYSESEKQW
Shared	-1.95861	RSYSESEKQW
Shared	1.99564	GGGYVKLFPNSLDQTD
Shared	0.816506	HPGSFDVVHVK
Gained	-0.88941	DTDARFGHGSDY
Shared	-0.88941	DTDARFGHGSDY
Shared	1.97772	EDVDFDIIHNANDT
Shared	-0.19382	ATEVAADALGEEWKGY
Gained	-2.09691	VTDKSMVDKY
Shared	-2.09691	VTDKSMVDKY
Gained	0.968249	TPNPALKNGQYWV
Shared	0.968249	TPNPALKNGQYWV
Gained	0.969928	HDAFLGAEEAKTF
Shared	0.969928	HDAFLGAEEAKTF
Shared	1.6721	SLVTSKLAGGQVE
Shared	1.7679	DVDFDIIHNANDT
Shared	-1.13668	DEIDAIGTKRY
Gained	-1.13668	DEIDAIGTKRY
Shared	-0.463442	SEFIDSQRVWAEY
Shared	1.85454	STVFDNLPNPEDRKN
Shared	1.77815	SGGGSFGDNLVTR
Shared	1.99564	TPEGEFVSMGVISDGN
Shared	1.98098	ESLFREALSNKVDE
Shared	-1.60206	YTADGKEVLEY
Shared	0.071882	SEAVADREDDPNF
Shared	-0.958607	KVAEVTKKF
Gained	-0.958607	KVAEVTKKF
Gained	-0.4698	RSYVTTSTRTY
Shared	-0.4698	RSYVTTSTRTY
Shared	1.94729	AILLGMLDPAEKDE
Shared	1.11919	SSSKGSLGGGFSSGGF
Shared	1.98677	KPGEVIAEITASDADS
Shared	1.93666	GSDAYRLSVSRALSAD
Gained	1.93666	GSDAYRLSVSRALSAD
Shared	-2.1549	EEVHDLERKY
Gained	-2.1549	EEVHDLERKY
Shared	-0.737549	LELDPMAMTQKY
Gained	-0.737549	LELDPMAMTQKY
Shared	-2.69897	SEEAEIIRKY
Gained	-2.69897	SEEAEIIRKY
Gained	0.00475116	KVKVISMEKF
Shared	0.00475116	KVKVISMEKF
Gained	-1.76955	AEIRIIPAKKY
Shared	-1.76955	AEIRIIPAKKY
Shared	1.79903	HSTEGSVSLGDGQLN
Shared	-1.92082	FTENDKEYQEY
Shared	1.74036	YVTTSTRTYSLGSA
Shared	1.20137	NGGFGSSMDSKSSGW
Gained	1.20137	NGGFGSSMDSKSSGW
Shared	1.77208	AWQKFTASAGIQVVG
Shared	1.29726	LTAFEATDNQAIK
Gained	1.29726	LTAFEATDNQAIK
Shared	1.85687	ADGISSTFSQRIEG
Shared	-1.45593	STDTSGYGQSSYSSY
Shared	1.41293	FTKIFYNQQNHYDG
Shared	-1.02228	LVDIVKGTNSYY
Shared	-1.72125	AETGSSTDPEALHY
Shared	-0.987163	SEVDVSDLGSRNY
Shared	-0.772113	SEEDQAAELRAY
Shared	-0.320572	SLEEPKQANGGAY
Gained	-0.320572	SLEEPKQANGGAY
Shared	-1.37675	LTEVNKTGTQY
Shared	1.90309	SGNFGGSRNMGGP
Gained	1.90309	SGNFGGSRNMGGP
Gained	1.57209	KELKIDIIPNPQERT
Shared	1.57209	KELKIDIIPNPQERT
Shared	1.51731	TVETRDGQVINE
Shared	1.989	GQGTVLLHNSVPVADG
Shared	-1.31876	HEIYTVGKRF
Gained	-1.31876	HEIYTVGKRF
Shared	0.504335	SNFGGGGSYNDFGNY
Shared	-0.0204516	HSIQYSGEVRRF
Gained	-0.0204516	HSIQYSGEVRRF
Gained	-1.07058	HTWNGIRHL
Shared	-1.07058	HTWNGIRHL
Shared	1.80163	GRILSVAVNDEGSR
Shared	-0.111821	KINSIEKRF
Gained	-0.111821	KINSIEKRF
Gained	0.791901	KELKIDIIPNPQERTL
Shared	0.791901	KELKIDIIPNPQERTL
Shared	1.83251	GLTAFEATDNQAIK
Shared	1.90309	GGYVKLFPNSLDQTDM
Shared	0.847079	HEFQDETDTEEETL
Shared	-3	KEYDLAKKY
Gained	-3	KEYDLAKKY
Shared	1.95424	HNKVLNPPGGKSSIS
Gained	-1.56864	EEVKEEVKKF
Shared	-1.56864	EEVKEEVKKF
Shared	-0.744727	KLYEEKTGNAW
Gained	-0.744727	KLYEEKTGNAW
Shared	-1.49485	YVDAVLGKGHQY
Shared	0.727541	HPEQLITGKEDAANNY
Shared	-1.31876	EEYPDRIMNTF
Gained	-2.30103	FRSEDIKRL
Shared	-2.30103	FRSEDIKRL
Shared	1.47227	HELLLGAGSGPGAGQ
Shared	1.87769	EDDEFLMATDVDDR
Shared	-1.85387	YIDQGRNPQLY
Shared	1.77815	ENPKYELIIEAQDMA
Shared	0.534153	GSNFGGGGSYNDFGNY
Shared	-0.193142	DESNPLGRAGIW
Shared	-2.04576	NTDFGDSGRLYY
Gained	-0.793174	EERVPEEDSRW
Shared	-0.793174	EERVPEEDSRW
Shared	-1.95861	EEVKLIKKM
Gained	-1.95861	EEVKLIKKM
Shared	-0.519993	DTSRPLGDSMY
Shared	-1.49485	SEMNTDKQYF
Shared	-1.25181	FTEAGLKELSEY
Shared	1.989	AWQKFTASAGIQVVGD
Shared	1.36061	DENQFVAVTSTNAAK
Gained	1.36061	DENQFVAVTSTNAAK
Shared	1.7449	SGSELVQKFIGEGA
Shared	-0.716699	YTSSITTKFGDSFY
Shared	1.94201	WQKFTASAGIQVVG
Gained	1.94201	WQKFTASAGIQVVG
Shared	1.24876	TENIFSSMGDAGEMV
Shared	1.21235	TEQEEDEELLTESSK
Shared	1.94023	GSGRIVGVQDLLDQES
Shared	-1.21467	KALDDLHKM
Gained	-1.21467	KALDDLHKM
Shared	1.44931	GVFEVVATNGDTHLG
Shared	-2.04576	AELNAEDQNRW
Shared	-1.55284	TEEQVSEPKKW
Gained	-1.55284	TEEQVSEPKKW
Gained	1.90309	AVEYLLMGIPGDRESQ
Shared	1.90309	AVEYLLMGIPGDRESQ
Shared	-0.403403	KVLELQRKL
Gained	-0.403403	KVLELQRKL
Shared	1.379	LENPKYELIIEAQDM
Gained	1.379	LENPKYELIIEAQDM
Shared	1.8427	DVFIIQTVSKDVNTT
Shared	-0.130768	ALEYTFSRSDPTSY
Gained	1.52442	FPDKVAIQLNDTHPA
Shared	1.52442	FPDKVAIQLNDTHPA
Shared	0.651859	RTFDPTTSYVVEDL
Shared	1.37033	GVSAIVYMVDAADQEK
Shared	0.925776	TPVEPEVAIHR
Gained	0.925776	TPVEPEVAIHR
Gained	0.833466	TERVYAPASTLVDQPY
Shared	0.833466	TERVYAPASTLVDQPY
Shared	-0.823909	AEIGEGAYGKVF
Gained	-0.280669	KAWNDIKKVY
Shared	-0.280669	KAWNDIKKVY
Gained	-1.27572	AEDKENYKKF
Shared	-1.27572	AEDKENYKKF
Gained	1.98227	LGKYISIGSEAEKN
Shared	1.98227	LGKYISIGSEAEKN
Shared	-0.747147	RTNPNSGDFRF
Shared	1.989	ENPKYELIIEAQDMAG
Shared	1.95424	GGYVKLFPNSLDQT
Shared	1.53571	TTSTRTYSLGSA
Shared	1.8427	GGYVKLFPNSLDQ
Gained	-0.974694	EELKETIKKL
Shared	-0.974694	EELKETIKKL
Shared	1.98741	VNIFVTDRNDNAPQ
Gained	1.98741	VNIFVTDRNDNAPQ
Shared	1.70177	LLYYTEFTPTEKD
Shared	-1.65758	QEAASLLGKKY
Gained	-1.65758	QEAASLLGKKY
Gained	1.86378	DPILYRPVAVALDTK
Shared	1.86378	DPILYRPVAVALDTK
Gained	1.7114	VTQYLPLGSLLDHVR
Shared	1.7114	VTQYLPLGSLLDHVR
Shared	1.49415	THSTSSSLGSGESPF
Gained	-2.22185	KLYGKPIRV
Shared	-2.22185	KLYGKPIRV
Gained	1.51976	SLSGAQIDDNIPR
Shared	1.51976	SLSGAQIDDNIPR
Shared	1.34551	YQAELSQMQTQISET
Gained	-2.09691	KTDSTGTHSLY
Shared	-2.09691	KTDSTGTHSLY
Shared	1.97313	SDSNEFSVIADPRG
Shared	-1.09691	KEGLDIYKKF
Shared	-0.258848	EEVNLNGSGKLL
Shared	-1.74473	RSYGDMHSF
Gained	-1.74473	RSYGDMHSF
Shared	-1.09151	LSEVNRTGTQY
Gained	-1.20066	REFFESNIKSY
Shared	-1.20066	REFFESNIKSY
Shared	-1.20066	EEDQAAELRAY
Shared	-1.50864	QELPQSADVQRW
Gained	-2.30103	AESKEIVRGY
Shared	-2.30103	AESKEIVRGY
Shared	-1.01323	SEFENQGQKPLY
Gained	1.90849	SPREYTGFPDPYDELN
Shared	1.90849	SPREYTGFPDPYDELN
Shared	1.95424	VLLYFDSVPTSRECVG
Gained	1.95424	VLLYFDSVPTSRECVG
Shared	1.37645	TIRYPDPLIKVN
Shared	1.00834	AQLELEVSKAQQLAEV
Gained	-2.09691	KTFPYQHRY
Shared	-2.09691	KTFPYQHRY
Shared	1.92428	GGGYVKLFPNSLDQ
Gained	-1.33724	KEFLKPEKF
Shared	-1.33724	KEFLKPEKF
Gained	1.59954	VNAIVYMIDAADREK
Shared	1.59954	VNAIVYMIDAADREK
Shared	-0.732828	TEASGTGNMKF
Shared	-1.50864	YSDLASLGCISRY
Shared	1.92298	DNAGQLVFLATEGDH
Shared	-0.829738	VTFTETPENGSKW
Shared	1.57692	SPREYTGFPDPYDEL
Gained	1.57692	SPREYTGFPDPYDEL
Shared	-2.52288	SEFDSISKNTW
Shared	-0.522879	RTSVETALRAY
Gained	-0.522879	RTSVETALRAY
Shared	-1.29243	AELDDKSISDMW
Shared	-0.995679	ETEFPAKAVSEY
Shared	1.74036	EDYQALRTSIDAYD
Gained	1.74036	EDYQALRTSIDAYD
Gained	-2.30103	LTDNGRHITY
Shared	-2.30103	LTDNGRHITY
Shared	-1.52288	ITDSSLGRIAQY
Shared	1.96848	GPAIITQVTNPKEDEG
Shared	0.477989	GSGSGWSSSRGPY
Gained	0.477989	GSGSGWSSSRGPY
Shared	1.62454	SAQGSDVSLTACKV
Shared	-0.391474	KSLPAEINRM
Shared	-1.4437	ISEQTGKELLY
Shared	-2.04576	SEAATAQREEW
Shared	1.71546	AIDDIRISTDVPLEN
Shared	0.157154	SLIQTKCADDAMTL
Gained	0.157154	SLIQTKCADDAMTL
Shared	1.63894	TLQASSAASSASPVSR
Gained	-2.39794	REDNVIRKY
Shared	-2.39794	REDNVIRKY
Shared	-0.777284	AEAVQERQQYAW
Shared	1.95424	TAQVIILNHPGQISAG
Shared	-2.04576	SEALGDNVKQY
Gained	-0.617983	KVVEIVKKL
Shared	-0.617983	KVVEIVKKL
Shared	1.23955	LQIDNARLAADDF
Shared	1.6163	STEFDPTTSHPVVVD
Gained	1.6163	STEFDPTTSHPVVVD
Shared	1.92942	SNKDLLLTSSYLSDSG
Shared	-1.55284	RALEAEKRALW
Gained	-1.55284	RALEAEKRALW
Shared	1.94201	ELAILLGMLDPAEKD
Shared	-0.679854	TLEEPKQASVTY
Shared	-1.3279	REFDSDSLRHY
Gained	-1.3279	REFDSDSLRHY
Shared	-0.809668	KAHPPELKKF
Gained	-0.809668	KAHPPELKKF
Shared	1.989	ELTELQNMTVPEDDN
Shared	-2	YSEYPPFSHRY
Gained	-2	YSEYPPFSHRY
Shared	-0.270835	VDGSAIQVLKEW
Shared	1.98677	SGKVDIVAINDPFID
Gained	1.98677	SGKVDIVAINDPFID
Gained	-1.95861	TSDHFETIMKY
Shared	-1.95861	TSDHFETIMKY
Shared	0.823539	ALEYTFSRSDPTSYA
Gained	0.823539	ALEYTFSRSDPTSYA
Gained	-2.30103	KTVYTGIDHHW
Shared	-2.30103	KTVYTGIDHHW
Shared	-0.364516	TEIDARAGTFQAF
Shared	-0.336299	KTKIEVIRM
Gained	-0.336299	KTKIEVIRM
Gained	-1	RVINEEYKIW
Shared	-1	RVINEEYKIW
Gained	-1.14874	KVDPAKDRELW
Shared	-1.14874	KVDPAKDRELW
Shared	1.90309	SYENYEKFNSHPFPG
Gained	1.90309	SYENYEKFNSHPFPG
Shared	-2.04576	STDVDKTGASYY
Shared	-0.818156	EEIAIIPSKKL
Shared	1.97772	SHDLVQEAIDHAQD
Gained	1.97772	SHDLVQEAIDHAQD
Shared	1.86034	GGSGGGSFGDNLVTR
Gained	-1.01773	KAVSLQRKL
Shared	-1.01773	KAVSLQRKL
Shared	-0.958607	SEIDMNDIKAFY
Gained	-1.38722	EEVESLKSIRKY
Shared	-1.38722	EEVESLKSIRKY
Shared	-1.26761	YSEVLTDTRGLY
Gained	-1.38722	RLAHYIDRV
Shared	-2.69897	AEIEKLGQKY
Shared	-3	KLIDDVHRL
Shared	0.255273	SGVASVESSSGEAF
Shared	1.92942	DSNEFSVIADPRG
Gained	-1.67778	TEHEPTKMFY
Shared	-1.67778	TEHEPTKMFY
Shared	0.807806	VLLVGYGTDSASGMDY
Shared	1.87059	VNESWNALATPSDK
Gained	-0.101824	RAGPLSGKKF
Shared	-0.101824	RAGPLSGKKF
Shared	-1.67778	KVLEHVVRV
Gained	-1.67778	KVLEHVVRV
Shared	1.95078	ENPKYELIIEAQDM
Shared	1.989	SGLLQASKSNLISGS
Shared	1.73391	TGTAEMSSILEER
Gained	-0.818156	VEIYDVNKNEW
Shared	-0.818156	VEIYDVNKNEW
Shared	0.539578	TPLYSADPNAIDTDYY
Shared	1.10965	TESISVAKISVYGTL
Shared	-1.92082	SSDTADFRDLY
Gained	-1.92082	SSDTADFRDLY
Shared	-1.17393	AEDENGKIVGY
Shared	1.92942	ELEQFQKTGTIVVEG
Shared	-1.39794	AEINENNVREF
Shared	-0.583359	LEDQLSHLKQY
Gained	-0.583359	LEDQLSHLKQY
Shared	1.83788	IEYELQEDNLELND
Shared	-2.52288	HTDILKEKY
Shared	-1.16115	EEALHASHGF
Gained	-1.284	ELDPMAMTQKY
Shared	-1.284	ELDPMAMTQKY
Gained	-0.709965	KTVEPTGKRF
Shared	-0.709965	KTVEPTGKRF
Shared	-0.441291	KALNLIGKKF
Shared	-3	FSDSKIQKY
Gained	-3	FSDSKIQKY
Gained	1.89813	EPIDQKFVAISDLYEP
Shared	1.89813	EPIDQKFVAISDLYEP
Shared	1.95767	LAILLGMLDPAEKDE
Shared	-1.16749	FLDPSKSSVGSY
Shared	-0.437707	YGIRELDQKTW
Gained	-0.437707	YGIRELDQKTW
Gained	1.40943	TPSYVAFTDTERL
Shared	1.40943	TPSYVAFTDTERL
Shared	1.30999	APMFVMGVNHEK
Gained	1.30999	APMFVMGVNHEK
Shared	1.94817	HNGMNQQAYAYPAT
Gained	1.94817	HNGMNQQAYAYPAT
Shared	1.59014	LEIATYRTLLEG
Gained	1.59014	LEIATYRTLLEG
Shared	-2.09691	YSDKYFDEHY
Gained	-2.09691	YSDKYFDEHY
Shared	0.892762	VLLEQEKTFFT
Shared	1.17595	HSTSSSLGSGESPF
Shared	1.92942	SDNQLQEGKNVIGLQ
Shared	1.90309	TFFTPNNIKQVSD
Shared	-0.539102	VEAYNIRTDSW
Gained	-0.539102	VEAYNIRTDSW
Gained	-1.46852	EEMARHLREY
Shared	-1.46852	EEMARHLREY
Shared	1.9502	IGVEFATRSIQVDG
Gained	1.9502	IGVEFATRSIQVDG
Shared	-0.920819	DEIDAIATKRF
Gained	-0.920819	DEIDAIATKRF
Shared	1.91078	LPLKPVISQPIHD
Shared	-0.512862	ISELLTSDDMKNAY
Shared	-1.95861	MMDPNSTQRY
Gained	-1.95861	MMDPNSTQRY
Shared	-0.423659	VEGFWSKDQSQW
Shared	-1.79588	KEVDPTGHSF
Gained	-1.79588	KEVDPTGHSF
Shared	-1.82391	ASDKETYELRY
Gained	-1.82391	ASDKETYELRY
Shared	-1.34679	FTEVEGTCTGKY
Shared	-0.681937	FSDHHENKYL
Gained	-0.681937	FSDHHENKYL
Shared	-2.30103	STDKFKTDFY
Gained	-2.30103	STDKFKTDFY
Gained	1.8992	GDGMYKVEYTPYEEGL
Shared	1.8992	GDGMYKVEYTPYEEGL
Gained	-1.14267	REISYLKKL
Shared	-1.14267	REISYLKKL
Shared	-0.841638	ASAGVDTNVRIW
Gained	1.85454	SSNFGPMKGGNFGG
Shared	1.85454	SSNFGPMKGGNFGG
Shared	1.97772	FVTPLTSMVVTKPEDN
Shared	-1.67778	ATEDPWKTNY
Gained	-0.406714	SEANVERLYA
Shared	-0.406714	SEANVERLYA
Shared	1.5987	NIDVLEGNEQFINAAK
Shared	-0.790485	ASEIQIKQQSTSY
Shared	-1.88606	KTIEVFDPDANTW
Shared	1.17295	TESISVAKISVYG
Shared	-1.29243	EEFTHKDGVW
Gained	-1.29243	EEFTHKDGVW
Shared	-0.772113	TEEEKNFKAF
Gained	-2.30103	QEFQPSIAKKY
Shared	-2.30103	QEFQPSIAKKY
Shared	-0.906578	NSIKELNERW
Gained	-0.906578	NSIKELNERW
Shared	-2.04576	FSDPFTGGGRY
Shared	1.65321	TESISVAKISVYGT
Gained	-0.869666	EEQQALQKKL
Shared	-0.869666	EEQQALQKKL
Shared	-0.463442	RAVEIGVKKF
Gained	-0.463442	RAVEIGVKKF
Shared	-0.5867	AEQYPEVGTGKRF
Gained	-0.5867	AEQYPEVGTGKRF
Shared	-1.34679	FSENEKNAAYY
Shared	-2.52288	FTDEEGYGRY
Shared	-1.36653	FLDSTGSRLDY
Shared	1.81132	TASGSSVTSLDGTRS
Shared	1.90037	GVEFATRSIQVDG
Shared	1.87059	ANSFVGTRSYMSPE
Gained	-1.46852	SEIAGEKKSAQW
Shared	-1.46852	SEIAGEKKSAQW
Shared	-0.882729	DSEQADIARMLY
Shared	1.94817	GDFIITYDVNRESPA
Gained	-1.60206	EEVRQGLKAY
Shared	-1.60206	EEVRQGLKAY
Shared	0.414973	LLYYTEFTPTEKDEY
Shared	-1.5376	ETEKMIEKY
Gained	-1.5376	ETEKMIEKY
Shared	1.97772	RDYSLQIQNVDVTDDG
Shared	-0.524329	EEDHTLGNSLRY
Shared	-2.1549	KAIEEGVNHMW
Gained	-1.00877	KTVIEPLKKF
Shared	-1.00877	KTVIEPLKKF
Gained	-1.58503	KEAIYKERW
Shared	-1.58503	KEAIYKERW
Gained	1.87918	ALALSRQEIDMEDE
Shared	1.87918	ALALSRQEIDMEDE
Shared	1.90061	IAEIKIQGLDSSLS
Shared	1.36549	RELISNASDALDK
Shared	1.92428	AEPGYLVTKVVAVDAD
Shared	-0.649752	NSELEQQLGATGAY
Shared	-2.39794	RENYDIIKTY
Gained	-2.39794	RENYDIIKTY
Shared	1.59251	ALEEQLQQIRAE
Shared	-1.76955	RQADKVWRL
Gained	-1.76955	RQADKVWRL
Shared	-2.22185	YSDDGQKWTVY
Shared	-0.772113	VEGTIGDFKAY
Gained	-1.82391	HASTLHRLY
Shared	-1.82391	HASTLHRLY
Shared	1.87216	DVFIIQTVSKDVNT
Shared	1.94201	IINQIQESHAEIIQ
Gained	-2.52288	RSNEHIREL
Shared	-2.52288	RSNEHIREL
Gained	0.977175	HPIQGHRVEV
Shared	0.977175	HPIQGHRVEV
Gained	-1.72125	AEHLGDFHRTY
Shared	-1.72125	AEHLGDFHRTY
Shared	-1.40894	YSEDRIGLADY
Gained	-1.40894	YSEDRIGLADY
Shared	1.22583	SGVSFDKTSATWL
Shared	1.90309	EEDVDFDIIHNANDT
Shared	1.88289	HSGGYGQDALGMDP
Gained	1.88289	HSGGYGQDALGMDP
Gained	-0.575118	SEIDMSVKAEM
Shared	-0.575118	SEIDMSVKAEM
Gained	-0.935542	QEFRASFNHF
Shared	-0.935542	QEFRASFNHF
Shared	1.78499	DAASYVSTSPLDLSAH
Shared	-1.69897	READLDFARQY
Shared	-0.939302	FESNAIMKKY
Gained	-0.939302	FESNAIMKKY
Gained	-1.46852	ILDKKVEKV
Shared	-1.46852	ILDKKVEKV
Shared	-0.821023	NEDPEGSRITY
Gained	1.99564	DGKRIQYQLVDISQDN
Shared	1.99564	DGKRIQYQLVDISQDN
Gained	-1.22185	DEARDLIQRY
Shared	-1.22185	DEARDLIQRY
Shared	1.63713	LKPEFVDIINAKQ
Gained	1.63713	LKPEFVDIINAKQ
Gained	1.70969	DKIQLINNMLDK
Shared	1.70969	DKIQLINNMLDK
Shared	1.97313	VDVIVNASSVEDIDAG
Shared	1.97772	SGPGIVSVQSIQVNDG
Shared	-1.3098	NEMQPNGKVF
Gained	-1.3098	NEMQPNGKVF
Shared	-2.1549	VTNKSQIRTW
Gained	-2.1549	VTNKSQIRTW
Shared	1.8427	NLVQFSQAVSNQINSS
Shared	-1.4437	ATEVDSRWQEY
Shared	-0.856985	AEDKENYKKFY
Gained	-0.856985	AEDKENYKKFY
Shared	-inf	EEAEIIRKY
Shared	-0.537602	AAKNLQEAEEW
Shared	-2.04576	KEIDMLLKEY
Gained	-2.04576	KEIDMLLKEY
Gained	-1.45593	REIEMAQKL
Shared	-1.45593	REIEMAQKL
Gained	0.79699	TTGFGMIYDSLDYAK
Shared	0.79699	TTGFGMIYDSLDYAK
Shared	-1.33724	GERDVEVERW
Gained	-1.33724	GERDVEVERW
Shared	-1.76955	VTFEDNSKYW
Gained	-1.76955	VTFEDNSKYW
Gained	1.87216	SVKTEMIDQEEGIS
Shared	1.87216	SVKTEMIDQEEGIS
Shared	1.57102	VILSMDNNRSLDL
Shared	0.228913	KEFLPEGQDIGAF
Gained	0.228913	KEFLPEGQDIGAF
Shared	-1.95861	EELQKIYKTY
Gained	-1.95861	EELQKIYKTY
Shared	-1.5376	YEFDEQGHSTW
Shared	1.86034	LEIATYRTLLEGE
Shared	-0.568636	KVDVKTDKW
Gained	-0.568636	KVDVKTDKW
Shared	1.95424	GSEIRLAKVDATEE
Shared	-2.1549	TTDLFGRDLSY
Shared	-1.18709	LLDENKSLSTYY
Shared	-1.3098	NEIGQELTGQEW
Shared	-1.52288	TELDLYKKM
Shared	1.92942	VNAIVYMIDAADR
Gained	1.92942	VNAIVYMIDAADR
Gained	-0.970616	HEAQDAGYRMY
Shared	-0.970616	HEAQDAGYRMY
Shared	-1.58503	NEVSKIVQTY
Shared	-0.896196	EEDYRTLTNY
Shared	-1.22185	VEELFERKY
Gained	-1.22185	VEELFERKY
Shared	-0.236572	REIEQVNERVL
Gained	-0.236572	REIEQVNERVL
Shared	-0.402305	KIYQPEGEEGW
Shared	-2.69897	YTDQFSRNY
Gained	-0.480172	KTPEEIRKTF
Shared	-0.480172	KTPEEIRKTF
Shared	0.174351	RVQKIRPSI
Shared	-2.69897	QTDKLKELY
Shared	-1.18046	REIAPGLTGSEW
Gained	-1.18046	REIAPGLTGSEW
Shared	1.92942	KVDIVAINDPFID
Gained	-2.69897	KRNDYVHAL
Shared	-2.69897	KRNDYVHAL
Shared	-1.5376	TEFTDHELQEW
Shared	1.71283	AQGKYIAIVSTTVET
Shared	-1.69897	YSDSFPMEL
Shared	-0.36251	HTSQSGDEMTSLSEY
Gained	-1.74473	AEEEIGTPRKF
Shared	-1.74473	AEEEIGTPRKF
Shared	-2.52288	FSDNDKLYLY
Shared	1.77815	ENREVVLSSNNMDM
Shared	0.412796	QTPLYSADPNAIDTDY
Shared	0.974189	GMYKVEYTPYEEGL
Shared	-1.39794	DLDDAQRTLY
Shared	-0.524329	FLDESRSTQYM
Shared	-1.52288	YLEDRPLSQLY
Shared	1.14067	HSLGGGTGSGMGTL
Shared	-0.879426	YQFTGIKKY
Gained	-0.879426	YQFTGIKKY
Shared	1.64767	YQVLLNEEDNSESSA
Shared	1.96848	LAILLGMLDPAEKD
Shared	1.93666	VVVYLQKLDTAYDD
Gained	-2.22185	REIPQAERY
Shared	-2.22185	REIPQAERY
Shared	-1.1549	TAAQITQRKW
Gained	-1.1549	TAAQITQRKW
Shared	1.5235	SGPLSLQEVDEQPQHP
Shared	-1.4437	KEYEPEMGKVY
Gained	-1.4437	KEYEPEMGKVY
Shared	-1.72125	ETEEDKFLLLY
Shared	-0.882729	NEDEDSPNKLY
Shared	-1.65758	YSDITIFEKQEY
Shared	-2.39794	YSDSLVQKGY
Shared	-1.11919	VTEFEDIKSGY
Gained	1.989	AKNTFYETLPVAINGN
Shared	1.989	AKNTFYETLPVAINGN
Gained	-3	KSHDLIQKW
Shared	-3	KSHDLIQKW
Shared	-0.051587	GSFGDNLVTRSY
Shared	-0.853872	RSYSDGASQQF
Gained	-1.58503	LLDSSQKNLY
Shared	-1.58503	LLDSSQKNLY
Gained	-0.90309	RSKDDPGKGSYW
Shared	-0.90309	RSKDDPGKGSYW
Shared	1.98227	HGSSSSLNLGGLTNG
Shared	-0.403403	RTLPSGAGGTSQF
Shared	-2.04576	EEILKVEQKY
Gained	-1.88606	RELLPVKKF
Shared	-1.88606	RELLPVKKF
Shared	-2.69897	TENIDIKKY
Gained	-0.647817	DSELQREGVSHY
Shared	-0.647817	DSELQREGVSHY
Shared	-0.886057	KEIEDAEKYSF
Gained	-1.09691	REILSDDKHDW
Shared	-1.09691	REILSDDKHDW
Gained	-2.30103	QEHIDLGIKY
Shared	-2.30103	QEHIDLGIKY
Gained	-2.30103	GEDVETSKKW
Shared	-2.30103	GEDVETSKKW
Shared	1.39358	TNEKVELQELN
Shared	1.99689	EPGYLVTKVVAVDGDS
Shared	1.71283	HNGMNQQAYAYPATA
Gained	1.71283	HNGMNQQAYAYPATA
Shared	-1.5376	LTEKYGEDSGLMY
Shared	-0.815309	YTFGTKEPLY
Shared	-0.777284	EIDMNDIKAFY
Shared	1.78158	TPSYVAFTDTERLIG
Gained	1.78158	TPSYVAFTDTERLIG
Gained	-1.58503	EELGNHKAF
Shared	-1.58503	EELGNHKAF
Shared	-0.0310503	DPSSKSTEIKW
Gained	-0.0310503	DPSSKSTEIKW
Gained	-1.14267	RELEKDMHYY
Shared	-1.14267	RELEKDMHYY
Shared	-1.04096	FEIETKQGTQY
Shared	-2.30103	YTDMESEDYHFY
Shared	-1.3279	REIEELHKL
Gained	-1.3279	REIEELHKL
Gained	-0.407823	ISKPVASDSTYF
Shared	-0.407823	ISKPVASDSTYF
Shared	1.21101	SAQEFAWAHDSSEYA
Shared	-0.112383	QEIYGGSDSRFAGY
Shared	-0.946922	DEDPTGNKALW
Shared	-2.30103	EEIAQLARQY
Gained	-1.92082	READQPLRTY
Shared	-1.92082	READQPLRTY
Shared	2	TNSLKVQVVDVNDN
Shared	1.97772	GKPPQYIAVHVVPDQ
Gained	1.97772	GKPPQYIAVHVVPDQ
Gained	1.84819	YKGFQALGDAADIR
Shared	1.84819	YKGFQALGDAADIR
Gained	-1.58503	TRVKAVRIL
Shared	-1.58503	TRVKAVRIL
Shared	-0.116339	NIELGTACGKYY
Shared	-1.01323	SLDGDLAGRYY
Shared	-3	ILMEHIHKL
Gained	-3	ILMEHIHKL
Shared	-0.764472	TERVFQDRQY
Gained	-0.764472	TERVFQDRQY
Gained	-2	RESDQLFKQY
Shared	-2	RESDQLFKQY
Shared	-2.30103	VEDELVKKY
Gained	0.27738	DGSSLPADVHRY
Shared	0.27738	DGSSLPADVHRY
Shared	-0.130768	REYQDLLNVKM
Gained	-1.49485	AEVDKVTGRF
Shared	-1.49485	AEVDKVTGRF
Shared	1.34862	STFDAGAGIALNDH
Shared	-0.621602	KSFSKEELM
Gained	-0.621602	KSFSKEELM
Shared	-1.284	SEETVSGLKGY
Shared	-1.92082	KELESIKETY
Gained	-1.92082	KELESIKETY
Shared	-0.832683	SATYAFSENHYW
Shared	-0.68403	VIDSLVGKQVEY
Shared	-1.92082	LLDPSQKNLY
Shared	-1.16115	ASEDATIKVWDY
Gained	-1	KTLPADVQNY
Shared	-1	KTLPADVQNY
Shared	-2.1549	SELEYDMKKY
Shared	1.96614	GNWYAMDNSGEHVT
Gained	1.96614	GNWYAMDNSGEHVT
Shared	1.57978	SEYYDYGHGEVQD
Shared	-1.88606	EETQTLVREY
Gained	-0.655608	RVFPEKGYSF
Shared	-0.655608	RVFPEKGYSF
Gained	0.706376	HLMEIQVNGGTVA
Shared	0.706376	HLMEIQVNGGTVA
Gained	-1.72125	GEKEPDPKTW
Shared	-1.72125	GEKEPDPKTW
Shared	1.989	LNPLIKLSGAYLVDDS
Shared	-0.886057	AEDAPWKKI
Gained	-0.886057	AEDAPWKKI
Shared	1.87506	YQAELSQMQTQISETN
Shared	1.3543	QQILSLLESNKDL
Gained	-0.686133	KALIYQKKY
Shared	-0.686133	KALIYQKKY
Shared	1.63347	AEEKFIEFEDSQEQE
Gained	1.63347	AEEKFIEFEDSQEQE
Gained	-0.906578	RTMQEIERY
Shared	-0.906578	RTMQEIERY
Gained	-1.14267	KVPSPPPGHKW
Shared	-1.14267	KVPSPPPGHKW
Shared	1.24296	YQELMNTKLALD
Shared	1.37291	TDYASTSEDEFGSNR
Shared	1.65896	TPKGPSSVEDIKA
Shared	-0.886057	EEVNTEKLTAF
Gained	-2.39794	SEHPSINKQEW
Shared	-2.39794	SEHPSINKQEW
Shared	1.75435	LSGAYLVDDSDPDTS
Shared	-1.88606	EELDFQKNIY
Shared	1.71815	SFEVEEVETPNSTPPR
Shared	1.86034	EEPLSLQELDTSSG
Gained	1.95767	KVVVYLQKLDTAYDD
Shared	1.95767	KVVVYLQKLDTAYDD
Shared	-1.08092	SELALESQTKTY
Shared	1.44582	GVFEVVATNGDTH
Shared	-2.39794	VTDDSPKYNY
Gained	-2.39794	VTDDSPKYNY
Shared	-1.10791	LEEPTVIKKY
Gained	-1.10791	LEEPTVIKKY
Gained	0.138303	HEVTVEKKWGQ
Shared	0.138303	HEVTVEKKWGQ
Shared	1.989	NDATLVQITSNMDSVG
Shared	0.06032	EEVNLNGSGKL
Shared	-1.52288	AEIDARNDSF
Gained	-1.52288	AEIDARNDSF
Shared	1.60906	TLEEPVSTEKNIG
Gained	1.60906	TLEEPVSTEKNIG
Shared	-1.85387	FLDESRSTQY
Shared	-0.621602	KEIAELKKQL
Gained	-0.621602	KEIAELKKQL
Gained	-1.88606	EIDKNDHLY
Shared	-1.88606	EIDKNDHLY
Shared	1.81291	SYLPVQFQSPDKAETQ
Gained	1.81291	SYLPVQFQSPDKAETQ
Shared	-1.24413	DEAQLNKENW
Shared	-0.642065	KLLEGEEERL
Gained	-0.642065	KLLEGEEERL
Shared	-1.30103	AEAITLAERKY
Shared	1.26392	TALEYTFSRSDPTSYA
Gained	-1.58503	KETEIVKKL
Shared	-1.58503	KETEIVKKL
Shared	-1.63827	KEIGTKQSF
Gained	1.8522	HNPHVNPLPTGYEDE
Shared	1.8522	HNPHVNPLPTGYEDE
Shared	-1.1549	FEADSTVIEKW
Shared	1.92942	RDNYVPEVSALDQE
Shared	1.86332	ADGISSTFSQRIEGL
Gained	-1.50864	AEGPSDTKQF
Shared	-1.50864	AEGPSDTKQF
Shared	1.92942	DGSVIDYELIDQDAR
Shared	0.807535	LLVGYGTDSASGMDY
Shared	-1.20066	KEPEKSGKLW
Shared	-2.22185	YAAAQLRQY
Shared	-1.23657	QIDEIKDPSGLFY
Shared	1.99123	DGVEVSITTSKIISED
Shared	1.8068	DGTEYWIVRNSWG
Shared	1.85919	TPLTSMVVTKPE
Gained	1.85919	TPLTSMVVTKPE
Shared	-2.04576	YATKERIEY
Gained	-2.04576	YATKERIEY
Gained	-1.85387	TETDLRNHFY
Shared	-1.85387	TETDLRNHFY
Gained	0.834484	HDVTAQDPKLLVH
Shared	0.834484	HDVTAQDPKLLVH
Shared	1.97772	GGGYVKLFPNSLDQT
Gained	1.8293	SAAYERLENTEDIEE
Shared	1.8293	SAAYERLENTEDIEE
Shared	-0.815309	ASASDDGTVRIW
Shared	-0.238072	KTIGGGDDSFNTF
Shared	1.83038	LEDTFESMDDQEEME
Gained	-0.645892	SEANVQRLYA
Shared	-0.645892	SEANVQRLYA
Shared	1.92942	SPREYTGFPDPYDE
Shared	-2.04576	KEQYQQQQQW
Shared	-1.23657	AEDLNSRVSYW
Gained	-1.23657	AEDLNSRVSYW
Shared	-1.85387	GTDGQGGTFRY
Shared	1.8992	RLPIIDVAPLDVGAPD
Gained	1.8992	RLPIIDVAPLDVGAPD
Shared	1.80918	GATLRLDPTVLDAGEL
Shared	-1.01323	ATEITAKFTALY
Shared	-2.69897	LTDDGNKWLY
Shared	1.50117	RSPFDIITDNPDMNT
Shared	-1.08092	NTEEAANTMVNYY
Shared	-1.16115	KTFNEPGSEYF
Shared	-0.642065	DSYSSSRSDLY
Shared	-2.30103	SEIMAHQKF
Gained	-2.30103	SEIMAHQKF
Gained	-1.33724	RMFAPTKTW
Shared	-1.33724	RMFAPTKTW
Shared	0.359646	SDYGNGFGGFGSY
Shared	1.3092	ILDIAGLDTPPDVDGK
Shared	-1.5376	EELTLEGIRQF
Shared	-2.30103	KELFEGVQKW
Gained	-2.30103	KELFEGVQKW
Shared	1.93365	ASEAIKGAVVGIDLG
Shared	1.98741	VDTGIGMTKADLIN
Shared	-1.56864	LLDQGQLNKY
Shared	1.94201	KPPQYIAVHVVPDQ
Gained	1.94201	KPPQYIAVHVVPDQ
Shared	1.8451	AVEYLLMGIPGDRES
Shared	-1.82391	TTEESLRNYY
Shared	0.484015	FDDAIAELDTLSEESY
Gained	-0.767004	QEDAARLQAAY
Shared	-0.767004	QEDAARLQAAY
Shared	0.715586	LVGYGTDSASGMDY
Shared	1.8293	SNEFSVIADPRG
Shared	-2.52288	YLDKGILKY
Gained	-2.52288	YLDKGILKY
Shared	-1.49485	AEFTKSIAKF
Gained	-1.49485	AEFTKSIAKF
Shared	1.98741	GDFTFVSSADAEDLSG
Shared	-0.415669	KSEVVYFDGQSALLY
Shared	-0.946922	QLEAVSDRVTVLY
Shared	-0.209715	EEFGNPDGPQATSF
Gained	-0.209715	EEFGNPDGPQATSF
Shared	1.35666	SISSVLKDPDSNP
Shared	1.79781	ALEYTFSRSDPTS
Shared	-0.703335	RVYTSKSDVW
Gained	-0.703335	RVYTSKSDVW
Shared	-1.85387	SEYDRGVNTF
Gained	-1.85387	SEYDRGVNTF
Gained	-1.20066	RTQMPDPKTF
Shared	-1.20066	RTQMPDPKTF
Gained	-1.31876	VVDPDEKSIMTY
Shared	-1.31876	VVDPDEKSIMTY
Shared	-1.74473	FMDPGPEGKLY
Gained	-1.74473	FMDPGPEGKLY
Gained	-2.30103	REHDIAIKF
Shared	-2.30103	REHDIAIKF
Shared	-1.11919	KEFPEKQEL
Gained	1.1951	ENNKLTYSHGNYL
Shared	1.1951	ENNKLTYSHGNYL
Shared	1.35326	GSFRPIWVTLDTEDH
Shared	1.91381	FVTPLTSMVVTKPE
Shared	-1.24413	NSEEMKEAYY
Gained	1.09117	KELKIDIIPNPQER
Shared	1.09117	KELKIDIIPNPQER
Gained	-1.50864	VSDWIKNTEY
Shared	-1.50864	VSDWIKNTEY
Shared	0.884229	EKPSYDTETDPSEGL
Shared	-1.46852	EEETTRISY
Shared	1.8451	KPPSYNVATTLPSYDE
Gained	1.8451	KPPSYNVATTLPSYDE
Shared	1.68395	ENIFSSMGDAGEMV
Shared	-1.69897	AEFEEPRVIDLW
Gained	-0.610834	KTFQGKPIM
Shared	-0.610834	KTFQGKPIM
Shared	-1.19382	QEDPNYSPQRF
Shared	-0.68403	QSENPWDNKAVY
Shared	-1.74473	SEWVKAGVQKY
Gained	-1.74473	SEWVKAGVQKY
Shared	1.8451	EEGAFVLADNLLEPT
Gained	1.8451	EEGAFVLADNLLEPT
Shared	-1.61979	VEHTPDGVKW
Shared	-1.50864	FEDENGQRW
Shared	-2.39794	SEMDSERLQY
Shared	-1.22915	KEALPKAAF
Gained	-1.22915	KEALPKAAF
Shared	-1.3279	FMEKETPLRY
Shared	1.95424	SNYGPMKSGNFGGS
Shared	-1.63827	AEFQGRSTEF
Gained	-1.63827	AEFQGRSTEF
Shared	1.66394	HAEPDYLEVLEQQT
Shared	0.844477	TVINQTQKENL
Shared	-1.39794	HEIAFPGKHF
Gained	-1.39794	HEIAFPGKHF
Gained	-2.04576	YTNKEMLKY
Shared	-2.04576	YTNKEMLKY
Shared	-1.45593	AEYIQKNVQLY
Shared	-0.260428	ELEKSVYWDY
Shared	1.77987	ETKTTVELLPVNGEFS
Gained	1.77987	ETKTTVELLPVNGEFS
Shared	0.25042	VATSFIRTIEL
Gained	-1.79588	KEYERFSKY
Shared	-1.79588	KEYERFSKY
Shared	1.77815	HSTSSSLGSGESPFS
Gained	-1.63827	LTRISDPEKW
Shared	-1.63827	LTRISDPEKW
Shared	-1.14267	FLDASGAKLDY
Shared	-1.23657	KELPQGTSGQLW
Shared	1.88326	NLVQFSQAVSNQINS
Shared	-1.07572	AEDLNTRVAYW
Shared	-2.39794	IEAELNKHW
Gained	-2.39794	IEAELNKHW
Shared	1.94201	NIEYELQEDNLELND
Gained	-2.04576	EEKSIDLIQKW
Shared	-2.04576	EEKSIDLIQKW
Gained	-0.924453	QELDSTDGAKVF
Shared	-0.924453	QELDSTDGAKVF
Shared	-3	YTDPAGLRNY
Shared	1.96379	IVNPFALESTILDNED
Shared	-1.05552	LSELSNPEISKY
Gained	-1.49485	ILRPPVEKW
Shared	-1.49485	ILRPPVEKW
Gained	-0.632644	RSKEGLTERF
Shared	-0.632644	RSKEGLTERF
Shared	-2.22185	EEVDQVARAY
Shared	-3	QELPHIEKY
Gained	-3	QELPHIEKY
Shared	-2.1549	SEDQVQIHTY
Shared	-0.931814	HEIWHTGERRY
Gained	-0.931814	HEIWHTGERRY
Shared	-1.65758	AAKPEQIQKW
Gained	-1.65758	AAKPEQIQKW
Shared	-1.33724	YTEMTGKLISSY
Shared	-2.30103	NESLFGKKY
Shared	-1.55284	EEFDAITKAYY
Shared	-1.40894	EEVNEWFTKY
Shared	-0.570248	DLEKEAPWEY
Shared	1.19117	HTAAPTDPADGPV
Shared	-2.30103	AEIEIMKKL
Gained	-2.30103	AEIEIMKKL
Shared	-2.69897	TELPKAEKW
Gained	-2.69897	TELPKAEKW
Shared	-1.74473	VSDPSSPQYGKY
Shared	-0.866461	DSDLQLDRISVY
Shared	-2.39794	AEAEAVREVY
Gained	-2.39794	AEAEAVREVY
Gained	-1.4318	TRPVYLKKL
Shared	-2.69897	YTDFDGTRVY
Shared	1.89209	LVQFSQAVSNQINSSG
Shared	-0.978811	RALLAGGGFSTW
Shared	1.87769	HNTSANLTESITEEN
Shared	-1.61979	KSIANQIQEDW
Shared	1.36549	ADGTYQVEYTPFEKG
Gained	1.36549	ADGTYQVEYTPFEKG
Shared	1.99123	KGEFSGDDSLLDLDPE
Shared	1.95424	ADSLYVEKIDVGEAEP
Shared	-0.696804	TTIPTKQTQTF
Shared	-0.872895	VVDSLVGKQVEY
Shared	1.4248	GGGNYGSGNYNDFGNY
Shared	-1.24413	AEDLNTRVAY
Gained	-1.24413	AEDLNTRVAY
Shared	1.92942	YENFVEEVDAVDNG
Gained	-0.962574	KELGGADNIRKY
Shared	-0.962574	KELGGADNIRKY
Gained	-1.88606	YTDKIDRY
Shared	-1.88606	YTDKIDRY
Gained	-1.13668	EEFGKKYKL
Shared	-1.13668	EEFGKKYKL
Shared	-1.76955	TVDEYKIGQLY
Gained	-1.76955	TVDEYKIGQLY
Shared	1.82173	TYSLGSALRPSTS
Shared	-2.04576	ATDLTREVY
Gained	-2.04576	ATDLTREVY
Gained	-1.19382	TEHYDIPKVSW
Shared	-1.19382	TEHYDIPKVSW
Shared	1.69636	TNLDSLPLVDTHS
Shared	-1.88606	KSKDFVQVM
Shared	-1.67778	TEDIQTRQY
Shared	1.46728	HLPVDTGTENRTYQA
Shared	-2.30103	AEVEGAGVKAW
Shared	1.97445	ELAILLGMLDPAEKDE
Gained	-1.85387	KTLSDVQKF
Shared	-1.85387	KTLSDVQKF
Shared	-1.55284	MIDETRNSLY
Shared	1.79339	ENSYVPTTGAIIEIH
Gained	-3	QEIEEIRQKY
Shared	-3	QEIEEIRQKY
Shared	-1.65758	EELDPESREYW
Shared	1.91315	FYLLYYTEFTPTEKDE
Shared	-2.52288	ETDKNGFLQY
Gained	-0.924453	YSVDENGQRW
Shared	-0.924453	YSVDENGQRW
Shared	1.74789	GIIVVNTEGIPIK
Gained	1.81291	VSKQLLQTVNVPIIDG
Shared	1.81291	VSKQLLQTVNVPIIDG
Shared	-0.627088	NTQITDIGRY
Shared	1.727	TAAPAAAAAPAKVE
Shared	1.06058	HMPTSPTFLEGNTVV
Gained	1.06058	HMPTSPTFLEGNTVV
Shared	1.96614	RIQYQLVDISQDN
Shared	1.94817	SGGIIGYVKAGSVPS
Gained	1.94817	SGGIIGYVKAGSVPS
Gained	-1.60206	YEYDIRGDQW
Shared	-1.60206	YEYDIRGDQW
Shared	1.97772	VNLLSFTGSTQVGKQ
Shared	-1.48149	RVDPDVAQHW
Gained	-1.48149	RVDPDVAQHW
Shared	-2.52288	AEESDLSRQY
Shared	0.792111	TNGKEPELLEPIPY
Gained	0.792111	TNGKEPELLEPIPY
Shared	-2.1549	YTKIPDPSTW
Gained	-2.1549	YTKIPDPSTW
Shared	1.61437	HDPQFEPIVSLPEQE
Gained	-0.430626	REIESSPQYRL
Shared	-0.430626	REIESSPQYRL
Gained	-0.605548	ETVKAAKVW
Shared	-0.605548	ETVKAAKVW
Shared	-1.92082	YTEQSEVESTEY
Shared	-0.340084	GLDDIKDLKV
Gained	-0.340084	GLDDIKDLKV
Shared	-0.226945	NTAIVGSTTGSNYY
Shared	1.72216	SKELTTEIDNNIE
Shared	-2.52288	EEMGDYIRSY
Shared	-2.39794	LTDRGGPLGY
Gained	-2.39794	LTDRGGPLGY
Gained	-0.634512	KTKFPAEQY
Shared	-0.634512	KTKFPAEQY
Shared	1.7378	NGVFEVVATNGDTH
Gained	1.92942	LEKNVLVVSVVTPG
Shared	1.92942	LEKNVLVVSVVTPG
Shared	1.54337	SAQEFAWAHDSSEYAI
Gained	1.79781	TPTYGDLNHLVSA
Shared	1.79781	TPTYGDLNHLVSA
Gained	-0.571865	KLKDIRNAW
Shared	-0.571865	KLKDIRNAW
Shared	-2	VTDGAILGKLY
Shared	-0.585027	LSELEGLGLSDTATY
Shared	1.91381	LSNMYEVLNNNEESLT
Shared	-2.30103	TTDGLGKVYY
Shared	-1.05552	FSSSHEGFSY
Gained	-1.05552	FSSSHEGFSY
Shared	-1.33724	ASDFITKMDY
Shared	1.34758	ETGTFYQIGDSWEK
Shared	-1.5376	KEIKDILIQY
Gained	-2.04576	LTEQQKALY
Shared	-2.04576	LTEQQKALY
Shared	-1.79588	EEADQLRALGW
Shared	1.73265	IDTAVLHLDTNLDIR
Shared	-1.42022	GTDGGRYDVY
Gained	-1.42022	GTDGGRYDVY
Shared	-inf	FTDKKTHLY
Gained	-inf	FTDKKTHLY
Shared	-0.732828	FRYEGEWKA
Shared	1.54947	EPYNATLSVHQLV
Gained	1.54947	EPYNATLSVHQLV
Shared	-1.72125	EMDSERLQY
Shared	-2.04576	AEIVEGENHTY
Shared	-1.4437	KEIGENVHIY
Gained	-1.4437	KEIGENVHIY
Gained	-1.10791	HSVEVHKW
Shared	-1.10791	HSVEVHKW
Shared	1.6721	LEEALQQAKED
Gained	-1.63827	SVFAHPRKL
Shared	-1.63827	SVFAHPRKL
Shared	-2.04576	VTEIDQDKY
Gained	1.33445	AESDLAYTRAIMGS
Shared	1.33445	AESDLAYTRAIMGS
Shared	1.99123	GKVDIVAINDPFID
Gained	1.99123	GKVDIVAINDPFID
Gained	-1.52288	EEWDKNKSAF
Shared	-1.52288	EEWDKNKSAF
Shared	1.56005	HDPQFEPIVSLPEQEI
Shared	-2.09691	YAAQNRQEF
Shared	-1.85387	FLDKSGLQGY
Gained	-0.899629	REEHIDKVF
Shared	-0.899629	REEHIDKVF
Gained	-1.21467	TTLEHQKTF
Shared	-1.21467	TTLEHQKTF
Shared	-1.67778	EELYGYLKKY
Shared	0.919235	SELVQKFIGEGA
Gained	0.919235	SELVQKFIGEGA
Gained	-2.04576	GEMENALRSY
Shared	-2.04576	GEMENALRSY
Gained	-2.22185	AELDRQIKSF
Shared	-2.22185	AELDRQIKSF
Shared	-2.52288	ETDNMFNRY
Shared	-2.39794	VADKVHLMY
Gained	-2.39794	VADKVHLMY
Gained	-1.79588	STFLEDGIRMW
Shared	-1.79588	STFLEDGIRMW
Gained	-2.04576	QSFQAGHHYW
Shared	-2.04576	QSFQAGHHYW
Shared	1.18853	SATEETLQEVFEK
Shared	-1.95861	EEFDEKIATKY
Gained	-1.95861	EEFDEKIATKY
Shared	-2.09691	FLDDGHTFNY
Shared	1.51093	KTTVELLPVNGEFS
Shared	-0.39794	SEYKPDTPQSGLEY
Gained	-0.39794	SEYKPDTPQSGLEY
Gained	-2.04576	RTREDIEGSHW
Shared	-2.04576	RTREDIEGSHW
Shared	-1.79588	VSDELRQWY
Shared	-1.11919	LEESTIRHF
Gained	-1.11919	LEESTIRHF
Shared	-0.510042	ALYDENTKLWYA
Gained	-0.510042	ALYDENTKLWYA
Shared	-2.1549	FSEEQLNRY
Gained	1.09089	HESELSQASAAAR
Shared	1.09089	HESELSQASAAAR
Gained	-1.36653	KEINVNINEY
Shared	-1.36653	KEINVNINEY
Shared	-1.95861	QELASELNKQY
Gained	-2.09691	SEGDITQKGY
Shared	-2.09691	SEGDITQKGY
Gained	-1.18046	KTIPYSDKLF
Shared	-1.18046	KTIPYSDKLF
Shared	1.87506	TNEKVELQELND
Shared	-1.4318	TELFRDSGTMW
Gained	-1.4318	TELFRDSGTMW
Shared	1.87506	SPREYTGFPDPYD
Gained	1.87506	SPREYTGFPDPYD
Shared	1.32397	TDPSILGGMIVRI
Shared	-2.30103	ATDDASLLIVNRY
Gained	-0.534617	NATKLERVF
Shared	-0.534617	NATKLERVF
Shared	-1.25181	TTDSSYGQNYSGY
Shared	1.6902	HPNFNGNTLDNDIM
Shared	1.90647	RDNYVPEVSALDQ
Shared	-1.46852	NELGVGGTSQW
Gained	-0.793174	PEHDPIRDQSW
Shared	-1.95861	EETQVILREY
Gained	-1.46852	KEIDKEEHLY
Shared	-1.46852	KEIDKEEHLY
Shared	1.99123	VNPFALESTILDNED
Gained	-2.52288	VTDGPGNYKY
Shared	-2.52288	VTDGPGNYKY
Shared	1.4592	NAFGDMTSEEFR
Shared	-1.25964	VEMYDPTRNEW
Shared	1.97114	SGEEISYTGSDGIEG
Shared	-1.63827	TEVDSRWQEY
Shared	1.99123	GATLRLDPTVLDAGE
Gained	-1.4437	LTEITKGWLY
Shared	-1.4437	LTEITKGWLY
Gained	-0.249492	SVHQLVENTDETY
Shared	-0.249492	SVHQLVENTDETY
Shared	-1.35655	STDDVQINDISLQDY
Shared	-1.65758	EELQDLKGVW
Shared	-2.52288	YVDDPYQKY
Shared	-2.52288	NEQTLQRSW
Shared	-0.987163	QYSNNIRQL
Gained	-1.46852	QLEDEALKY
Shared	-1.46852	QLEDEALKY
Shared	-0.244888	FLASESLIKQI
Gained	1.13194	STEFDPTTSHPVVV
Shared	1.13194	STEFDPTTSHPVVV
Shared	-0.552842	RVFAECNDESFW
Shared	0.793441	IQRTPKIQVYS
Gained	0.793441	IQRTPKIQVYS
Shared	-1.40894	EVDSGRQIEY
Gained	-1.40894	EVDSGRQIEY
Shared	-1.12494	KELEVRKLM
Shared	-2.22185	YTETEPYHNY
Shared	-1.85387	AEFEEKMNENW
Shared	-0.782516	EEDEDAYKKQF
Shared	-2.09691	EEVGDFIQRY
Shared	-2.39794	NTEGLHHLY
Gained	-2.39794	NTEGLHHLY
Shared	-0.946922	RVQQAGEMQNW
Shared	-1.72125	ASEYDQIRY
Gained	-1.72125	ASEYDQIRY
Shared	1.93576	LVQFSQAVSNQINSS
Gained	-1.69897	ASVTEIQEKW
Shared	-1.69897	ASVTEIQEKW
Shared	-1.79588	YTVENSRVY
Gained	-1.18046	KLHELNQKW
Shared	-1.18046	KLHELNQKW
Shared	-2.22185	AEGQSPLSQKY
Shared	1.88081	STIGVEFATRSIQVDG
Gained	1.98741	VPERIVVAGNNEDVS
Shared	1.98741	VPERIVVAGNNEDVS
Gained	-1.33724	EEFSRAAEKLY
Shared	-1.33724	EEFSRAAEKLY
Shared	-1.14874	KTLKEIRTL
Gained	-1.14874	KTLKEIRTL
Shared	0.889358	GTEYWIVRNSWG
Shared	-0.621602	SEFENQGSRPLF
Shared	-1.3279	SSATDAAIRVW
Shared	-1.16115	HEVETAQGQRF
Gained	-1.16115	HEVETAQGQRF
Shared	1.989	KNNLIYQVDTLKDVIE
Gained	-2	AESSWRAGQGW
Shared	-2	AESSWRAGQGW
Shared	-1.27572	EEVTELLARY
Gained	-1.95861	AEIAAQRTINW
Shared	-1.95861	AEIAAQRTINW
Shared	-0.402305	WLIEDGKVVTV
Shared	-2.04576	YADNQVMHFY
Shared	-0.486782	AAAYSDGYGRVY
Shared	-2.22185	VSDSKQFTYY
Gained	-2.22185	VSDSKQFTYY
Shared	1.97772	GKAELEIQKDALEPGQ
Shared	1.99564	LPIIDVAPLDVGAPD
Shared	-1.01323	DESNALGKKF
Gained	-1.01323	DESNALGKKF
Shared	1.64836	EEGAFLLADNVREPA
Shared	-0.872895	DSDLQLDRISVYY
Shared	-1.284	YQDPDATSLKY
Shared	1.01013	AESLFREALSNKVDEL
Shared	-1.49485	AEWKDGLNEAW
Shared	1.67312	AVSWTFSEENVIR
Shared	-0.782516	QEIYGGSDSRF
Gained	-1.52288	GENTGIVKKF
Shared	-1.52288	GENTGIVKKF
Shared	-2.22185	AELKQLNQQY
Gained	-0.752027	EEVDSSVKKI
Shared	-0.752027	EEVDSSVKKI
Gained	1.88803	GHGAYLMSQDAPDVFT
Shared	1.88803	GHGAYLMSQDAPDVFT
Shared	-1.24413	RVFSQGSHAW
Gained	-1.24413	RVFSQGSHAW
Shared	-1.56864	SELDLTYGNRY
Gained	-1.69897	QEFEEKSGRTF
Shared	-1.69897	QEFEEKSGRTF
Shared	1.8451	SNYGPMKGGSFGG
Gained	1.8451	SNYGPMKGGSFGG
Shared	-1.09691	TEAFLADAKW
Gained	1.99689	VGTGYYVEKTAEDAKD
Shared	1.99689	VGTGYYVEKTAEDAKD
Gained	-1.76955	NTDVSIRVKY
Shared	-1.76955	NTDVSIRVKY
Shared	-0.69037	LLDEEESLKTQLAY
Shared	1.93666	SNPEFSSIPAQISPE
Gained	1.93666	SNPEFSSIPAQISPE
Shared	-1.20066	GESSFTYRAY
Gained	-1.20066	GESSFTYRAY
Shared	-0.603801	ETAMVTADSKY
Shared	-2.39794	GSLEVIRKW
Gained	-2.39794	GSLEVIRKW
Gained	0.749659	TPEEEEILNK
Shared	0.749659	TPEEEEILNK
Shared	-2.52288	RTIQTPIGSTW
Shared	-1.67778	SLYPGTETM
Gained	-1.67778	SLYPGTETM
Shared	1.74036	IEIQVQTLNLSQEE
Shared	-1.13668	RTIPDSDISASSSW
Gained	-1.12494	DSDFRKDDFY
Shared	-1.12494	DSDFRKDDFY
Shared	-2.39794	DTDHYFLRY
Gained	-2.39794	DTDHYFLRY
Shared	-1.35655	REFEEGLVSQY
Shared	-1.3279	LVDLGVLSDPGSGLY
Shared	-1.04096	LLEDKHFQSY
Shared	1.91645	LTELQNMTVPEDDN
Gained	1.91645	LTELQNMTVPEDDN
Shared	-0.413413	GSDYGNGFGGFGSY
Shared	-2.30103	EELYTKKLW
Shared	-1.24413	QELSGEDMHQF
Shared	-0.818156	TVEETGGDSWKY
Shared	-0.5867	REFLSEPDLASY
Gained	-0.5867	REFLSEPDLASY
Shared	1.97772	QGTVLLHNSVPVADG
Gained	-0.91364	KSKPDKQLIQY
Shared	-0.91364	KSKPDKQLIQY
Shared	-1.95861	SELKDFFQSY
Shared	-0.90309	VMNPKPSSW
Gained	-0.90309	VMNPKPSSW
Gained	1.96848	VPIKVEQIEAGTPG
Shared	1.96848	VPIKVEQIEAGTPG
Shared	-2.39794	EELQQKVSY
Gained	-0.186419	ENIDIKKY
Shared	-0.186419	ENIDIKKY
Shared	1.99564	GPGIVSVQSIQVNDG
Shared	1.8992	LQGFQLTHSLGGG
Gained	1.8992	LQGFQLTHSLGGG
Gained	1.74819	SYELPDGQVITIGNER
Shared	1.74819	SYELPDGQVITIGNER
Shared	-1.22915	GTFEYEYSQRW
Shared	-0.675718	EELGSNTGIQVF
Shared	-1.95861	RTEEGPTLSY
Gained	-1.95861	RTEEGPTLSY
Shared	1.98677	SGNYNDFGNYNQQPSN
Shared	-2	AEKELTDRNW
Gained	-2	AEKELTDRNW
Shared	-0.860121	VVDPVHGFMYW
Gained	-0.860121	VVDPVHGFMYW
Gained	-0.598599	GVYDGREHTV
Shared	-0.598599	GVYDGREHTV
Gained	-1.19382	EEKIIIDKEY
Shared	-1.19382	EEKIIIDKEY
Shared	-1.46852	KEVDVSKQL
Gained	-1.46852	KEVDVSKQL
Shared	1.78499	LTELQNMTVPEDDNIS
Shared	1.63849	MNNVYVNMPTNFSVL
Shared	-1.45593	FLDSRHLDHY
Gained	-1.45593	FLDSRHLDHY
Shared	1.77815	RYQVLLNEEDNSESSA
Shared	-1.10237	AEAYADLVKQAW
Shared	-2.52288	DTDYRSMEY
Shared	-0.920819	GLSTEGIYRV
Shared	1.81291	SGFMVPSEAISLSET
Shared	0.144263	KEGIPPDQQRL
Gained	0.144263	KEGIPPDQQRL
Shared	-1.50864	YTVSREDGSFSFY
Gained	-1.50864	YTVSREDGSFSFY
Gained	-0.226945	EEVNIPNRRV
Shared	-0.226945	EEVNIPNRRV
Gained	-2.04576	SEFEESIKDY
Shared	-2.04576	SEFEESIKDY
Shared	-1.35655	EELDFQKNI
Shared	1.97772	SGNYNDFGNYNQQP
Gained	-0.850781	TEEFNREMFW
Shared	-0.850781	TEEFNREMFW
Shared	1.92942	TGYGGYEEYSGLSDG
Gained	-2.09691	YSDKEFAGSY
Shared	-2.09691	YSDKEFAGSY
Shared	-1.46852	SEVVAIKKM
Shared	-2.52288	KELEDVNKW
Gained	-2.52288	KELEDVNKW
Gained	-0.838632	HTDPVHLYK
Shared	-0.838632	HTDPVHLYK
Shared	-0.00833099	KEIELIGSGGFGQVF
Shared	-1.0655	FVDYAQKNGY
Shared	-0.946922	FEVESLFQKY
Shared	-2.30103	QEFEHVNGRW
Gained	-2.30103	QEFEHVNGRW
Shared	1.92942	AGQLVFLATEGDH
Gained	-1.79588	EEIMKEGKQF
Shared	-1.79588	EEIMKEGKQF
Shared	1.99564	DGSVIDYELIDQDARD
Shared	-1.46852	LTEAGDYTAKY
Gained	-1.46852	LTEAGDYTAKY
Shared	-1.49485	KSVLVGNINMW
Gained	-1.49485	KSVLVGNINMW
Gained	-0.395774	ISYGPDWKDFY
Shared	-0.395774	ISYGPDWKDFY
Shared	1.64075	DMRQTVAVGVIK
Gained	-1.33724	RTTNLIRHF
Shared	-1.33724	RTTNLIRHF
Gained	-1.67778	DEALIGKKF
Shared	-1.67778	DEALIGKKF
Gained	-1.34679	AEDEGVSQRKF
Shared	-1.34679	AEDEGVSQRKF
Shared	-2.22185	EEIDLRSVGW
Shared	1.40178	YGKYLTLENVADL
Shared	-3	TRIPKIQKL
Lost	-3	TRIPKIQKL
Shared	-2.39794	QTESQQIRY
Gained	-2.39794	QTESQQIRY
Shared	-1.85387	FSEIDLEKY
Shared	1.91908	NLVQFSQAVSNQIN
Shared	-1.04096	SELREQMSGY
Shared	-2.22185	YTYAQGGQQTW
Gained	-0.761954	GELALKKKI
Shared	-0.761954	GELALKKKI
Gained	-1.22915	DEYSGRGIITW
Shared	-1.22915	DEYSGRGIITW
Shared	-1.42022	IGTSSVARAW
Gained	-1.42022	IGTSSVARAW
Gained	-2.1549	PSDPKQYRY
Shared	-2.1549	PSDPKQYRY
Gained	-1.20066	AEDDFKKVL
Shared	-1.20066	AEDDFKKVL
Gained	-0.917215	DSEKVIAGLY
Shared	-0.917215	DSEKVIAGLY
Shared	0.486572	YLPEIMNDGLTNQI
Shared	1.24849	SVHQLVENTDET
Gained	1.86332	SPSKSYIQLEPVADT
Shared	1.86332	SPSKSYIQLEPVADT
Gained	-1.1549	AEHIESRTL
Shared	-1.1549	AEHIESRTL
Shared	-0.435334	HLETDMMQGGVY
Shared	-1.52288	RESPNITDRW
Gained	-1.52288	RESPNITDRW
Gained	1.45593	TQQDLEDGRLG
Shared	1.45593	TQQDLEDGRLG
Shared	-1.48149	NEFLDAEGRTW
Shared	-1.20761	TEIILGETKAY
Shared	1.71003	SDYQAEYPDEYHGE
Shared	-2	YSEQPDFSGHKY
Shared	-3	LTDDKLSQY
Gained	1.28603	STVFDNLPNPEDRK
Shared	1.28603	STVFDNLPNPEDRK
Shared	-2.22185	EEIKQIWQQY
Shared	1.87506	VEPLEPTLSNIIE
Shared	-1.4437	KELPVNAQNY
Gained	-0.453457	KGLLEHGRNW
Gained	-0.605548	GMFAGQLTKV
Shared	-0.605548	GMFAGQLTKV
Shared	-1.30103	FEDSPSYVKW
Shared	1.86034	TERFGQGGAGPVGG
Shared	-2	RTFGQSANGQW
Gained	-2	RTFGQSANGQW
Shared	-2.52288	SEVELTSSQRW
Shared	1.67923	AGEFDYSGSQAIK
Gained	1.77113	SVLSSGYQKTPQE
Shared	1.77113	SVLSSGYQKTPQE
Gained	-1.67778	WSESTAAKY
Shared	-1.67778	WSESTAAKY
Shared	-2.39794	YTEKNGQLIY
Shared	-1.88606	MTAGVDGHSW
Gained	1.93785	NPGGYVAYSKAATVTG
Shared	1.93785	NPGGYVAYSKAATVTG
Shared	1.24214	LSNMYEVLNNNEESL
Gained	-1.30103	LIDQDARDLY
Shared	-1.30103	LIDQDARDLY
Shared	1.90309	VQVYELQPSNLEADQP
Gained	-0.69897	AAFDGHAREL
Shared	-0.69897	AAFDGHAREL
Shared	-0.175224	GEAYLVYTDRLY
Gained	-2.09691	RLTPKLMEV
Shared	-2.09691	RLTPKLMEV
Shared	-1.02687	KEVLGSGMQY
Shared	-2.69897	EELKELKEY
Shared	-1.95861	YTDLLRLFEY
Gained	-1.95861	YTDLLRLFEY
Shared	-1.92082	EEFELLGKAY
Shared	-1.76955	SEDMTVSQRF
Shared	-1.20761	AETDTPNRATF
Shared	1.47129	VAPNFTVEDTSADSIL
Shared	1.83213	HSSTFDAGAGIALN
Shared	1.89487	KAELEIQKDALEPGQ
Gained	1.89487	KAELEIQKDALEPGQ
Gained	-0.950782	MSTSVTRGY
Shared	-0.950782	MSTSVTRGY
Shared	-1.50864	AEPYGKIKNY
Gained	-1.50864	AEPYGKIKNY
Shared	-2.04576	EEAQFETKKLY
Gained	1.79588	ELKIDIIPNPQERT
Shared	1.79588	ELKIDIIPNPQERT
Shared	-0.234331	KILDMQQTY
Gained	-0.234331	KILDMQQTY
Shared	0.288473	FLSKQQASQVLV
Gained	0.288473	FLSKQQASQVLV
Shared	-0.850781	FIADVDLESEKY
Shared	1.97772	TGQFVTEEVAREQVDP
Gained	-2.04576	FTDECVKKY
Shared	-2.04576	FTDECVKKY
Shared	-1.74473	EELQAVDSQKY
Shared	1.55365	RDNYVPEVSALDQEII
Shared	-1.11351	DEMTGYVATRW
Gained	-2	ATIKDIREHEW
Shared	-2	ATIKDIREHEW
Gained	-1.85387	NTEKLKLKY
Shared	1.97772	VQVYELQPSNLEADQ
Shared	-1.58503	YAAIRDNYF
Gained	-1.58503	YAAIRDNYF
Shared	1.46497	HMDSQVEDEFDLE
Gained	-0.554396	ITVVSEKQF
Shared	-0.554396	ITVVSEKQF
Shared	-1.18046	NSALRQMSY
Shared	-1.65758	KTFLDDSGSLNW
Gained	-1.49485	GSDRSSFSHY
Shared	-1.49485	GSDRSSFSHY
Shared	-0.838632	KTLESMSSY
Shared	1.99123	KRIQYQLVDISQDN
Shared	-1.65758	TEFPNPLISKY
Gained	-1.65758	TEFPNPLISKY
Shared	-1.52288	YLDKDLKQY
Shared	-1.50864	KATNVVMNY
Gained	-2.69897	KLFDTQHRV
Shared	-2.69897	KLFDTQHRV
Shared	0.457125	VGYGTDSASGMDY
Shared	-0.148742	KTVVNKDVF
Gained	-0.148742	KTVVNKDVF
Gained	-1.24413	AAQITQRKW
Shared	-1.24413	AAQITQRKW
Shared	1.81802	AQGKYIAIASTTVETT
Gained	1.58252	YDNSLKIISNAS
Shared	1.58252	YDNSLKIISNAS
Shared	-1.76955	NLDEEKQLLY
Gained	-1.34679	AETDFEKRDF
Shared	-1.34679	AETDFEKRDF
Shared	1.63347	SGYDQVLQENSSDFQS
Shared	1.86833	KDYPVVSIEDPFDQ
Shared	1.38646	HPEPYGLEDDQ
Shared	-0.551294	YLDWAYRSGGY
Shared	-1.27572	LTETIYKNYY
Shared	-2.22185	ATDMPVKNQY
Gained	-0.728158	TEIDEKEYI
Shared	-0.728158	TEIDEKEYI
Shared	1.91457	HANSAVPNSVSAEDAE
Shared	-2.09691	FLDDFESKY
Shared	-0.886057	IEFQPPEAKKF
Gained	-0.732828	DEVLTSKGDAW
Shared	-0.732828	DEVLTSKGDAW
Shared	-1.07058	TEGGEPYRLY
Gained	-1.07058	TEGGEPYRLY
Shared	-0.512862	REFGIADPDEIMW
Shared	-1.56864	REVEVVPSNMW
Shared	-0.886057	GTEFPNPLISKY
Shared	-2.04576	EEPTVIKKY
Shared	1.41088	ESWNALATPSDK
Gained	1.41088	ESWNALATPSDK
Gained	-2.09691	VLDSHIHAY
Shared	-2.09691	VLDSHIHAY
Shared	-0.625252	KVYEIQDIYENSW
Shared	-1.23657	AEIGQVKQEL
Shared	0.116608	AFQERLNSY
Shared	0.862549	MQQKLVDQNIFSF
Shared	-2.30103	YVDDASWMRY
Shared	1.7679	QGKTLLLTSSATVYS
Shared	-2.09691	LTDIFQHDTY
Gained	-1.01323	TIHQIVRQW
Shared	-1.01323	TIHQIVRQW
Gained	-0.829738	SEEDYRTLTNY
Shared	-0.829738	SEEDYRTLTNY
Shared	-0.853872	SEDATIKVWDY
Shared	-3	LTDRGVMSY
Gained	-3	LTDRGVMSY
Shared	-1.69897	MELDDTLKY
Shared	1.79781	AARAIVAIENPADV
Gained	-1.20761	AEVLNKHSL
Shared	-1.20761	AEVLNKHSL
Shared	-1.85387	YSQEQRQAF
Shared	-0.30103	FLSKQQASQV
Gained	-0.30103	FLSKQQASQV
Shared	-1.92082	EEADDWLRY
Shared	-1.76955	GSWDGTLRLW
Shared	-1.00436	DLDLESPKSLY
Gained	-2.1549	GTDDGKVGLY
Shared	-2.1549	GTDDGKVGLY
Shared	-1.19382	TSYSNYYRTW
Shared	-1.09691	QTDPSGTYHAW
Shared	1.57209	SLQENEEEEIGNLE
Shared	-0.982967	FENQGQKPLY
Shared	-1.88606	LASDLQRVY
Shared	-1.79588	YLDNVIGHSY
Shared	-1.03621	KEINNPESVYY
Shared	-3	TTDPKKFQY
Gained	-3	TTDPKKFQY
Shared	1.61979	ESGVFIYTTSNHIK
Shared	1.989	GATLRLDPTVLDAG
Shared	-1.4437	LEGNPDTHSW
Shared	1.63409	ACSDSAQGSDVSLTA
Gained	-1.12494	TVYTGIDHHW
Shared	-1.12494	TVYTGIDHHW
Shared	-2.69897	AEALAQRTY
Gained	-2.69897	AEALAQRTY
Shared	0.950267	TPLYSADPNAIDTDY
Shared	1.83054	EHGPFLVQPDGVTLE
Gained	1.83054	EHGPFLVQPDGVTLE
Shared	-1.12494	SEEGNIEHAF
Shared	-1.63827	ETDLLDIRSEY
Shared	-0.318759	GTLKIANKQF
Gained	-0.318759	GTLKIANKQF
Shared	-2.04576	YLDPNQRDLY
Gained	-1.48149	MQFSKPRKL
Shared	-1.48149	MQFSKPRKL
Gained	-0.0685421	KVKAEVQNL
Shared	-0.0685421	KVKAEVQNL
Shared	-0.467246	RLIEETQIFQM
Gained	-0.742321	VSSTSEIGTRY
Shared	-0.742321	VSSTSEIGTRY
Shared	-0.863279	YIEGGTASGFY
Shared	-1.49485	TLDPYRNEVSQLY
Shared	1.80326	NVSSYEKTQSYPTDWS
Shared	-2.69897	VTDSIRDEY
Gained	-2.69897	VTDSIRDEY
Shared	-2.09691	EEQGKVYVY
Shared	1.8451	NSTEFDPTTSHPVVVD
Shared	-1.01773	KSFVKVYNY
Shared	-1.07572	HELVLTTKEY
Gained	-1.07572	HELVLTTKEY
Shared	-2.39794	DTDSQRLAY
Gained	-2.39794	DTDSQRLAY
Gained	-1.4437	AASLRKVSM
Shared	-1.4437	AASLRKVSM
Shared	-0.482804	LESFIDTQKF
Gained	-0.482804	LESFIDTQKF
Shared	-1.22915	GEIDQQYSRF
Shared	-1.65758	MSDVVKGVY
Gained	-1.65758	MSDVVKGVY
Shared	-1.33724	TEFPAKAVSEY
Shared	0.713659	SLADAINTEFKNT
Shared	-1.58503	NEIEDTFRQF
Gained	-0.826814	SQDPSGDSKLY
Shared	-0.826814	SQDPSGDSKLY
Shared	-1.11351	KTLPADVQNYY
Shared	-0.924453	ASFIDVDDERW
Gained	-0.924453	ASFIDVDDERW
Shared	-1.37675	MELPHGGEGW
Gained	-1.37675	MELPHGGEGW
Shared	-0.812479	NARMPEKVTW
Gained	-0.847712	KSKEDLVSQGF
Shared	-0.847712	KSKEDLVSQGF
Gained	-2.39794	EEFVPGVKRY
Shared	-2.39794	EEFVPGVKRY
Shared	-1.42022	NEVYEAVKNY
Gained	-2.22185	KALSMPEKW
Shared	-2.22185	KALSMPEKW
Shared	-2.69897	AEIEQKIKEY
Shared	0.776556	ESETTTSLVLER
Gained	-2.1549	ASDPIHTFDLY
Shared	-2.1549	ASDPIHTFDLY
Shared	-2.09691	EENYGVKTTY
Shared	0.164353	KALEAAGQDF
Gained	0.164353	KALEAAGQDF
Shared	-0.585027	EEFQFIKKA
Gained	-1.08619	VSDPEKVGDGMNAY
Shared	-1.08619	VSDPEKVGDGMNAY
Shared	-1.56864	LEADLEKKF
Shared	-2.69897	TTEERTQLY
Gained	-2.69897	TTEERTQLY
Shared	-2.09691	YSEGYPGQRY
Gained	-1.38722	EEEEALQKKF
Shared	-1.38722	EEEEALQKKF
Shared	1.8992	GRSYTAISTIPETVG
Gained	1.8992	GRSYTAISTIPETVG
Shared	-2.39794	ITDLPDHLLSY
Shared	-0.0357404	THDLEGPPLDAY
Shared	-2	ATDYHVRVY
Gained	-2	ATDYHVRVY
Shared	1.95424	LVQFSQAVSNQINS
Shared	-1.25964	ARLDLERKV
Gained	-1.25964	ARLDLERKV
Shared	-0.665546	EEAIAYGRKL
Gained	-0.665546	EEAIAYGRKL
Gained	-0.88941	WEVDVTGKEAW
Shared	-0.88941	WEVDVTGKEAW
Shared	0.446382	HGSSGEIESVDDY
Shared	-1.61979	VEINIDHKF
Gained	-1.61979	VEINIDHKF
Shared	-2.39794	AELTEEINKW
Shared	1.99564	HKAAAYDISEDEED
Gained	1.99564	HKAAAYDISEDEED
Shared	1.80812	HQVVSSDFNSDT
Shared	1.80812	IADAWNAIPDNLDAVV
Gained	-0.480172	ETPKIVRKL
Shared	-0.480172	ETPKIVRKL
Shared	-1.5376	EEAFQGTKVF
Shared	-0.404504	KVFTSDSDASGW
Shared	1.68124	VATFTLTNSAPMTQ
Gained	-0.712198	RVLPHPNRI
Shared	-0.712198	RVLPHPNRI
Shared	1.98677	LPGLATFGYSLSGQMD
Gained	1.98677	LPGLATFGYSLSGQMD
Shared	-0.978811	KEENSAIIIQSW
Shared	1.92428	AEPGYLVTKVVAVDGD
Gained	-1.01323	MENEMRTQL
Shared	-1.01323	MENEMRTQL
Gained	1.00139	HAEEFLIKPESK
Shared	1.00139	HAEEFLIKPESK
Gained	-0.943095	FSSDNRQIV
Shared	-0.943095	FSSDNRQIV
Shared	-1.45593	TEIDGRSISLY
Shared	1.87506	TGGEVGATSALAPK
Gained	-2.04576	VRAEVEQKL
Shared	-2.04576	VRAEVEQKL
Shared	1.94023	DAGAEYVVESTGVFT
Shared	-1.5376	EENKLVKKI
Gained	-1.5376	EENKLVKKI
Shared	-1.92082	YTEDHVFSSDY
Gained	-1.92082	YTEDHVFSSDY
Shared	-1.11351	LTDKAVKDYSAY
Shared	-1.34679	AESLPPPTL
Gained	-1.34679	AESLPPPTL
Shared	-1.45593	LLDTAQKNLY
Shared	0.742647	EEQLQQIRAE
Shared	-1.20761	EEPKQASVTY
Shared	-0.818156	AVNPRDPPSW
Shared	-0.50307	VLVDSRYQQW
Shared	1.93576	FAQFKMEGNAEEST
Gained	1.93576	FAQFKMEGNAEEST
Shared	1.61278	VASHIANILNSEDL
Shared	-2.04576	KSFPGGKEY
Gained	-2.04576	KSFPGGKEY
Shared	-1.09691	KEYSTAVDMW
Shared	1.56117	HDPQFEPIVSLPEQ
Shared	1.97772	DGPLYGTLNNPADQ
Shared	-0.821023	KETDVVLKV
Shared	1.73715	HLAGYESSSTLMTSE
Shared	-2.09691	EETEDYRQF
Shared	-1.3098	NEVDPGDWQKF
Gained	-1.3098	NEVDPGDWQKF
Shared	-1.05061	NEVVAIKKM
Gained	-1.05061	NEVVAIKKM
Shared	1.25049	SGMDYWIVKNSWG
Gained	1.25049	SGMDYWIVKNSWG
Shared	-0.74958	KAYLPTGKQF
Shared	-2.22185	SAYGEPRKL
Gained	-2.22185	SAYGEPRKL
Gained	-3	SEIEAKVRY
Shared	-3	SEIEAKVRY
Shared	0.837841	YAVDAYFREA
Gained	0.837841	YAVDAYFREA
Shared	-1.3098	AEQTLNNIKQF
Gained	-1.3098	AEQTLNNIKQF
Shared	-2.22185	VETAQNHQW
Gained	-1.88606	ITTEGKLWSW
Shared	-1.88606	ITTEGKLWSW
Shared	1.29754	TDIFGVEETAIGK
Gained	-1.46852	VTESPAKFALY
Shared	-1.46852	VTESPAKFALY
Shared	-2.69897	SEVILHHEY
Gained	-1.48149	YLNVQVKEL
Shared	-1.48149	YLNVQVKEL
Shared	-1.4437	IEDVDALKSW
Gained	-1.4437	IEDVDALKSW
Shared	-1.92082	TSYLGKEHW
Gained	-1.92082	TSYLGKEHW
Gained	-1.92082	LTEVDNYHFY
Shared	-1.92082	LTEVDNYHFY
Gained	1.7151	TPTYGDLNHLVS
Shared	1.7151	TPTYGDLNHLVS
Gained	-2.04576	REIEELRQRY
Shared	-2.04576	REIEELRQRY
Shared	1.75675	ADELALVDVLEDK
Shared	-1.14267	YEDQVGKFDW
Gained	-1.14267	YEDQVGKFDW
Shared	-0.335358	LSDIGSGIRYL
Gained	-0.335358	LSDIGSGIRYL
Shared	-2.39794	EEINRQVTY
Lost	-2.39794	EEINRQVTY
Shared	1.98227	AAIYNIDTSSESPD
Shared	1.84984	GILNVSAVDKSTG
Shared	-0.856985	EEHLTVDARVY
Gained	-0.856985	EEHLTVDARVY
Gained	-1.92082	VTDQNKIVTY
Shared	-1.92082	VTDQNKIVTY
Gained	-1.40894	RTVEKTWKL
Shared	-1.40894	RTVEKTWKL
Shared	1.80163	TVATPLNQVANPNS
Shared	-0.850781	KEIGEAVNGF
Gained	-0.850781	KEIGEAVNGF
Shared	2	EPGYLVTKVVAVDAD
Shared	2	DKSVWVWEVDEEDE
Gained	-1.12494	IVDPNGLARLW
Shared	-1.12494	IVDPNGLARLW
Shared	-1.04096	QERLPQSQTEW
Shared	1.99564	DPVVSYRETVSEESN
Gained	1.99564	DPVVSYRETVSEESN
Shared	-0.91364	GTEIDGRSISLYY
Shared	-1.67778	EEIAFLKKL
Gained	-1.67778	EEIAFLKKL
Shared	0.738146	LDTNADKQLSF
Gained	0.738146	LDTNADKQLSF
Shared	0.899218	VIWDPDSVKTISA
Gained	0.899218	VIWDPDSVKTISA
Shared	1.989	NDATLVQITSNMDS
Shared	-2.39794	YSDPSTGEPATY
Shared	-1.79588	EEFGAMREQY
Shared	-0.931814	AEFLMKNSDLY
Gained	-0.931814	AEFLMKNSDLY
Gained	-0.459671	NMVAKVDEV
Shared	-0.459671	NMVAKVDEV
Shared	-1.82391	KAQDFVKKF
Shared	-1.40894	LSEWQKELY
Shared	-0.785156	NEAEFHKPDY
Gained	-0.785156	NEAEFHKPDY
Shared	-2.69897	EELEKLQQY
Shared	-0.696804	AEMAQNAVRL
Gained	-0.643974	DEDTGTFRIY
Shared	-0.643974	DEDTGTFRIY
Gained	-2.1549	NTDFGDSGRLY
Shared	-2.1549	NTDFGDSGRLY
Shared	-1.38722	EEMYDIFGKY
Shared	1.92942	KGALSPITDNTEVDT
Shared	-3	AENQTVVKY
Shared	-0.414539	SEFGIPKKT
Gained	-0.414539	SEFGIPKKT
Shared	-0.356547	YSLPNVGLIQKY
Gained	-1.37675	RVQEQDLRQW
Shared	-1.37675	RVQEQDLRQW
Gained	-1.38722	LLDPGQRNIY
Shared	-1.38722	LLDPGQRNIY
Shared	-1.72125	FLDNERHEV
Gained	-1.72125	FLDNERHEV
Shared	-2.30103	AEFYHPGQEY
Gained	-2.30103	AEFYHPGQEY
Shared	-1.88606	TSKPPGTTEW
Gained	-1.37675	TEQSQIKGYVW
Shared	-1.37675	TEQSQIKGYVW
Shared	1.42488	IGRFVIEEVPGELM
Gained	1.42488	IGRFVIEEVPGELM
Shared	-0.809668	SESLLRGIYAY
Shared	1.02743	TLNQIDSVKVWP
Gained	1.02743	TLNQIDSVKVWP
Shared	-0.9914	FEAPNFFQKY
Gained	-0.9914	FEAPNFFQKY
Shared	-0.358526	DEDPENKIEF
Gained	-0.358526	DEDPENKIEF
Shared	-1.31876	GSLDDLVKVW
Shared	-2.52288	KRFPSAQHL
Gained	-2.52288	KRFPSAQHL
Shared	-1.25964	AEDSVMDHHF
Gained	-2.52288	ISNPTRHVY
Shared	-2.52288	ISNPTRHVY
Shared	0.283753	ETGTFYQIGDSWEKY
Gained	0.283753	ETGTFYQIGDSWEKY
Shared	-1.39794	LADSDARALY
Gained	-1.39794	LADSDARALY
Shared	-2.30103	YIDEQFERY
Gained	-2.30103	YIDEQFERY
Shared	1.74429	VSVSVSTSHTTISG
Shared	-1.42022	ETDLSIPTSPTSKY
Shared	-0.787812	VTDPTGFLRM
Shared	-2	EEIVQQNKF
Shared	-0.935542	YAVQRNYGF
Shared	-1.01323	KEIGAVKYL
Gained	-1.01323	KEIGAVKYL
Shared	-2.30103	EESVPVSSY
Shared	1.38878	HVNPLPTGYEDE
Shared	-0.732828	NEVERLDGF
Gained	-1.48149	METHIMHTF
Shared	-1.48149	METHIMHTF
Gained	1.79999	HTINGHNAEVRKALS
Shared	1.79999	HTINGHNAEVRKALS
Shared	-1.14874	EEFQSSDGEIKY
Shared	-2.69897	TEHPKINEW
Shared	-1.3098	EEFLQQYNHY
Shared	-1.50864	DEVSPLLKQY
Shared	1.9502	SDQQISILTVPAEEPG
Shared	-0.266803	EEFGYNAETQKL
Shared	-2.69897	YSDPYVKTY
Gained	-2.69897	YSDPYVKTY
Gained	-2.09691	YSQEPIKTF
Shared	-2.09691	YSQEPIKTF
Shared	1.71283	SVPGVRLLQDSVD
Shared	-0.480172	KISNIIKQF
Shared	1.21667	TEELEEESFPER
Gained	-1.19382	FSENLQPHISSY
Shared	-1.19382	FSENLQPHISSY
Shared	-0.866461	VEEVVNDRSW
Shared	1.63911	AQGKYIAIASTTVET
Shared	-2.09691	TSDDVKEQIY
Shared	1.93365	ADATLSQITNNIDPVG
Shared	-1.40894	EEFLSKDISY
Gained	-2.52288	NRYDGIYKV
Shared	-2.52288	NRYDGIYKV
Shared	-1.16749	AEEWYKSKF
Gained	-1.16749	AEEWYKSKF
Shared	0.678336	YPPGPYHPFPNYI
Shared	-0.899629	SNSDVIRQV
Gained	-1.09151	VGSVDGNRIW
Shared	-1.09151	VGSVDGNRIW
Gained	-1.67778	LIDNSFNRY
Shared	-1.67778	LIDNSFNRY
Shared	-2.22185	NESEEVRQF
Gained	-2.22185	NESEEVRQF
Shared	-2.04576	SEILQKEVY
Shared	-1.55284	SEAALEKKL
Gained	-1.55284	SEAALEKKL
Shared	0.164353	TDIKVPDFSEY
Shared	-0.910095	FSKAIGDAEW
Shared	-1.88606	KEAEIIKQL
Shared	-0.826814	ETKKDHPYTW
Gained	-0.826814	ETKKDHPYTW
Shared	-2.1549	EEQVSEPKKW
Gained	-2.1549	EEQVSEPKKW
Gained	-1.48149	VAAMPRPVSY
Shared	-1.48149	VAAMPRPVSY
Shared	-0.946922	KEVDVFVSMGY
Gained	-2.69897	FTEPNRHFY
Shared	-2.69897	FTEPNRHFY
Gained	-0.917215	VVDPLRGTMYW
Shared	-0.917215	VVDPLRGTMYW
Shared	-0.655608	KMVSDINNGW
Shared	1.89813	SGPYGGGGQYFAKP
Shared	-1.92082	YLDSAQRNLY
Shared	-0.767004	KSLPEFPDSGF
Shared	-1.45593	IATSQNRIY
Shared	-1.95861	SEDLMTQKY
Gained	-1.95861	SEDLMTQKY
Gained	-2.30103	ITTKAISRW
Shared	-2.30103	ITTKAISRW
Shared	-2.52288	NTDPWAGYRY
Gained	-1.92082	YSEDHIIGAY
Shared	-1.92082	YSEDHIIGAY
Shared	-1.79588	MIEPRTLQY
Gained	-1.79588	MIEPRTLQY
Shared	-1.11919	GEDGYVRIHY
Gained	-1.11919	GEDGYVRIHY
Gained	-1.74473	RAKPEYHKF
Shared	-1.74473	RAKPEYHKF
Shared	-0.643974	PTAEPDPILDNY
Gained	-0.643974	PTAEPDPILDNY
Shared	1.75282	EPIDQKFVAISDLYE
Gained	-0.477556	KTLDMIKKI
Shared	-0.477556	KTLDMIKKI
Gained	1.56585	GKPPQYIAVHVVPDQL
Shared	1.56585	GKPPQYIAVHVVPDQL
Shared	1.44301	IEYELQEDNLELN
Shared	-1.46852	KELGVGQMDW
Shared	-0.725842	EEVDLQTALTGY
Gained	-1.79588	GLMDTVKKV
Shared	-1.79588	GLMDTVKKV
Shared	1.88289	HWYTGEGMDEME
Shared	-1.46852	YEMEVSQRL
Gained	-1.46852	YEMEVSQRL
Shared	1.35963	IQKILATGANVIL
Gained	1.35963	IQKILATGANVIL
Shared	-1.09151	FSERTEESSAVQY
Gained	-1.09151	FSERTEESSAVQY
Gained	0.320562	KTIGGGDDSFNTFF
Shared	0.320562	KTIGGGDDSFNTFF
Gained	1.57447	HIQESFGQWANT
Shared	1.57447	HIQESFGQWANT
Shared	-2.30103	SSDNATLTHY
Shared	-2.22185	SEPESIRKW
Gained	-2.22185	SEPESIRKW
Shared	-2.52288	SELQSQVRY
Gained	-2.09691	LLDDAQRLLY
Shared	-2.09691	LLDDAQRLLY
Shared	-1.48149	ATELTHEDY
Gained	-2.30103	LTEKANHYY
Shared	-2.30103	LTEKANHYY
Shared	-0.712198	TELERAFGYY
Gained	-0.712198	TELERAFGYY
Shared	-1.5376	ELDERGHTLY
Gained	-1.5376	ELDERGHTLY
Gained	-0.399027	NEIMVAPDKDY
Shared	-0.399027	NEIMVAPDKDY
Shared	-2.30103	QLFEKQLQL
Shared	-2.39794	FSDIVKQGY
Shared	-1.3098	VAKPNIGENW
Gained	-1.3098	VAKPNIGENW
Shared	-0.149967	EEVLVAAKKI
Gained	-0.149967	EEVLVAAKKI
Shared	-0.841638	TLREVQERW
Shared	-0.74958	MEYGGEKSL
Gained	-0.74958	MEYGGEKSL
Gained	-1.10791	RSDELTRHF
Shared	-1.10791	RSDELTRHF
Shared	-2.39794	EETLDTIKQY
Shared	1.95424	NFPDQFVQITDPTQPE
Shared	-2.09691	QENPFFRKL
Gained	-2.09691	QENPFFRKL
Shared	0.282396	VVYDDSTGLIRL
Shared	1.76193	FPDQFVQITDPTQPE
Shared	-1.22185	YLDLKSDEWEY
Gained	-1.22185	YLDLKSDEWEY
Shared	-1.76955	FTATGQRYF
Gained	-1.76955	FTATGQRYF
Shared	-1.38722	EEFLETKEQLY
[truncated: 28,297 more rows]

## Sheet: Fig4d
Cell_input	Pseudogene	Out-of-Frame	ncRNA Retained Intron	ncRNA Processed Transcript	lincRNA	Antisense	5' uORF	5' Overlap uORF	3' Overlap dORF	3' dORF
1e6	1	1.66667	1	1.33333	0	0	0.333333	0.666667	0.333333	1.66667
5e6	1	13	1.33333	7.66667	3.33333	0	3.66667	4	0.666667	8.66667
1e7	1.66667	32	6.33333	12.6667	5.66667	0	9	8.66667	3.33333	15
2e7	5.33333	55.3333	18.3333	22.6667	13	4.33333	21	15.3333	6.33333	24.3333
4e7	14	113.5	34.5	35.25	25.5	8	48.25	33.75	25.5	38.75

## Sheet: Fig5a-PSM
Sample	Instrument	Experiment	Model	Gained	Lost	Shared	RT_features	Level	Dataset
AspN	timsTOF	HLA-I	timsTOF Prosit 2023	2983	176	5512	included	PSM	PXD025671
GluC	timsTOF	HLA-I	timsTOF Prosit 2023	5189	496	6454	included	PSM	PXD025671
Total	timsTOF	HLA-I	timsTOF Prosit 2023	21796	1161	49219	included	PSM	PXD025671
Trypsin	timsTOF	HLA-I	timsTOF Prosit 2023	13624	489	37253	included	PSM	PXD025671

## Sheet: Fig5a-peptide
Sample	Instrument	Experiment	Model	Gained	Lost	Shared	RT_features	Level	Dataset
AspN	timsTOF	HLA-I	timsTOF Prosit 2023	650	73	1845	included	peptide	PXD025671
GluC	timsTOF	HLA-I	timsTOF Prosit 2023	965	103	2299	included	peptide	PXD025671
Total	timsTOF	HLA-I	timsTOF Prosit 2023	3912	322	11594	included	peptide	PXD025671
Trypsin	timsTOF	HLA-I	timsTOF Prosit 2023	2297	146	7450	included	peptide	PXD025671

## Sheet: Fig5b
protease	spectral_angle	SpecId
GluC	0.602243	GluC_F6_D6_1_4483-23360-AAWRALASGGSALDAVE-2--1
GluC	0.81411	GluC_F6_D6_1_4483-23725-AC[UNIMOD:4]NAWLQKRQRPE-4--1
GluC	0.915682	GluC_F6_D6_1_4483-23727-AC[UNIMOD:4]NAWLQKRQRPE-3--1
GluC	0.840672	GluC_F6_D6_1_4483-6298-ADDGC[UNIMOD:4]PKPPE-2--1
GluC	0.80826	GluC_F6_D6_1_4483-36027-ADVHGIYFSGNTYLWRGE-3--1
GluC	0.732162	GluC_F6_D6_1_4483-36029-ADVHGIYFSGNTYLWRGE-3--1
GluC	0.836411	GluC_F6_D6_1_4483-36031-ADVHGIYFSGNTYLWRGE-3--1
GluC	0.791903	GluC_F6_D6_1_4483-36032-ADVHGIYFSGNTYLWRGE-3--1
GluC	0.830601	GluC_F6_D6_1_4483-36033-ADVHGIYFSGNTYLWRGE-3--1
GluC	0.866695	GluC_F6_D6_1_4483-36035-ADVHGIYFSGNTYLWRGE-3--1
GluC	0.798117	GluC_F6_D6_1_4483-36036-ADVHGIYFSGNTYLWRGE-3--1
GluC	0.852975	GluC_F6_D6_1_4483-36037-ADVHGIYFSGNTYLWRGE-3--1
GluC	0.795131	GluC_F6_D6_1_4483-36038-ADVHGIYFSGNTYLWRGE-3--1
GluC	0.77943	GluC_F6_D6_1_4483-36039-ADVHGIYFSGNTYLWRGE-3--1
GluC	0.865182	GluC_F6_D6_1_4483-36041-ADVHGIYFSGNTYLWRGE-3--1
GluC	0.849564	GluC_F6_D6_1_4483-36042-ADVHGIYFSGNTYLWRGE-3--1
GluC	0.832489	GluC_F6_D6_1_4483-36043-ADVHGIYFSGNTYLWRGE-3--1
GluC	0.773983	GluC_F6_D6_1_4483-36044-ADVHGIYFSGNTYLWRGE-3--1
GluC	0.883798	GluC_F6_D6_1_4483-36045-ADVHGIYFSGNTYLWRGE-3--1
GluC	0.888389	GluC_F6_D6_1_4483-36046-ADVHGIYFSGNTYLWRGE-3--1
GluC	0.747742	GluC_F6_D6_1_4483-36047-ADVHGIYFSGNTYLWRGE-2--1
GluC	0.548568	GluC_F6_D6_1_4483-36048-ADVHGIYFSGNTYLWRGE-2--1
GluC	0.782875	GluC_F6_D6_1_4483-26981-AEPVYVQRAKAYLEE-2--1
GluC	0.894923	GluC_F6_D6_1_4483-35789-AFDGARDMWRAYSDMRE-4--1
GluC	0.859094	GluC_F6_D6_1_4483-35790-AFDGARDMWRAYSDMRE-3--1
GluC	0.955129	GluC_F6_D6_1_4483-4515-AFRKDPKE-2--1
GluC	0.862512	GluC_F6_D6_1_4483-35271-AFRKDPKEYANQFMWE-2--1
GluC	0.821793	GluC_F6_D6_1_4483-35761-AFRKDPKEYANQFM[UNIMOD:35]WE-2--1
GluC	0.631461	GluC_F6_D6_1_4483-50298-AGVSKYTGGRGVSVGPILSSSASDIFC[UNIMOD:4]DNE-3--1
GluC	0.716747	GluC_F6_D6_1_4483-49004-AHDAQGDVPVTVTVHDFPGKKLVLSSE-4--1
GluC	0.746706	GluC_F6_D6_1_4483-49005-AHDAQGDVPVTVTVHDFPGKKLVLSSE-4--1
GluC	0.709748	GluC_F6_D6_1_4483-49006-AHDAQGDVPVTVTVHDFPGKKLVLSSE-4--1
GluC	0.674102	GluC_F6_D6_1_4483-49007-AHDAQGDVPVTVTVHDFPGKKLVLSSE-4--1
GluC	0.715587	GluC_F6_D6_1_4483-49008-AHDAQGDVPVTVTVHDFPGKKLVLSSE-4--1
GluC	0.72772	GluC_F6_D6_1_4483-49009-AHDAQGDVPVTVTVHDFPGKKLVLSSE-4--1
GluC	0.639484	GluC_F6_D6_1_4483-49010-AHDAQGDVPVTVTVHDFPGKKLVLSSE-3--1
GluC	0.588712	GluC_F6_D6_1_4483-49011-AHDAQGDVPVTVTVHDFPGKKLVLSSE-3--1
GluC	0.644275	GluC_F6_D6_1_4483-49012-AHDAQGDVPVTVTVHDFPGKKLVLSSE-3--1
GluC	0.608001	GluC_F6_D6_1_4483-49013-AHDAQGDVPVTVTVHDFPGKKLVLSSE-2--1
GluC	0.547903	GluC_F6_D6_1_4483-49014-AHDAQGDVPVTVTVHDFPGKKLVLSSE-2--1
GluC	0.758845	GluC_F6_D6_1_4483-18880-AHLLPILPKDKKE-2--1
GluC	0.844289	GluC_F6_D6_1_4483-14591-AKDAFLGSFLYE-2--1
GluC	0.772711	GluC_F6_D6_1_4483-16872-AKDVFLGMFLYE-2--1
GluC	0.809286	GluC_F6_D6_1_4483-17337-AKDVFLGM[UNIMOD:35]FLYE-2--1
GluC	0.533382	GluC_F6_D6_1_4483-46341-AKKQINDYVEKGTQGKIVDLVKE-4--1
GluC	0.738292	GluC_F6_D6_1_4483-40056-AKLDKPDVVNWMC[UNIMOD:4]YRKTE-4--1
GluC	0.752875	GluC_F6_D6_1_4483-7314-AKQRLREVE-3--1
GluC	0.855433	GluC_F6_D6_1_4483-4085-AKRMPC[UNIMOD:4]AE-2--1
GluC	0.784244	GluC_F6_D6_1_4483-33713-AKVQWKVDNALQSGNSQE-2--1
GluC	0.705806	GluC_F6_D6_1_4483-18400-ALALMNRNLDILE-2--1
GluC	0.578693	GluC_F6_D6_1_4483-51401-ALDC[UNIMOD:4]LRIPKSDVVYTDWKKDKC[UNIMOD:4]EPLE-4--1
GluC	0.535352	GluC_F6_D6_1_4483-53481-ALDC[UNIMOD:4]LRIPKSDVVYTDWKKDKC[UNIMOD:4]EPLEKQHE-4--1
GluC	0.664616	GluC_F6_D6_1_4483-15573-ALFQKKTLQALE-2--1
GluC	0.823026	GluC_F6_D6_1_4483-29458-ALGDVVGDYNFIC[UNIMOD:4]PALE-2--1
GluC	0.775748	GluC_F6_D6_1_4483-27039-ALLQQERPIRNSVDE-2--1
GluC	0.898142	GluC_F6_D6_1_4483-16535-ALMYPMYRFTE-2--1
GluC	0.729199	GluC_F6_D6_1_4483-20450-ALRLVQAFQYTDE-2--1
GluC	0.645779	GluC_F6_D6_1_4483-26885-ALSSASLAHM[UNIMOD:35]KAKFRE-2--1
GluC	0.897647	GluC_F6_D6_1_4483-36328-AMAKLRQKNPRAVRQAEE-4--1
GluC	0.701053	GluC_F6_D6_1_4483-44927-AM[UNIMOD:35]DLGTLSGIGTLDGFRHRHPDE-4--1
GluC	0.785502	GluC_F6_D6_1_4483-44928-AM[UNIMOD:35]DLGTLSGIGTLDGFRHRHPDE-3--1
GluC	0.827108	GluC_F6_D6_1_4483-35614-AMFC[UNIMOD:4]DFPKINHGILYDE-3--1
GluC	0.597011	GluC_F6_D6_1_4483-38934-AMFC[UNIMOD:4]DFPKINHGILYDEE-3--1
GluC	0.846586	GluC_F6_D6_1_4483-38935-AMFC[UNIMOD:4]DFPKINHGILYDEE-3--1
GluC	0.735963	GluC_F6_D6_1_4483-38936-AMFC[UNIMOD:4]DFPKINHGILYDEE-3--1
GluC	0.720921	GluC_F6_D6_1_4483-38937-AMFC[UNIMOD:4]DFPKINHGILYDEE-2--1
GluC	0.443527	GluC_F6_D6_1_4483-38940-AMFC[UNIMOD:4]DFPKINHGILYDEE-2--1
GluC	0.82708	GluC_F6_D6_1_4483-39240-AM[UNIMOD:35]FC[UNIMOD:4]DFPKINHGILYDEE-3--1
GluC	0.866259	GluC_F6_D6_1_4483-24841-AMLQVLGPKPALPAGTE-2--1
GluC	0.856993	GluC_F6_D6_1_4483-25307-AM[UNIMOD:35]LQVLGPKPALPAGTE-2--1
GluC	0.728896	GluC_F6_D6_1_4483-39726-AMLQVLGPKPALPAGTEDTAKE-2--1
GluC	0.709774	GluC_F6_D6_1_4483-40062-AM[UNIMOD:35]LQVLGPKPALPAGTEDTAKE-2--1
GluC	0.8204	GluC_F6_D6_1_4483-33939-AMQQADDWLGIPQVITPE-2--1
GluC	0.667954	GluC_F6_D6_1_4483-50768-ANKYQISVNKYRGTAGNALMDGASQLMGE-4--1
GluC	0.48105	GluC_F6_D6_1_4483-50770-ANKYQISVNKYRGTAGNALMDGASQLMGE-3--1
GluC	0.652004	GluC_F6_D6_1_4483-50772-ANKYQISVNKYRGTAGNALMDGASQLMGE-3--1
GluC	0.383871	GluC_F6_D6_1_4483-50774-ANKYQISVNKYRGTAGNALMDGASQLMGE-2--1
GluC	0.519912	GluC_F6_D6_1_4483-50914-ANKYQISVNKYRGTAGNALMDGASQLM[UNIMOD:35]GE-3--1
GluC	0.531307	GluC_F6_D6_1_4483-50916-ANKYQISVNKYRGTAGNALM[UNIMOD:35]DGASQLMGE-3--1
GluC	0.781602	GluC_F6_D6_1_4483-30214-ANLQAAQDFVRGFSLDE-2--1
GluC	0.731077	GluC_F6_D6_1_4483-31799-APLKLSKAVHKAVLTIDE-3--1
GluC	0.738423	GluC_F6_D6_1_4483-31800-APLKLSKAVHKAVLTIDE-3--1
GluC	0.786167	GluC_F6_D6_1_4483-31801-APLKLSKAVHKAVLTIDE-3--1
GluC	0.780228	GluC_F6_D6_1_4483-31802-APLKLSKAVHKAVLTIDE-2--1
GluC	0.809517	GluC_F6_D6_1_4483-31803-APLKLSKAVHKAVLTIDE-2--1
GluC	0.615866	GluC_F6_D6_1_4483-46393-AQAQYSAAVAKGKSAGLVKATGRNME-3--1
GluC	0.778999	GluC_F6_D6_1_4483-46394-AQAQYSAAVAKGKSAGLVKATGRNME-4--1
GluC	0.798017	GluC_F6_D6_1_4483-46395-AQAQYSAAVAKGKSAGLVKATGRNME-3--1
GluC	0.818006	GluC_F6_D6_1_4483-46396-AQAQYSAAVAKGKSAGLVKATGRNME-2--1
GluC	0.744674	GluC_F6_D6_1_4483-46599-AQAQYSAAVAKGKSAGLVKATGRNM[UNIMOD:35]E-3--1
GluC	0.921216	GluC_F6_D6_1_4483-15402-AQKIVRQRQEE-3--1
GluC	0.811505	GluC_F6_D6_1_4483-48874-AQQAMDIHFHSPAFQHPPTEFIRE-4--1
GluC	0.72008	GluC_F6_D6_1_4483-49042-AQQAM[UNIMOD:35]DIHFHSPAFQHPPTEFIRE-4--1
GluC	0.747033	GluC_F6_D6_1_4483-4729-AQVPFLSLE-2--1
GluC	0.938649	GluC_F6_D6_1_4483-4731-AQVPFLSLE-1--1
GluC	0.845943	GluC_F6_D6_1_4483-26706-ASDLSRGILALRDVAAE-3--1
GluC	0.7186	GluC_F6_D6_1_4483-35881-ASTKGPSVFPLAPC[UNIMOD:4]SRSTSE-2--1
GluC	0.874112	GluC_F6_D6_1_4483-21924-ASVVAPPPVVLLPDVE-2--1
GluC	0.635537	GluC_F6_D6_1_4483-37640-ASVVAPPPVVLLPDVETPSEE-3--1
GluC	0.750518	GluC_F6_D6_1_4483-37641-ASVVAPPPVVLLPDVETPSEE-2--1
GluC	0.713962	GluC_F6_D6_1_4483-34677-ATFC[UNIMOD:4]DFPKINHGILYDE-3--1
GluC	0.793012	GluC_F6_D6_1_4483-38236-ATFC[UNIMOD:4]DFPKINHGILYDEE-3--1
GluC	0.63481	GluC_F6_D6_1_4483-38238-ATFC[UNIMOD:4]DFPKINHGILYDEE-2--1
GluC	0.694078	GluC_F6_D6_1_4483-29238-ATKTVGSDTFYSFKYE-2--1
GluC	0.828053	GluC_F6_D6_1_4483-15261-ATLQRIYSLWE-2--1
GluC	0.722579	GluC_F6_D6_1_4483-33520-ATMTFKYNRQSMTLSSE-2--1
GluC	0.808623	GluC_F6_D6_1_4483-16337-AVKGQTLLAVAKSQ-2--1
GluC	0.791072	GluC_F6_D6_1_4483-25801-AVKRKIQALQQQADE-2--1
GluC	0.750899	GluC_F6_D6_1_4483-23705-AVMDINKPGPLFKPE-2--1
GluC	0.658222	GluC_F6_D6_1_4483-24218-AVM[UNIMOD:35]DINKPGPLFKPE-2--1
GluC	0.826616	GluC_F6_D6_1_4483-46594-AVQEVPVGLVQPASATLYDYYNPE-2--1
GluC	0.720062	GluC_F6_D6_1_4483-46595-AVQEVPVGLVQPASATLYDYYNPE-3--1
GluC	0.860047	GluC_F6_D6_1_4483-8810-AVTSLLPQLIE-2--1
GluC	0.881055	GluC_F6_D6_1_4483-23355-AWNGFVAAAELPRNE-2--1
GluC	0.684819	GluC_F6_D6_1_4483-24996-C[UNIMOD:4]ADDRADLAKYIC[UNIMOD:4]E-2--1
GluC	0.479838	GluC_F6_D6_1_4483-47646-C[UNIMOD:4]C[UNIMOD:4]FTYTTYKIPRQRIMDYYE-4--1
GluC	0.876945	GluC_F6_D6_1_4483-32642-C[UNIMOD:4]C[UNIMOD:4]QAADKAAC[UNIMOD:4]LLPKLDE-2--1
GluC	0.784348	GluC_F6_D6_1_4483-25010-C[UNIMOD:4]EDIVHILNKMAKE-3--1
GluC	0.763624	GluC_F6_D6_1_4483-43434-C[UNIMOD:4]EDPFDLRLVGGDNLC[UNIMOD:4]SGRLE-3--1
GluC	0.74675	GluC_F6_D6_1_4483-41897-C[UNIMOD:4]FLQHKDDNPNLPRLVRPE-4--1
GluC	0.799481	GluC_F6_D6_1_4483-41898-C[UNIMOD:4]FLQHKDDNPNLPRLVRPE-4--1
GluC	0.763355	GluC_F6_D6_1_4483-41901-C[UNIMOD:4]FLQHKDDNPNLPRLVRPE-4--1
GluC	0.58829	GluC_F6_D6_1_4483-41902-C[UNIMOD:4]FLQHKDDNPNLPRLVRPE-4--1
GluC	0.746691	GluC_F6_D6_1_4483-41903-C[UNIMOD:4]FLQHKDDNPNLPRLVRPE-4--1
GluC	0.671226	GluC_F6_D6_1_4483-41905-C[UNIMOD:4]FLQHKDDNPNLPRLVRPE-4--1
GluC	0.749209	GluC_F6_D6_1_4483-41906-C[UNIMOD:4]FLQHKDDNPNLPRLVRPE-4--1
GluC	0.758365	GluC_F6_D6_1_4483-41908-C[UNIMOD:4]FLQHKDDNPNLPRLVRPE-4--1
GluC	0.701425	GluC_F6_D6_1_4483-41909-C[UNIMOD:4]FLQHKDDNPNLPRLVRPE-4--1
GluC	0.591681	GluC_F6_D6_1_4483-41910-C[UNIMOD:4]FLQHKDDNPNLPRLVRPE-3--1
GluC	0.747668	GluC_F6_D6_1_4483-41911-C[UNIMOD:4]FLQHKDDNPNLPRLVRPE-4--1
GluC	0.75534	GluC_F6_D6_1_4483-41912-C[UNIMOD:4]FLQHKDDNPNLPRLVRPE-4--1
GluC	0.725756	GluC_F6_D6_1_4483-41913-C[UNIMOD:4]FLQHKDDNPNLPRLVRPE-4--1
GluC	0.758897	GluC_F6_D6_1_4483-41914-C[UNIMOD:4]FLQHKDDNPNLPRLVRPE-4--1
GluC	0.651854	GluC_F6_D6_1_4483-41915-C[UNIMOD:4]FLQHKDDNPNLPRLVRPE-4--1
GluC	0.821895	GluC_F6_D6_1_4483-41916-C[UNIMOD:4]FLQHKDDNPNLPRLVRPE-4--1
GluC	0.754363	GluC_F6_D6_1_4483-41917-C[UNIMOD:4]FLQHKDDNPNLPRLVRPE-4--1
GluC	0.632483	GluC_F6_D6_1_4483-41918-C[UNIMOD:4]FLQHKDDNPNLPRLVRPE-4--1
GluC	0.797697	GluC_F6_D6_1_4483-41919-C[UNIMOD:4]FLQHKDDNPNLPRLVRPE-4--1
GluC	0.564047	GluC_F6_D6_1_4483-41921-C[UNIMOD:4]FLQHKDDNPNLPRLVRPE-4--1
GluC	0.792459	GluC_F6_D6_1_4483-41922-C[UNIMOD:4]FLQHKDDNPNLPRLVRPE-4--1
GluC	0.699391	GluC_F6_D6_1_4483-41923-C[UNIMOD:4]FLQHKDDNPNLPRLVRPE-4--1
GluC	0.836264	GluC_F6_D6_1_4483-41924-C[UNIMOD:4]FLQHKDDNPNLPRLVRPE-3--1
GluC	0.693178	GluC_F6_D6_1_4483-41927-C[UNIMOD:4]FLQHKDDNPNLPRLVRPE-2--1
GluC	0.754297	GluC_F6_D6_1_4483-41929-C[UNIMOD:4]FLQHKDDNPNLPRLVRPE-2--1
GluC	0.723189	GluC_F6_D6_1_4483-23568-C[UNIMOD:4]KPVKWC[UNIMOD:4]ALSHHE-4--1
GluC	0.755101	GluC_F6_D6_1_4483-23570-C[UNIMOD:4]KPVKWC[UNIMOD:4]ALSHHE-2--1
GluC	0.587341	GluC_F6_D6_1_4483-34407-C[UNIMOD:4]LSISAPC[UNIMOD:4]PIGHTC[UNIMOD:4]INTE-2--1
GluC	0.63071	GluC_F6_D6_1_4483-34408-C[UNIMOD:4]LSISAPC[UNIMOD:4]PIGHTC[UNIMOD:4]INTE-2--1
GluC	0.736329	GluC_F6_D6_1_4483-50529-C[UNIMOD:4]LTTDHYTGGMKQKYTVNQC[UNIMOD:4]RRQSE-4--1
GluC	0.505242	GluC_F6_D6_1_4483-49143-C[UNIMOD:4]NKSSSKDNIRGKHVRHYYIAAEE-4--1
GluC	0.608502	GluC_F6_D6_1_4483-24859-C[UNIMOD:4]PGITRVYSIGRSVE-2--1
GluC	0.631753	GluC_F6_D6_1_4483-26688-C[UNIMOD:4]QLWRSRYPHKPE-4--1
GluC	0.80205	GluC_F6_D6_1_4483-26689-C[UNIMOD:4]QLWRSRYPHKPE-3--1
GluC	0.870247	GluC_F6_D6_1_4483-39685-C[UNIMOD:4]SIPVC[UNIMOD:4]GQDQVTVAMTPRSE-2--1
GluC	0.643022	GluC_F6_D6_1_4483-51631-C[UNIMOD:4]VGFEAVQEVPVGLVQPASATLYDYYNPE-2--1
GluC	0.545387	GluC_F6_D6_1_4483-51632-C[UNIMOD:4]VGFEAVQEVPVGLVQPASATLYDYYNPE-3--1
GluC	0.864212	GluC_F6_D6_1_4483-6695-C[UNIMOD:4]WC[UNIMOD:4]PFGFE-1--1
GluC	0.915002	GluC_F6_D6_1_4483-39697-DAIYGWNFNRDSLYPYLE-2--1
GluC	0.857281	GluC_F6_D6_1_4483-5376-DAKRLYGSE-2--1
GluC	0.739546	GluC_F6_D6_1_4483-28877-DALGFC[UNIMOD:4]GHTVILTANLE-2--1
GluC	0.762837	GluC_F6_D6_1_4483-28880-DALGFC[UNIMOD:4]GHTVILTANLE-2--1
GluC	0.696076	GluC_F6_D6_1_4483-45313-DANLIPPVPDDKFQDLVDAVRAE-2--1
GluC	0.895948	GluC_F6_D6_1_4483-45314-DANLIPPVPDDKFQDLVDAVRAE-3--1
GluC	0.85817	GluC_F6_D6_1_4483-33884-DAQC[UNIMOD:4]IDGTIEVPKC[UNIMOD:4]FKE-2--1
GluC	0.655767	GluC_F6_D6_1_4483-38185-DAVDAERLKHLIVTPSGC[UNIMOD:4]GE-3--1
GluC	0.819221	GluC_F6_D6_1_4483-38186-DAVDAERLKHLIVTPSGC[UNIMOD:4]GE-3--1
GluC	0.748756	GluC_F6_D6_1_4483-16970-DAVSAAFKGLKSLE-3--1
GluC	0.829544	GluC_F6_D6_1_4483-16975-DAVSAAFKGLKSLE-2--1
GluC	0.675605	GluC_F6_D6_1_4483-48631-DC[UNIMOD:4]FILDHGKDGKIFVWKGKQANTE-3--1
GluC	0.555431	GluC_F6_D6_1_4483-49651-DC[UNIMOD:4]FILDHGKDGKIFVWKGKQANTEE-4--1
GluC	0.49569	GluC_F6_D6_1_4483-49652-DC[UNIMOD:4]FILDHGKDGKIFVWKGKQANTEE-3--1
GluC	0.801596	GluC_F6_D6_1_4483-47398-DC[UNIMOD:4]SQYEPIPGSQKAALGYNILTQE-2--1
GluC	0.70097	GluC_F6_D6_1_4483-49516-DC[UNIMOD:4]VLLLKNGQWNDVPC[UNIMOD:4]STSHLAVC[UNIMOD:4]E-2--1
GluC	0.696843	GluC_F6_D6_1_4483-30312-DDC[UNIMOD:4]LAFKVHQYFNVE-3--1
GluC	0.770221	GluC_F6_D6_1_4483-30313-DDC[UNIMOD:4]LAFKVHQYFNVE-3--1
GluC	0.763749	GluC_F6_D6_1_4483-30314-DDC[UNIMOD:4]LAFKVHQYFNVE-3--1
GluC	0.732199	GluC_F6_D6_1_4483-30315-DDC[UNIMOD:4]LAFKVHQYFNVE-3--1
GluC	0.721024	GluC_F6_D6_1_4483-30316-DDC[UNIMOD:4]LAFKVHQYFNVE-3--1
GluC	0.713471	GluC_F6_D6_1_4483-30317-DDC[UNIMOD:4]LAFKVHQYFNVE-3--1
GluC	0.787051	GluC_F6_D6_1_4483-30318-DDC[UNIMOD:4]LAFKVHQYFNVE-3--1
GluC	0.770874	GluC_F6_D6_1_4483-30319-DDC[UNIMOD:4]LAFKVHQYFNVE-3--1
GluC	0.638379	GluC_F6_D6_1_4483-30320-DDC[UNIMOD:4]LAFKVHQYFNVE-3--1
GluC	0.756283	GluC_F6_D6_1_4483-30323-DDC[UNIMOD:4]LAFKVHQYFNVE-3--1
GluC	0.743386	GluC_F6_D6_1_4483-30324-DDC[UNIMOD:4]LAFKVHQYFNVE-3--1
GluC	0.660894	GluC_F6_D6_1_4483-30325-DDC[UNIMOD:4]LAFKVHQYFNVE-3--1
GluC	0.873531	GluC_F6_D6_1_4483-30326-DDC[UNIMOD:4]LAFKVHQYFNVE-3--1
GluC	0.800526	GluC_F6_D6_1_4483-30327-DDC[UNIMOD:4]LAFKVHQYFNVE-3--1
GluC	0.818829	GluC_F6_D6_1_4483-30328-DDC[UNIMOD:4]LAFKVHQYFNVE-3--1
GluC	0.765086	GluC_F6_D6_1_4483-30329-DDC[UNIMOD:4]LAFKVHQYFNVE-3--1
GluC	0.902331	GluC_F6_D6_1_4483-30330-DDC[UNIMOD:4]LAFKVHQYFNVE-3--1
GluC	0.683609	GluC_F6_D6_1_4483-30331-DDC[UNIMOD:4]LAFKVHQYFNVE-3--1
GluC	0.80646	GluC_F6_D6_1_4483-30332-DDC[UNIMOD:4]LAFKVHQYFNVE-3--1
GluC	0.858556	GluC_F6_D6_1_4483-30333-DDC[UNIMOD:4]LAFKVHQYFNVE-3--1
GluC	0.896485	GluC_F6_D6_1_4483-30334-DDC[UNIMOD:4]LAFKVHQYFNVE-3--1
GluC	0.750917	GluC_F6_D6_1_4483-30337-DDC[UNIMOD:4]LAFKVHQYFNVE-3--1
GluC	0.775011	GluC_F6_D6_1_4483-30338-DDC[UNIMOD:4]LAFKVHQYFNVE-3--1
GluC	0.670893	GluC_F6_D6_1_4483-30339-DDC[UNIMOD:4]LAFKVHQYFNVE-3--1
GluC	0.819045	GluC_F6_D6_1_4483-30340-DDC[UNIMOD:4]LAFKVHQYFNVE-3--1
GluC	0.765787	GluC_F6_D6_1_4483-30342-DDC[UNIMOD:4]LAFKVHQYFNVE-2--1
GluC	0.829862	GluC_F6_D6_1_4483-30343-DDC[UNIMOD:4]LAFKVHQYFNVE-3--1
GluC	0.686388	GluC_F6_D6_1_4483-30344-DDC[UNIMOD:4]LAFKVHQYFNVE-2--1
GluC	0.719872	GluC_F6_D6_1_4483-30346-DDC[UNIMOD:4]LAFKVHQYFNVE-2--1
GluC	0.639947	GluC_F6_D6_1_4483-30347-DDC[UNIMOD:4]LAFKVHQYFNVE-2--1
GluC	0.677884	GluC_F6_D6_1_4483-30348-DDC[UNIMOD:4]LAFKVHQYFNVE-2--1
GluC	0.586331	GluC_F6_D6_1_4483-30349-DDC[UNIMOD:4]LAFKVHQYFNVE-2--1
GluC	0.604192	GluC_F6_D6_1_4483-30352-DDC[UNIMOD:4]LAFKVHQYFNVE-2--1
GluC	0.765954	GluC_F6_D6_1_4483-30354-DDC[UNIMOD:4]LAFKVHQYFNVE-2--1
GluC	0.574741	GluC_F6_D6_1_4483-30355-DDC[UNIMOD:4]LAFKVHQYFNVE-2--1
GluC	0.823283	GluC_F6_D6_1_4483-30357-DDC[UNIMOD:4]LAFKVHQYFNVE-2--1
GluC	0.655212	GluC_F6_D6_1_4483-30358-DDC[UNIMOD:4]LAFKVHQYFNVE-2--1
GluC	0.88737	GluC_F6_D6_1_4483-13380-DDIPVRSFFPE-2--1
GluC	0.864486	GluC_F6_D6_1_4483-34759-DFRMATLYSRTQTPRAE-3--1
GluC	0.93532	GluC_F6_D6_1_4483-12637-DGKKTFFRGLE-3--1
GluC	0.765362	GluC_F6_D6_1_4483-12638-DGKKTFFRGLE-3--1
GluC	0.901766	GluC_F6_D6_1_4483-12641-DGKKTFFRGLE-2--1
GluC	0.84586	GluC_F6_D6_1_4483-14154-DGKLNKLC[UNIMOD:4]RDE-3--1
GluC	0.686164	GluC_F6_D6_1_4483-14155-DGKLNKLC[UNIMOD:4]RDE-2--1
GluC	0.913593	GluC_F6_D6_1_4483-14156-DGKLNKLC[UNIMOD:4]RDE-3--1
GluC	0.577257	GluC_F6_D6_1_4483-18382-DGSILSPNLLTIIE-2--1
GluC	0.594543	GluC_F6_D6_1_4483-37475-DGTLASKTKGTFAHRDFSAE-3--1
GluC	0.516843	GluC_F6_D6_1_4483-37476-DGTLASKTKGTFAHRDFSAE-2--1
GluC	0.802161	GluC_F6_D6_1_4483-38351-DGTVHLVYGILEEPFRSLE-3--1
GluC	0.757301	GluC_F6_D6_1_4483-25926-DGVTPYMIFFKDGLE-2--1
GluC	0.660499	GluC_F6_D6_1_4483-51138-DHC[UNIMOD:4]QFVDSFLDGRTGQQLTSDQLPIKE-4--1
GluC	0.519294	GluC_F6_D6_1_4483-52150-DHTWAPPFPIC[UNIMOD:4]KSRDC[UNIMOD:4]DPPGNPVHGYFE-4--1
GluC	0.670477	GluC_F6_D6_1_4483-52151-DHTWAPPFPIC[UNIMOD:4]KSRDC[UNIMOD:4]DPPGNPVHGYFE-4--1
GluC	0.73339	GluC_F6_D6_1_4483-52152-DHTWAPPFPIC[UNIMOD:4]KSRDC[UNIMOD:4]DPPGNPVHGYFE-3--1
GluC	0.680691	GluC_F6_D6_1_4483-29824-DIGKVLVC[UNIMOD:4]RAKLHIDE-4--1
GluC	0.667347	GluC_F6_D6_1_4483-42191-DKINVGGGLSGDHC[UNIMOD:4]KKFGGGKTE-4--1
GluC	0.807192	GluC_F6_D6_1_4483-19840-DKVLGRLVHC[UNIMOD:4]PIE-2--1
GluC	0.804435	GluC_F6_D6_1_4483-47705-DLC[UNIMOD:4]VFDTDSNDYFTSPAC[UNIMOD:4]KFLAE-3--1
GluC	0.827991	GluC_F6_D6_1_4483-47706-DLC[UNIMOD:4]VFDTDSNDYFTSPAC[UNIMOD:4]KFLAE-2--1
GluC	0.748918	GluC_F6_D6_1_4483-30993-DLIDEDDIPVRSFFPE-2--1
GluC	0.866388	GluC_F6_D6_1_4483-19536-DLKITGTMPPLPLE-2--1
GluC	0.723774	GluC_F6_D6_1_4483-19986-DLKITGTM[UNIMOD:35]PPLPLE-2--1
GluC	0.709296	GluC_F6_D6_1_4483-19988-DLKITGTM[UNIMOD:35]PPLPLE-2--1
GluC	0.867183	GluC_F6_D6_1_4483-41526-DLKKRLGSTGSQPNSEAESVPE-2--1
GluC	0.757751	GluC_F6_D6_1_4483-27040-DLNNKYLYIAVTVIE-2--1
GluC	0.695398	GluC_F6_D6_1_4483-29250-DLQLTHNKITKLGSFE-2--1
GluC	0.852276	GluC_F6_D6_1_4483-11080-DLRQGLLPVLE-2--1
GluC	0.8463	GluC_F6_D6_1_4483-11082-DLRQGLLPVLE-2--1
GluC	0.89249	GluC_F6_D6_1_4483-11084-DLRQGLLPVLE-2--1
GluC	0.841457	GluC_F6_D6_1_4483-11085-DLRQGLLPVLE-2--1
GluC	0.88966	GluC_F6_D6_1_4483-11086-DLRQGLLPVLE-2--1
GluC	0.891557	GluC_F6_D6_1_4483-11087-DLRQGLLPVLE-2--1
GluC	0.861516	GluC_F6_D6_1_4483-11088-DLRQGLLPVLE-2--1
GluC	0.843457	GluC_F6_D6_1_4483-11089-DLRQGLLPVLE-2--1
GluC	0.813587	GluC_F6_D6_1_4483-11090-DLRQGLLPVLE-2--1
GluC	0.857895	GluC_F6_D6_1_4483-11091-DLRQGLLPVLE-2--1
GluC	0.909118	GluC_F6_D6_1_4483-11093-DLRQGLLPVLE-2--1
GluC	0.821008	GluC_F6_D6_1_4483-11095-DLRQGLLPVLE-2--1
GluC	0.862137	GluC_F6_D6_1_4483-11096-DLRQGLLPVLE-2--1
GluC	0.88861	GluC_F6_D6_1_4483-11097-DLRQGLLPVLE-2--1
GluC	0.835327	GluC_F6_D6_1_4483-11098-DLRQGLLPVLE-2--1
GluC	0.885947	GluC_F6_D6_1_4483-11099-DLRQGLLPVLE-2--1
GluC	0.844411	GluC_F6_D6_1_4483-11100-DLRQGLLPVLE-2--1
GluC	0.835343	GluC_F6_D6_1_4483-11101-DLRQGLLPVLE-2--1
GluC	0.867134	GluC_F6_D6_1_4483-11102-DLRQGLLPVLE-2--1
GluC	0.930499	GluC_F6_D6_1_4483-11104-DLRQGLLPVLE-2--1
GluC	0.867645	GluC_F6_D6_1_4483-11105-DLRQGLLPVLE-2--1
GluC	0.8959	GluC_F6_D6_1_4483-11107-DLRQGLLPVLE-2--1
GluC	0.893962	GluC_F6_D6_1_4483-11108-DLRQGLLPVLE-1--1
GluC	0.934825	GluC_F6_D6_1_4483-4456-DLRWLVGE-2--1
GluC	0.797836	GluC_F6_D6_1_4483-27972-DMEQALSPSVFKAIME-2--1
GluC	0.769802	GluC_F6_D6_1_4483-28413-DM[UNIMOD:35]EQALSPSVFKAIME-2--1
GluC	0.807307	GluC_F6_D6_1_4483-33291-DNGLKLSNAAHKAVLHIGE-3--1
GluC	0.691943	GluC_F6_D6_1_4483-33292-DNGLKLSNAAHKAVLHIGE-2--1
GluC	0.793137	GluC_F6_D6_1_4483-25423-DQIFYFPKYGFC[UNIMOD:4]E-2--1
GluC	0.924264	GluC_F6_D6_1_4483-25424-DQIFYFPKYGFC[UNIMOD:4]E-2--1
GluC	0.821556	GluC_F6_D6_1_4483-3189-DQQKQLE-2--1
GluC	0.750864	GluC_F6_D6_1_4483-25213-DRALVDTLKFVTQAE-3--1
GluC	0.777272	GluC_F6_D6_1_4483-31607-DRGGRRVHRFQSPAGTE-4--1
GluC	0.73808	GluC_F6_D6_1_4483-31611-DRGGRRVHRFQSPAGTE-4--1
GluC	0.771388	GluC_F6_D6_1_4483-31612-DRGGRRVHRFQSPAGTE-4--1
GluC	0.759629	GluC_F6_D6_1_4483-31615-DRGGRRVHRFQSPAGTE-4--1
GluC	0.923114	GluC_F6_D6_1_4483-31620-DRGGRRVHRFQSPAGTE-3--1
GluC	0.817907	GluC_F6_D6_1_4483-31622-DRGGRRVHRFQSPAGTE-2--1
GluC	0.679582	GluC_F6_D6_1_4483-50542-DSLADQAANKWGRSGRDPNHFRPAGLPE-4--1
GluC	0.802178	GluC_F6_D6_1_4483-50544-DSLADQAANKWGRSGRDPNHFRPAGLPE-4--1
GluC	0.719071	GluC_F6_D6_1_4483-9682-DSRAAFRLFE-3--1
GluC	0.969295	GluC_F6_D6_1_4483-9683-DSRAAFRLFE-2--1
GluC	0.895067	GluC_F6_D6_1_4483-45129-DSSSFLIDKTTTVQVPMMHQME-3--1
GluC	0.833226	GluC_F6_D6_1_4483-45134-DSSSFLIDKTTTVQVPMMHQME-2--1
GluC	0.893065	GluC_F6_D6_1_4483-45352-DSSSFLIDKTTTVQVPM[UNIMOD:35]MHQME-3--1
GluC	0.874471	GluC_F6_D6_1_4483-45353-DSSSFLIDKTTTVQVPMMHQM[UNIMOD:35]E-3--1
GluC	0.79476	GluC_F6_D6_1_4483-28347-DSTTC[UNIMOD:4]FNAKGPLLKKE-2--1
GluC	0.847997	GluC_F6_D6_1_4483-41093-DSVISLSGDHC[UNIMOD:4]IIGRTLVVHE-3--1
GluC	0.647518	GluC_F6_D6_1_4483-48269-DSVTYHC[UNIMOD:4]SRGLTLRGSQRRTC[UNIMOD:4]QE-4--1
GluC	0.721326	GluC_F6_D6_1_4483-36514-DTWYAAGILSFDKSC[UNIMOD:4]AVAE-2--1
GluC	0.740083	GluC_F6_D6_1_4483-36515-DTWYAAGILSFDKSC[UNIMOD:4]AVAE-2--1
GluC	0.716385	GluC_F6_D6_1_4483-36516-DTWYAAGILSFDKSC[UNIMOD:4]AVAE-2--1
GluC	0.605336	GluC_F6_D6_1_4483-36519-DTWYAAGILSFDKSC[UNIMOD:4]AVAE-2--1
GluC	0.730966	GluC_F6_D6_1_4483-37318-DTWYATGILSFDKSC[UNIMOD:4]AVAE-3--1
GluC	0.762689	GluC_F6_D6_1_4483-37319-DTWYATGILSFDKSC[UNIMOD:4]AVAE-2--1
GluC	0.630596	GluC_F6_D6_1_4483-37320-DTWYATGILSFDKSC[UNIMOD:4]AVAE-2--1
GluC	0.669623	GluC_F6_D6_1_4483-37321-DTWYATGILSFDKSC[UNIMOD:4]AVAE-2--1
GluC	0.640853	GluC_F6_D6_1_4483-37322-DTWYATGILSFDKSC[UNIMOD:4]AVAE-2--1
GluC	0.656034	GluC_F6_D6_1_4483-37323-DTWYATGILSFDKSC[UNIMOD:4]AVAE-2--1
GluC	0.731939	GluC_F6_D6_1_4483-37324-DTWYATGILSFDKSC[UNIMOD:4]AVAE-2--1
GluC	0.60489	GluC_F6_D6_1_4483-37325-DTWYATGILSFDKSC[UNIMOD:4]AVAE-2--1
GluC	0.721275	GluC_F6_D6_1_4483-37326-DTWYATGILSFDKSC[UNIMOD:4]AVAE-2--1
GluC	0.71363	GluC_F6_D6_1_4483-37327-DTWYATGILSFDKSC[UNIMOD:4]AVAE-2--1
GluC	0.73373	GluC_F6_D6_1_4483-37328-DTWYATGILSFDKSC[UNIMOD:4]AVAE-2--1
GluC	0.758415	GluC_F6_D6_1_4483-37329-DTWYATGILSFDKSC[UNIMOD:4]AVAE-2--1
GluC	0.592448	GluC_F6_D6_1_4483-37330-DTWYATGILSFDKSC[UNIMOD:4]AVAE-2--1
GluC	0.729823	GluC_F6_D6_1_4483-37331-DTWYATGILSFDKSC[UNIMOD:4]AVAE-2--1
GluC	0.760807	GluC_F6_D6_1_4483-37332-DTWYATGILSFDKSC[UNIMOD:4]AVAE-2--1
GluC	0.742207	GluC_F6_D6_1_4483-37333-DTWYATGILSFDKSC[UNIMOD:4]AVAE-2--1
GluC	0.754892	GluC_F6_D6_1_4483-37334-DTWYATGILSFDKSC[UNIMOD:4]AVAE-2--1
GluC	0.743261	GluC_F6_D6_1_4483-37335-DTWYATGILSFDKSC[UNIMOD:4]AVAE-2--1
GluC	0.700325	GluC_F6_D6_1_4483-37336-DTWYATGILSFDKSC[UNIMOD:4]AVAE-2--1
GluC	0.631524	GluC_F6_D6_1_4483-37337-DTWYATGILSFDKSC[UNIMOD:4]AVAE-2--1
GluC	0.704804	GluC_F6_D6_1_4483-8067-DVFYQMIDE-1--1
GluC	0.685889	GluC_F6_D6_1_4483-38717-DVKAWRPALYLAALDC[UNIMOD:4]AEE-3--1
GluC	0.721836	GluC_F6_D6_1_4483-7074-DVKKLYHSE-3--1
GluC	0.883059	GluC_F6_D6_1_4483-7076-DVKKLYHSE-2--1
GluC	0.904259	GluC_F6_D6_1_4483-36163-DVLPLAEDITNILSKC[UNIMOD:4]C[UNIMOD:4]E-3--1
GluC	0.87911	GluC_F6_D6_1_4483-36167-DVLPLAEDITNILSKC[UNIMOD:4]C[UNIMOD:4]E-2--1
GluC	0.862799	GluC_F6_D6_1_4483-36168-DVLPLAEDITNILSKC[UNIMOD:4]C[UNIMOD:4]E-2--1
GluC	0.908132	GluC_F6_D6_1_4483-36169-DVLPLAEDITNILSKC[UNIMOD:4]C[UNIMOD:4]E-2--1
GluC	0.823223	GluC_F6_D6_1_4483-36171-DVLPLAEDITNILSKC[UNIMOD:4]C[UNIMOD:4]E-2--1
GluC	0.3799	GluC_F6_D6_1_4483-36172-DVLPLAEDITNILSKC[UNIMOD:4]C[UNIMOD:4]E-2--1
GluC	0.625795	GluC_F6_D6_1_4483-44124-DVLPLAEDITNILSKC[UNIMOD:4]C[UNIMOD:4]ESASE-2--1
GluC	0.892984	GluC_F6_D6_1_4483-4112-DVRFWLE-2--1
GluC	0.712285	GluC_F6_D6_1_4483-38440-DWKGDKVKAHYGGFTVQNE-3--1
GluC	0.605497	GluC_F6_D6_1_4483-38441-DWKGDKVKAHYGGFTVQNE-2--1
GluC	0.680701	GluC_F6_D6_1_4483-39549-DWNYKC[UNIMOD:4]PSGC[UNIMOD:4]RMKGLIDE-4--1
GluC	0.754759	GluC_F6_D6_1_4483-39550-DWNYKC[UNIMOD:4]PSGC[UNIMOD:4]RMKGLIDE-3--1
GluC	0.662826	GluC_F6_D6_1_4483-39552-DWNYKC[UNIMOD:4]PSGC[UNIMOD:4]RMKGLIDE-2--1
GluC	0.826128	GluC_F6_D6_1_4483-28164-DYLSVVLNQLC[UNIMOD:4]VLHE-2--1
GluC	0.700996	GluC_F6_D6_1_4483-35360-EAPLKLSKAVHKAVLTIDE-3--1
GluC	0.725034	GluC_F6_D6_1_4483-35365-EAPLKLSKAVHKAVLTIDE-3--1
GluC	0.652194	GluC_F6_D6_1_4483-35366-EAPLKLSKAVHKAVLTIDE-3--1
GluC	0.694398	GluC_F6_D6_1_4483-35370-EAPLKLSKAVHKAVLTIDE-3--1
GluC	0.671521	GluC_F6_D6_1_4483-35377-EAPLKLSKAVHKAVLTIDE-3--1
GluC	0.600642	GluC_F6_D6_1_4483-35378-EAPLKLSKAVHKAVLTIDE-3--1
GluC	0.726602	GluC_F6_D6_1_4483-35382-EAPLKLSKAVHKAVLTIDE-3--1
GluC	0.624416	GluC_F6_D6_1_4483-35385-EAPLKLSKAVHKAVLTIDE-3--1
GluC	0.65029	GluC_F6_D6_1_4483-35387-EAPLKLSKAVHKAVLTIDE-3--1
GluC	0.694253	GluC_F6_D6_1_4483-35389-EAPLKLSKAVHKAVLTIDE-3--1
GluC	0.650563	GluC_F6_D6_1_4483-35392-EAPLKLSKAVHKAVLTIDE-3--1
GluC	0.498688	GluC_F6_D6_1_4483-35393-EAPLKLSKAVHKAVLTIDE-3--1
GluC	0.768749	GluC_F6_D6_1_4483-35397-EAPLKLSKAVHKAVLTIDE-3--1
GluC	0.788543	GluC_F6_D6_1_4483-35398-EAPLKLSKAVHKAVLTIDE-3--1
GluC	0.813041	GluC_F6_D6_1_4483-35399-EAPLKLSKAVHKAVLTIDE-3--1
GluC	0.792927	GluC_F6_D6_1_4483-35400-EAPLKLSKAVHKAVLTIDE-3--1
GluC	0.673438	GluC_F6_D6_1_4483-35402-EAPLKLSKAVHKAVLTIDE-3--1
GluC	0.734477	GluC_F6_D6_1_4483-35406-EAPLKLSKAVHKAVLTIDE-3--1
GluC	0.739077	GluC_F6_D6_1_4483-35407-EAPLKLSKAVHKAVLTIDE-2--1
GluC	0.640147	GluC_F6_D6_1_4483-35411-EAPLKLSKAVHKAVLTIDE-2--1
GluC	0.689744	GluC_F6_D6_1_4483-35412-EAPLKLSKAVHKAVLTIDE-2--1
GluC	0.730223	GluC_F6_D6_1_4483-35413-EAPLKLSKAVHKAVLTIDE-2--1
GluC	0.635589	GluC_F6_D6_1_4483-35415-EAPLKLSKAVHKAVLTIDE-2--1
GluC	0.742601	GluC_F6_D6_1_4483-35417-EAPLKLSKAVHKAVLTIDE-2--1
GluC	0.764644	GluC_F6_D6_1_4483-35418-EAPLKLSKAVHKAVLTIDE-2--1
GluC	0.695868	GluC_F6_D6_1_4483-35419-EAPLKLSKAVHKAVLTIDE-2--1
GluC	0.752484	GluC_F6_D6_1_4483-35420-EAPLKLSKAVHKAVLTIDE-2--1
GluC	0.524755	GluC_F6_D6_1_4483-35421-EAPLKLSKAVHKAVLTIDE-2--1
GluC	0.679408	GluC_F6_D6_1_4483-35422-EAPLKLSKAVHKAVLTIDE-2--1
GluC	0.768146	GluC_F6_D6_1_4483-35423-EAPLKLSKAVHKAVLTIDE-2--1
GluC	0.650202	GluC_F6_D6_1_4483-35424-EAPLKLSKAVHKAVLTIDE-2--1
GluC	0.579135	GluC_F6_D6_1_4483-44360-EAPLKLSKAVHKAVLTIDEKGTE-2--1
GluC	0.694171	GluC_F6_D6_1_4483-27246-EDC[UNIMOD:4]IKQGWILDGIPE-2--1
GluC	0.821965	GluC_F6_D6_1_4483-34588-EDLIDEDDIPVRSFFPE-2--1
GluC	0.816942	GluC_F6_D6_1_4483-40226-EDTWYATGILSFDKSC[UNIMOD:4]AVAE-2--1
GluC	0.649478	GluC_F6_D6_1_4483-40227-EDTWYATGILSFDKSC[UNIMOD:4]AVAE-2--1
GluC	0.593212	GluC_F6_D6_1_4483-40229-EDTWYATGILSFDKSC[UNIMOD:4]AVAE-2--1
GluC	0.761953	GluC_F6_D6_1_4483-32286-EFPFALGVQTLPQTC[UNIMOD:4]DE-2--1
GluC	0.709904	GluC_F6_D6_1_4483-33560-EIIWNYAPSGIDIFTKE-2--1
GluC	0.866047	GluC_F6_D6_1_4483-30782-EISRAQLVPLPPSTYVE-2--1
GluC	0.672348	GluC_F6_D6_1_4483-40466-EKLNILNNNYKILQADQEL-3--1
GluC	0.775777	GluC_F6_D6_1_4483-26377-EKSAVTALWGKVNVDE-2--1
GluC	0.665642	GluC_F6_D6_1_4483-47661-EMRDRARAHVDALRTHLAPYSDE-4--1
GluC	0.914142	GluC_F6_D6_1_4483-37739-ENPGVFYQYVISSPPPILE-2--1
GluC	0.427268	GluC_F6_D6_1_4483-42682-EVKAKVQPYLDDFQKKWQE-4--1
GluC	0.290948	GluC_F6_D6_1_4483-44870-EVKAKVQPYLDDFQKKWQEE-3--1
GluC	0.759555	GluC_F6_D6_1_4483-44872-EVKAKVQPYLDDFQKKWQEE-4--1
GluC	0.691756	GluC_F6_D6_1_4483-44873-EVKAKVQPYLDDFQKKWQEE-2--1
GluC	0.778553	GluC_F6_D6_1_4483-29989-EWSC[UNIMOD:4]SLC[UNIMOD:4]HVLPDLKE-2--1
GluC	0.751993	GluC_F6_D6_1_4483-33544-EYFDPSIVGWTVKYYE-3--1
GluC	0.659891	GluC_F6_D6_1_4483-20919-FAC[UNIMOD:4]VDNLADLVFGE-2--1
GluC	0.795873	GluC_F6_D6_1_4483-20920-FAC[UNIMOD:4]VDNLADLVFGE-2--1
GluC	0.743687	GluC_F6_D6_1_4483-20922-FAC[UNIMOD:4]VDNLADLVFGE-2--1
GluC	0.686351	GluC_F6_D6_1_4483-20923-FAC[UNIMOD:4]VDNLADLVFGE-2--1
GluC	0.636426	GluC_F6_D6_1_4483-20924-FAC[UNIMOD:4]VDNLADLVFGE-2--1
GluC	0.815314	GluC_F6_D6_1_4483-49217-FC[UNIMOD:4]GKQRPPDLDTSSNAVDLLFFTDE-3--1
GluC	0.483867	GluC_F6_D6_1_4483-49218-FC[UNIMOD:4]GKQRPPDLDTSSNAVDLLFFTDE-2--1
GluC	0.5229	GluC_F6_D6_1_4483-32289-FDHNSNIRYRC[UNIMOD:4]RGKE-4--1
GluC	0.419221	GluC_F6_D6_1_4483-31022-FGIFNQKIVNGWQVEE-2--1
GluC	0.799116	GluC_F6_D6_1_4483-5799-FKC[UNIMOD:4]KVHNE-2--1
GluC	0.769505	GluC_F6_D6_1_4483-18280-FKKRTTVMVKNE-4--1
GluC	0.803966	GluC_F6_D6_1_4483-18281-FKKRTTVMVKNE-3--1
GluC	0.711631	GluC_F6_D6_1_4483-18282-FKKRTTVMVKNE-3--1
GluC	0.82191	GluC_F6_D6_1_4483-18720-FKKRTTVM[UNIMOD:35]VKNE-3--1
GluC	0.857765	GluC_F6_D6_1_4483-36081-FKPLVEEPQNLIKQNC[UNIMOD:4]E-2--1
GluC	0.80891	GluC_F6_D6_1_4483-11722-FMTHKLKHTE-3--1
GluC	0.922208	GluC_F6_D6_1_4483-37094-FNAC[UNIMOD:4]RC[UNIMOD:4]GPC[UNIMOD:4]FNNGVPILE-2--1
GluC	0.631738	GluC_F6_D6_1_4483-14818-FNKDDC[UNIMOD:4]VKRGE-3--1
GluC	0.811815	GluC_F6_D6_1_4483-27688-FNLQNM[UNIMOD:35]GLPDFHIPE-2--1
GluC	0.584194	GluC_F6_D6_1_4483-36906-FNVGSTC[UNIMOD:4]HFSC[UNIMOD:4]DNGFKLE-3--1
GluC	0.715094	GluC_F6_D6_1_4483-13122-FPGIPSPLDAAVE-2--1
GluC	0.785129	GluC_F6_D6_1_4483-13125-FPGIPSPLDAAVE-2--1
GluC	0.682851	GluC_F6_D6_1_4483-13128-FPGIPSPLDAAVE-2--1
GluC	0.787917	GluC_F6_D6_1_4483-13129-FPGIPSPLDAAVE-2--1
GluC	0.801035	GluC_F6_D6_1_4483-13131-FPGIPSPLDAAVE-2--1
GluC	0.779856	GluC_F6_D6_1_4483-13132-FPGIPSPLDAAVE-1--1
GluC	0.569845	GluC_F6_D6_1_4483-51179-FPSRGKSSSYSKQFTSSTSYNRGDSTFE-4--1
GluC	0.564392	GluC_F6_D6_1_4483-51180-FPSRGKSSSYSKQFTSSTSYNRGDSTFE-4--1
GluC	0.577586	GluC_F6_D6_1_4483-51181-FPSRGKSSSYSKQFTSSTSYNRGDSTFE-3--1
GluC	0.443144	GluC_F6_D6_1_4483-51182-FPSRGKSSSYSKQFTSSTSYNRGDSTFE-4--1
GluC	0.585108	GluC_F6_D6_1_4483-13383-FQLPHISHTIE-3--1
GluC	0.634989	GluC_F6_D6_1_4483-13384-FQLPHISHTIE-3--1
GluC	0.684032	GluC_F6_D6_1_4483-13386-FQLPHISHTIE-1--1
GluC	0.879277	GluC_F6_D6_1_4483-24668-FQSPKYIFHNFME-3--1
GluC	0.692516	GluC_F6_D6_1_4483-24670-FQSPKYIFHNFME-2--1
GluC	0.601036	GluC_F6_D6_1_4483-34935-FSVKTRPHWC[UNIMOD:4]C[UNIMOD:4]TRQGE-3--1
GluC	0.66792	GluC_F6_D6_1_4483-47656-FSVYC[UNIMOD:4]DMSDGGGWTVIQRRSDGSE-3--1
GluC	0.654023	GluC_F6_D6_1_4483-21068-FTC[UNIMOD:4]RAFQYHSKE-3--1
GluC	0.707957	GluC_F6_D6_1_4483-35897-FTGQC[UNIMOD:4]QC[UNIMOD:4]MPGFGGRTC[UNIMOD:4]SE-2--1
GluC	0.709527	GluC_F6_D6_1_4483-10086-FTLTISSLQSE-2--1
GluC	0.746065	GluC_F6_D6_1_4483-23331-FTRILKHGAKDKDD-4--1
GluC	0.710123	GluC_F6_D6_1_4483-23332-FTRILKHGAKDKDD-3--1
GluC	0.915255	GluC_F6_D6_1_4483-3081-FVLPKFE-2--1
GluC	0.593989	GluC_F6_D6_1_4483-8954-FVVM[UNIMOD:35]FSVVDE-2--1
GluC	0.857604	GluC_F6_D6_1_4483-19292-FVWKSHKWDRE-3--1
GluC	0.828711	GluC_F6_D6_1_4483-19294-FVWKSHKWDRE-2--1
GluC	0.846827	GluC_F6_D6_1_4483-11908-FYLFPTVFDE-2--1
GluC	0.793079	GluC_F6_D6_1_4483-19406-FYLFPTVFDENE-2--1
GluC	0.703597	GluC_F6_D6_1_4483-19407-FYLFPTVFDENE-2--1
GluC	0.874661	GluC_F6_D6_1_4483-19408-FYLFPTVFDENE-1--1
GluC	0.85963	GluC_F6_D6_1_4483-19410-FYLFPTVFDENE-2--1
GluC	0.875862	GluC_F6_D6_1_4483-19412-FYLFPTVFDENE-2--1
GluC	0.705094	GluC_F6_D6_1_4483-21126-GAQLSFGNFAQLGHE-2--1
GluC	0.884586	GluC_F6_D6_1_4483-4985-GARFALVRE-3--1
GluC	0.629692	GluC_F6_D6_1_4483-39300-GC[UNIMOD:4]KTQPLPQDPLWQC[UNIMOD:4]FLE-3--1
GluC	0.7677	GluC_F6_D6_1_4483-39302-GC[UNIMOD:4]KTQPLPQDPLWQC[UNIMOD:4]FLE-2--1
GluC	0.801822	GluC_F6_D6_1_4483-37910-GC[UNIMOD:4]VYLQTSLKYNILPEKE-2--1
GluC	0.591698	GluC_F6_D6_1_4483-47472-GDGVYTLNDKKQWINKAVGDKLPE-3--1
GluC	0.748797	GluC_F6_D6_1_4483-49976-GDGVYTLNDKKQWINKAVGDKLPEC[UNIMOD:4]E-4--1
GluC	0.750974	GluC_F6_D6_1_4483-49977-GDGVYTLNDKKQWINKAVGDKLPEC[UNIMOD:4]E-3--1
GluC	0.880337	GluC_F6_D6_1_4483-31363-GDTQLNWNIVSFPVAEE-2--1
GluC	0.732809	GluC_F6_D6_1_4483-36294-GDYGGPLAC[UNIMOD:4]FTHNC[UNIMOD:4]WVLE-2--1
GluC	0.862547	GluC_F6_D6_1_4483-36295-GDYGGPLAC[UNIMOD:4]FTHNC[UNIMOD:4]WVLE-2--1
GluC	0.817666	GluC_F6_D6_1_4483-40766-GFDFANGINISPDGKYVYIAE-2--1
GluC	0.82282	GluC_F6_D6_1_4483-18072-GFFLIGSTTSRC[UNIMOD:4]E-2--1
GluC	0.809528	GluC_F6_D6_1_4483-30840-GFFSARGHRPLDKKRE-3--1
GluC	0.829125	GluC_F6_D6_1_4483-30842-GFFSARGHRPLDKKRE-3--1
GluC	0.886309	GluC_F6_D6_1_4483-34422-GFFSARGHRPLDKKREE-4--1
GluC	0.837132	GluC_F6_D6_1_4483-34426-GFFSARGHRPLDKKREE-3--1
GluC	0.783752	GluC_F6_D6_1_4483-18945-GFGIDGPAIAKC[UNIMOD:4]LGE-2--1
GluC	0.855498	GluC_F6_D6_1_4483-18946-GFGIDGPAIAKC[UNIMOD:4]LGE-2--1
GluC	0.785633	GluC_F6_D6_1_4483-18798-GFNVDKKC[UNIMOD:4]QC[UNIMOD:4]DE-2--1
GluC	0.668081	GluC_F6_D6_1_4483-50428-GGLSGPRDGLTC[UNIMOD:4]GRPGASWAFLSC[UNIMOD:4]PPEDE-3--1
GluC	0.755288	GluC_F6_D6_1_4483-17368-GINILTHLPKGSAE-2--1
GluC	0.858365	GluC_F6_D6_1_4483-23517-GINILTHLPKGSAEAE-2--1
GluC	0.745054	GluC_F6_D6_1_4483-48759-GIPVKQDSLSSQNQLGVLPLSWDIPE-3--1
GluC	0.605208	GluC_F6_D6_1_4483-48760-GIPVKQDSLSSQNQLGVLPLSWDIPE-2--1
GluC	0.846902	GluC_F6_D6_1_4483-28097-GIRMNKTVAVRTLDPE-3--1
GluC	0.781715	GluC_F6_D6_1_4483-38816-GKASSAKQRLKC[UNIMOD:4]ASLQKFGE-3--1
GluC	0.591484	GluC_F6_D6_1_4483-14917-GKC[UNIMOD:4]PRQRRALE-4--1
GluC	0.870775	GluC_F6_D6_1_4483-14918-GKC[UNIMOD:4]PRQRRALE-3--1
GluC	0.641466	GluC_F6_D6_1_4483-12064-GKFRYRRVAE-3--1
GluC	0.662405	GluC_F6_D6_1_4483-22077-GKFSVSLKHGNTDSE-2--1
GluC	0.812688	GluC_F6_D6_1_4483-2531-GKLQHLE-2--1
GluC	0.856316	GluC_F6_D6_1_4483-6628-GLFQHLAALE-2--1
GluC	0.732845	GluC_F6_D6_1_4483-8140-GLKLVDKFLE-3--1
GluC	0.633324	GluC_F6_D6_1_4483-8141-GLKLVDKFLE-3--1
GluC	0.748631	GluC_F6_D6_1_4483-8144-GLKLVDKFLE-3--1
GluC	0.827944	GluC_F6_D6_1_4483-8145-GLKLVDKFLE-3--1
GluC	0.803788	GluC_F6_D6_1_4483-8146-GLKLVDKFLE-2--1
GluC	0.789832	GluC_F6_D6_1_4483-8147-GLKLVDKFLE-2--1
GluC	0.878057	GluC_F6_D6_1_4483-8149-GLKLVDKFLE-2--1
GluC	0.815822	GluC_F6_D6_1_4483-8150-GLKLVDKFLE-2--1
GluC	0.721208	GluC_F6_D6_1_4483-8151-GLKLVDKFLE-2--1
GluC	0.784346	GluC_F6_D6_1_4483-8152-GLKLVDKFLE-2--1
GluC	0.859233	GluC_F6_D6_1_4483-8153-GLKLVDKFLE-2--1
GluC	0.769703	GluC_F6_D6_1_4483-8155-GLKLVDKFLE-2--1
GluC	0.833722	GluC_F6_D6_1_4483-8157-GLKLVDKFLE-2--1
GluC	0.844752	GluC_F6_D6_1_4483-8159-GLKLVDKFLE-2--1
GluC	0.830688	GluC_F6_D6_1_4483-8160-GLKLVDKFLE-2--1
GluC	0.793573	GluC_F6_D6_1_4483-8162-GLKLVDKFLE-2--1
GluC	0.784129	GluC_F6_D6_1_4483-8163-GLKLVDKFLE-2--1
GluC	0.783823	GluC_F6_D6_1_4483-8164-GLKLVDKFLE-2--1
GluC	0.908533	GluC_F6_D6_1_4483-8165-GLKLVDKFLE-2--1
GluC	0.829432	GluC_F6_D6_1_4483-8167-GLKLVDKFLE-2--1
GluC	0.878615	GluC_F6_D6_1_4483-8168-GLKLVDKFLE-2--1
GluC	0.73809	GluC_F6_D6_1_4483-8169-GLKLVDKFLE-2--1
GluC	0.850128	GluC_F6_D6_1_4483-8171-GLKLVDKFLE-2--1
GluC	0.827624	GluC_F6_D6_1_4483-8172-GLKLVDKFLE-2--1
GluC	0.8692	GluC_F6_D6_1_4483-8173-GLKLVDKFLE-2--1
GluC	0.740396	GluC_F6_D6_1_4483-8174-GLKLVDKFLE-2--1
GluC	0.862374	GluC_F6_D6_1_4483-8175-GLKLVDKFLE-2--1
GluC	0.734959	GluC_F6_D6_1_4483-8176-GLKLVDKFLE-2--1
GluC	0.847379	GluC_F6_D6_1_4483-8177-GLKLVDKFLE-2--1
GluC	0.829292	GluC_F6_D6_1_4483-8178-GLKLVDKFLE-2--1
GluC	0.895262	GluC_F6_D6_1_4483-8179-GLKLVDKFLE-2--1
GluC	0.849963	GluC_F6_D6_1_4483-8180-GLKLVDKFLE-2--1
GluC	0.76133	GluC_F6_D6_1_4483-8181-GLKLVDKFLE-1--1
GluC	0.760275	GluC_F6_D6_1_4483-8182-GLKLVDKFLE-1--1
GluC	0.831511	GluC_F6_D6_1_4483-10815-GLNFNLTEIPE-2--1
GluC	0.772383	GluC_F6_D6_1_4483-43771-GM[UNIMOD:35]VLYGWTDHSAC[UNIMOD:4]SPVC[UNIMOD:4]PAGME-2--1
GluC	0.692527	GluC_F6_D6_1_4483-22982-GNLIFDPNNYLPKE-2--1
GluC	0.73789	GluC_F6_D6_1_4483-22983-GNLIFDPNNYLPKE-2--1
GluC	0.762293	GluC_F6_D6_1_4483-22984-GNLIFDPNNYLPKE-2--1
GluC	0.750381	GluC_F6_D6_1_4483-22985-GNLIFDPNNYLPKE-2--1
GluC	0.756571	GluC_F6_D6_1_4483-26995-GPVFYPDPMMVTRQE-2--1
GluC	0.659015	GluC_F6_D6_1_4483-37165-GQFVDLTGNRLTYTNWNE-3--1
GluC	0.789731	GluC_F6_D6_1_4483-37166-GQFVDLTGNRLTYTNWNE-2--1
GluC	0.773146	GluC_F6_D6_1_4483-43267-GQLGLC[UNIMOD:4]HHRGWKAHIC[UNIMOD:4]SHEE-4--1
GluC	0.797101	GluC_F6_D6_1_4483-23265-GQQHHLGGAKQVRPE-4--1
GluC	0.680265	GluC_F6_D6_1_4483-41066-GQQHHLGGAKQVRPEHPAETE-3--1
GluC	0.89502	GluC_F6_D6_1_4483-33177-GRDDLYVSDAFHKAFLE-4--1
GluC	0.849807	GluC_F6_D6_1_4483-33180-GRDDLYVSDAFHKAFLE-3--1
GluC	0.799924	GluC_F6_D6_1_4483-45041-GRGTGGVVTDFDGDGMLDLILSHGE-3--1
GluC	0.692084	GluC_F6_D6_1_4483-35463-GRYC[UNIMOD:4]VQLSQIQAQISALE-2--1
GluC	0.765663	GluC_F6_D6_1_4483-38765-GRYC[UNIMOD:4]VQLSQIQAQISALEE-3--1
GluC	0.664567	GluC_F6_D6_1_4483-38772-GRYC[UNIMOD:4]VQLSQIQAQISALEE-2--1
GluC	0.892944	GluC_F6_D6_1_4483-19831-GSASAPTLFPLVSC[UNIMOD:4]E-2--1
GluC	0.88396	GluC_F6_D6_1_4483-44393-GSQSLVGDIGNVNMWDFVLSPDE-2--1
GluC	0.887576	GluC_F6_D6_1_4483-44638-GSQSLVGDIGNVNM[UNIMOD:35]WDFVLSPDE-2--1
GluC	0.733667	GluC_F6_D6_1_4483-42889-GSTC[UNIMOD:4]PKWKAPKSPVGVQPILNE-2--1
GluC	0.776161	GluC_F6_D6_1_4483-18266-GSTVTKTVKPSEC[UNIMOD:4]S-2--1
GluC	0.711724	GluC_F6_D6_1_4483-27645-GSVSLIILLTDGDPTVGE-2--1
GluC	0.783582	GluC_F6_D6_1_4483-14327-GTAFVIFGIQDGE-2--1
GluC	0.851153	GluC_F6_D6_1_4483-14330-GTAFVIFGIQDGE-2--1
GluC	0.858152	GluC_F6_D6_1_4483-14331-GTAFVIFGIQDGE-2--1
GluC	0.691502	GluC_F6_D6_1_4483-38410-GTAFVIFGIQDGEQRISLPE-2--1
GluC	0.721766	GluC_F6_D6_1_4483-38415-GTLC[UNIMOD:4]DFPKIHHGFLYDEE-3--1
GluC	0.773099	GluC_F6_D6_1_4483-52955-GTLC[UNIMOD:4]DFPKIHHGFLYDEEDYNPFSQVPTGE-4--1
GluC	0.676173	GluC_F6_D6_1_4483-47771-GTLTSDPYDFANSWALSSGEQWC[UNIMOD:4]E-2--1
GluC	0.629599	GluC_F6_D6_1_4483-28509-GTMFPVGKNVVYTC[UNIMOD:4]NE-2--1
GluC	0.797213	GluC_F6_D6_1_4483-38610-GTTRALRLPPTTTC[UNIMOD:4]QQQKE-3--1
GluC	0.771235	GluC_F6_D6_1_4483-38615-GTTRALRLPPTTTC[UNIMOD:4]QQQKE-3--1
GluC	0.701309	GluC_F6_D6_1_4483-38619-GTTRALRLPPTTTC[UNIMOD:4]QQQKE-2--1
GluC	0.796791	GluC_F6_D6_1_4483-41231-GTTRALRLPPTTTC[UNIMOD:4]QQQKEE-3--1
GluC	0.89462	GluC_F6_D6_1_4483-41234-GTTRALRLPPTTTC[UNIMOD:4]QQQKEE-3--1
GluC	0.811012	GluC_F6_D6_1_4483-41235-GTTRALRLPPTTTC[UNIMOD:4]QQQKEE-3--1
GluC	0.450543	GluC_F6_D6_1_4483-41236-GTTRALRLPPTTTC[UNIMOD:4]QQQKEE-2--1
GluC	0.76708	GluC_F6_D6_1_4483-33607-GTWVDMTGARIAYKNWE-3--1
GluC	0.628156	GluC_F6_D6_1_4483-33609-GTWVDMTGARIAYKNWE-2--1
GluC	0.668902	GluC_F6_D6_1_4483-39528-GTWVDMTGARIAYKNWETE-2--1
GluC	0.518879	GluC_F6_D6_1_4483-35628-GTYFGRLGIANPATDFQLE-2--1
GluC	0.677334	GluC_F6_D6_1_4483-8321-GVLFFQGDRE-1--1
GluC	0.896711	GluC_F6_D6_1_4483-17156-GVPAVVIDMSGLRE-2--1
GluC	0.529273	GluC_F6_D6_1_4483-46725-GVWC[UNIMOD:4]YVAGKPGDFGYC[UNIMOD:4]DLNYC[UNIMOD:4]E-2--1
GluC	0.742729	GluC_F6_D6_1_4483-48201-GVWC[UNIMOD:4]YVAGKPGDFGYC[UNIMOD:4]DLNYC[UNIMOD:4]EE-3--1
GluC	0.814029	GluC_F6_D6_1_4483-48202-GVWC[UNIMOD:4]YVAGKPGDFGYC[UNIMOD:4]DLNYC[UNIMOD:4]EE-2--1
GluC	0.815565	GluC_F6_D6_1_4483-48203-GVWC[UNIMOD:4]YVAGKPGDFGYC[UNIMOD:4]DLNYC[UNIMOD:4]EE-2--1
GluC	0.73097	GluC_F6_D6_1_4483-24383-GYGIHLYFTHLDIE-3--1
GluC	0.71578	GluC_F6_D6_1_4483-24386-GYGIHLYFTHLDIE-3--1
GluC	0.676469	GluC_F6_D6_1_4483-24387-GYGIHLYFTHLDIE-3--1
GluC	0.904896	GluC_F6_D6_1_4483-24390-GYGIHLYFTHLDIE-2--1
GluC	0.840526	GluC_F6_D6_1_4483-24393-GYGIHLYFTHLDIE-2--1
GluC	0.879813	GluC_F6_D6_1_4483-35623-GYIDSSDYPLLPLNNFLE-2--1
GluC	0.619354	GluC_F6_D6_1_4483-49636-GYLHVC[UNIMOD:4]SNGLC[UNIMOD:4]C[UNIMOD:4]YLLYERPTLSKE-4--1
GluC	0.287594	GluC_F6_D6_1_4483-48952-GYSLLADGVSC[UNIMOD:4]TPTVEYPC[UNIMOD:4]GKIPILE-2--1
GluC	0.872288	GluC_F6_D6_1_4483-23683-GYYGYTGAFRC[UNIMOD:4]LVE-2--1
GluC	0.768966	GluC_F6_D6_1_4483-42313-HENINGVPPHLGHPFHWGGHE-4--1
GluC	0.778149	GluC_F6_D6_1_4483-42315-HENINGVPPHLGHPFHWGGHE-2--1
GluC	0.822508	GluC_F6_D6_1_4483-43630-HFYGTNDHYFLDPYLQSWE-3--1
GluC	0.891619	GluC_F6_D6_1_4483-23492-HGPFC[UNIMOD:4]GKTLPHRIE-4--1
GluC	0.751073	GluC_F6_D6_1_4483-22707-HGQRLPISRNTFAE-3--1
GluC	0.886405	GluC_F6_D6_1_4483-22710-HGQRLPISRNTFAE-3--1
GluC	0.752957	GluC_F6_D6_1_4483-22713-HGQRLPISRNTFAE-2--1
GluC	0.731729	GluC_F6_D6_1_4483-28888-HGRKDTVIKPLLVEPE-2--1
GluC	0.816351	GluC_F6_D6_1_4483-35155-HGWAQLSSPPYYYGDSVE-2--1
GluC	0.754244	GluC_F6_D6_1_4483-39919-HLFRYQC[UNIMOD:4]KNYYRLRTE-4--1
GluC	0.770454	GluC_F6_D6_1_4483-39921-HLFRYQC[UNIMOD:4]KNYYRLRTE-4--1
GluC	0.629323	GluC_F6_D6_1_4483-39922-HLFRYQC[UNIMOD:4]KNYYRLRTE-4--1
GluC	0.466982	GluC_F6_D6_1_4483-39923-HLFRYQC[UNIMOD:4]KNYYRLRTE-3--1
GluC	0.955981	GluC_F6_D6_1_4483-12874-HLGILGPVIWAE-2--1
GluC	0.776127	GluC_F6_D6_1_4483-2096-HLSTLSE-1--1
GluC	0.571955	GluC_F6_D6_1_4483-52868-HQDAYQAGIVFPDC[UNIMOD:4]FYPSIC[UNIMOD:4]KGGKFHDVSE-4--1
GluC	0.644687	GluC_F6_D6_1_4483-34636-HQGSC[UNIMOD:4]YWFSHSGKAWAE-3--1
GluC	0.617328	GluC_F6_D6_1_4483-34637-HQGSC[UNIMOD:4]YWFSHSGKAWAE-2--1
GluC	0.700083	GluC_F6_D6_1_4483-28887-HRIYLQPGRLAKHLE-4--1
GluC	0.726474	GluC_F6_D6_1_4483-28889-HRIYLQPGRLAKHLE-3--1
GluC	0.784897	GluC_F6_D6_1_4483-4887-HSIKVSVGGE-2--1
GluC	0.83237	GluC_F6_D6_1_4483-23644-HSIKVSVGGEKRDLE-3--1
GluC	0.855573	GluC_F6_D6_1_4483-32211-HSSLAFWKTDASDVKPC[UNIMOD:4]-3--1
GluC	0.849688	GluC_F6_D6_1_4483-32212-HSSLAFWKTDASDVKPC[UNIMOD:4]-2--1
GluC	0.676826	GluC_F6_D6_1_4483-37611-HSVRYQC[UNIMOD:4]KNYYKLRTE-4--1
GluC	0.820692	GluC_F6_D6_1_4483-37612-HSVRYQC[UNIMOD:4]KNYYKLRTE-4--1
GluC	0.789322	GluC_F6_D6_1_4483-37615-HSVRYQC[UNIMOD:4]KNYYKLRTE-4--1
GluC	0.797556	GluC_F6_D6_1_4483-37616-HSVRYQC[UNIMOD:4]KNYYKLRTE-4--1
GluC	0.77078	GluC_F6_D6_1_4483-37617-HSVRYQC[UNIMOD:4]KNYYKLRTE-4--1
GluC	0.815717	GluC_F6_D6_1_4483-37619-HSVRYQC[UNIMOD:4]KNYYKLRTE-4--1
GluC	0.801659	GluC_F6_D6_1_4483-37620-HSVRYQC[UNIMOD:4]KNYYKLRTE-4--1
GluC	0.781226	GluC_F6_D6_1_4483-37622-HSVRYQC[UNIMOD:4]KNYYKLRTE-4--1
GluC	0.710945	GluC_F6_D6_1_4483-37625-HSVRYQC[UNIMOD:4]KNYYKLRTE-4--1
GluC	0.861955	GluC_F6_D6_1_4483-37626-HSVRYQC[UNIMOD:4]KNYYKLRTE-4--1
GluC	0.829393	GluC_F6_D6_1_4483-37628-HSVRYQC[UNIMOD:4]KNYYKLRTE-4--1
GluC	0.778231	GluC_F6_D6_1_4483-37629-HSVRYQC[UNIMOD:4]KNYYKLRTE-4--1
GluC	0.888306	GluC_F6_D6_1_4483-37631-HSVRYQC[UNIMOD:4]KNYYKLRTE-4--1
GluC	0.82615	GluC_F6_D6_1_4483-37632-HSVRYQC[UNIMOD:4]KNYYKLRTE-3--1
GluC	0.609946	GluC_F6_D6_1_4483-37634-HSVRYQC[UNIMOD:4]KNYYKLRTE-2--1
GluC	0.778172	GluC_F6_D6_1_4483-18067-HTFC[UNIMOD:4]AGM[UNIMOD:35]SKYQE-2--1
GluC	0.725242	GluC_F6_D6_1_4483-18410-HTFC[UNIMOD:4]VGMSKYQE-2--1
GluC	0.470865	GluC_F6_D6_1_4483-46312-HTSKITTGGDVINNGLWNMVSVEE-2--1
GluC	0.70049	GluC_F6_D6_1_4483-34218-HTVKLC[UNIMOD:4]DNLSTKNSKFE-4--1
GluC	0.615596	GluC_F6_D6_1_4483-34221-HTVKLC[UNIMOD:4]DNLSTKNSKFE-3--1
GluC	0.674615	GluC_F6_D6_1_4483-23410-HVVC[UNIMOD:4]KVQHPNGNKE-4--1
GluC	0.710304	GluC_F6_D6_1_4483-23412-HVVC[UNIMOD:4]KVQHPNGNKE-3--1
GluC	0.793456	GluC_F6_D6_1_4483-23812-HWGLDEPLLKHWE-3--1
GluC	0.818396	GluC_F6_D6_1_4483-19393-IARRHPYFYAPE-2--1
GluC	0.617179	GluC_F6_D6_1_4483-23766-IAYAYKVSITSITVE-2--1
GluC	0.79767	GluC_F6_D6_1_4483-12119-IDFLTALYQAE-2--1
GluC	0.593102	GluC_F6_D6_1_4483-37231-IDNVKKQISNLQQSISDAE-2--1
GluC	0.642048	GluC_F6_D6_1_4483-46298-IDNVKKQISNLQQSISDAEQRGE-3--1
GluC	0.597808	GluC_F6_D6_1_4483-45580-IDSFADIDYSLVEAPRATAQMLE-3--1
GluC	0.761106	GluC_F6_D6_1_4483-45581-IDSFADIDYSLVEAPRATAQMLE-2--1
GluC	0.756414	GluC_F6_D6_1_4483-45836-IDSFADIDYSLVEAPRATAQM[UNIMOD:35]LE-2--1
GluC	0.774698	GluC_F6_D6_1_4483-45837-IDSFADIDYSLVEAPRATAQM[UNIMOD:35]LE-2--1
GluC	0.858947	GluC_F6_D6_1_4483-47131-IDVDIFEPQGISKLDAQASFLPKE-3--1
GluC	0.836843	GluC_F6_D6_1_4483-47132-IDVDIFEPQGISKLDAQASFLPKE-3--1
GluC	0.938466	GluC_F6_D6_1_4483-23013-IGDLYMWDSVLPPE-2--1
GluC	0.865442	GluC_F6_D6_1_4483-23526-IGDLYM[UNIMOD:35]WDSVLPPE-2--1
GluC	0.851171	GluC_F6_D6_1_4483-19216-IIKC[UNIMOD:4]LRNKDPQE-2--1
GluC	0.826833	GluC_F6_D6_1_4483-6412-IIRKGGETSE-2--1
GluC	0.835866	GluC_F6_D6_1_4483-6189-IKALLKKHE-3--1
GluC	0.834386	GluC_F6_D6_1_4483-6190-IKALLKKHE-2--1
GluC	0.925618	GluC_F6_D6_1_4483-10871-IKGGSFRLLQE-2--1
GluC	0.67708	GluC_F6_D6_1_4483-43294-IKRLPGDIQVVPIGVGPNANVQE-3--1
GluC	0.909386	GluC_F6_D6_1_4483-28885-IKSGTVTPGRSGLIRC[UNIMOD:4]E-3--1
GluC	0.0779449	GluC_F6_D6_1_4483-4774-IKWFAVLE-1--1
GluC	0.765425	GluC_F6_D6_1_4483-35913-ILAVSMSDKKGIC[UNIMOD:4]VADPFE-3--1
GluC	0.67266	GluC_F6_D6_1_4483-35914-ILAVSMSDKKGIC[UNIMOD:4]VADPFE-2--1
GluC	0.714873	GluC_F6_D6_1_4483-35915-ILAVSMSDKKGIC[UNIMOD:4]VADPFE-2--1
GluC	0.692581	GluC_F6_D6_1_4483-36313-ILAVSM[UNIMOD:35]SDKKGIC[UNIMOD:4]VADPFE-2--1
GluC	0.839315	GluC_F6_D6_1_4483-4824-ILHPGKC[UNIMOD:4]LA-3--1
GluC	0.749531	GluC_F6_D6_1_4483-43562-ILRGDFSSANNRDNTYNRVSE-2--1
GluC	0.661959	GluC_F6_D6_1_4483-43563-ILRGDFSSANNRDNTYNRVSE-3--1
GluC	0.876093	GluC_F6_D6_1_4483-38662-ILSVDC[UNIMOD:4]STNNPSQAKLRRE-3--1
GluC	0.903975	GluC_F6_D6_1_4483-38665-ILSVDC[UNIMOD:4]STNNPSQAKLRRE-2--1
GluC	0.730817	GluC_F6_D6_1_4483-40572-INLAPDSSSVVVSGLMVATKYE-2--1
GluC	0.577504	GluC_F6_D6_1_4483-40894-INLAPDSSSVVVSGLM[UNIMOD:35]VATKYE-2--1
GluC	0.615343	GluC_F6_D6_1_4483-24055-IRAVLYNYRQNQE-2--1
GluC	0.727964	GluC_F6_D6_1_4483-44334-ISC[UNIMOD:4]KSPDVINGSPISQKIIYKE-2--1
GluC	0.735776	GluC_F6_D6_1_4483-4565-ISC[UNIMOD:4]WSVEL-1--1
GluC	0.642719	GluC_F6_D6_1_4483-32659-ISLQMKRVTC[UNIMOD:4]DRAKKE-3--1
GluC	0.946479	GluC_F6_D6_1_4483-29109-ISMTSTRWRKGVC[UNIMOD:4]EE-3--1
GluC	0.92508	GluC_F6_D6_1_4483-29112-ISMTSTRWRKGVC[UNIMOD:4]EE-3--1
GluC	0.925759	GluC_F6_D6_1_4483-29113-ISMTSTRWRKGVC[UNIMOD:4]EE-3--1
GluC	0.742155	GluC_F6_D6_1_4483-29119-ISMTSTRWRKGVC[UNIMOD:4]EE-2--1
GluC	0.891315	GluC_F6_D6_1_4483-29562-ISM[UNIMOD:35]TSTRWRKGVC[UNIMOD:4]EE-3--1
GluC	0.90542	GluC_F6_D6_1_4483-32823-ISPWC[UNIMOD:4]YTM[UNIMOD:35]DPNVRWE-2--1
GluC	0.780346	GluC_F6_D6_1_4483-27106-ISRAQLVPLPPSTYVE-3--1
GluC	0.863395	GluC_F6_D6_1_4483-27107-ISRAQLVPLPPSTYVE-3--1
GluC	0.820568	GluC_F6_D6_1_4483-14967-ITRGGSTSYGTGSE-2--1
GluC	0.819168	GluC_F6_D6_1_4483-29342-IVIGQC[UNIMOD:4]KVIATRHSHE-3--1
GluC	0.73183	GluC_F6_D6_1_4483-29343-IVIGQC[UNIMOD:4]KVIATRHSHE-3--1
GluC	0.935636	GluC_F6_D6_1_4483-29345-IVIGQC[UNIMOD:4]KVIATRHSHE-3--1
GluC	0.924469	GluC_F6_D6_1_4483-29346-IVIGQC[UNIMOD:4]KVIATRHSHE-3--1
GluC	0.880014	GluC_F6_D6_1_4483-29348-IVIGQC[UNIMOD:4]KVIATRHSHE-3--1
GluC	0.862988	GluC_F6_D6_1_4483-29349-IVIGQC[UNIMOD:4]KVIATRHSHE-2--1
GluC	0.735749	GluC_F6_D6_1_4483-29351-IVIGQC[UNIMOD:4]KVIATRHSHE-2--1
GluC	0.726669	GluC_F6_D6_1_4483-21828-IVLTQSPGTLSLSPGE-1--1
GluC	0.71622	GluC_F6_D6_1_4483-45670-IVQTM[UNIMOD:35]NSDPGLAVGYTAFNGVDFE-2--1
GluC	0.861832	GluC_F6_D6_1_4483-26298-IVVAGKFDPAKLDQIE-2--1
GluC	0.670986	GluC_F6_D6_1_4483-45345-IVVAGRIADNKQSSFKADVQAHGE-4--1
GluC	0.682128	GluC_F6_D6_1_4483-45347-IVVAGRIADNKQSSFKADVQAHGE-4--1
GluC	0.745556	GluC_F6_D6_1_4483-24372-IYNSNNQKIVNLKE-2--1
GluC	0.742786	GluC_F6_D6_1_4483-25692-KAKRALSSQHQARIE-3--1
GluC	0.886341	GluC_F6_D6_1_4483-29552-KALQDQLVLVAAKLDTE-3--1
GluC	0.844528	GluC_F6_D6_1_4483-34379-KAVSQGKTAGLVKASGRKLE-4--1
GluC	0.847408	GluC_F6_D6_1_4483-34380-KAVSQGKTAGLVKASGRKLE-3--1
GluC	0.824596	GluC_F6_D6_1_4483-8035-KC[UNIMOD:4]C[UNIMOD:4]AAADPHE-3--1
GluC	0.785437	GluC_F6_D6_1_4483-8036-KC[UNIMOD:4]C[UNIMOD:4]AAADPHE-2--1
GluC	0.751157	GluC_F6_D6_1_4483-41762-KDTLTKLKGHC[UNIMOD:4]QLGQKQSGSE-4--1
GluC	0.771397	GluC_F6_D6_1_4483-41766-KDTLTKLKGHC[UNIMOD:4]QLGQKQSGSE-3--1
GluC	0.889669	GluC_F6_D6_1_4483-39117-KEEFPFALGVQTLPQTC[UNIMOD:4]DE-2--1
GluC	0.713036	GluC_F6_D6_1_4483-14297-KFDKSKLKKTE-3--1
GluC	0.736212	GluC_F6_D6_1_4483-19800-KFTAFC[UNIMOD:4]KAQGFTE-2--1
GluC	0.790785	GluC_F6_D6_1_4483-15229-KFVSVTC[UNIMOD:4]DFFE-2--1
GluC	0.664917	GluC_F6_D6_1_4483-25394-KGDIVTVVSPALLDRE-2--1
GluC	0.583255	GluC_F6_D6_1_4483-16375-KGTQGKIVDLVKE-3--1
GluC	0.785225	GluC_F6_D6_1_4483-16376-KGTQGKIVDLVKE-2--1
GluC	0.79123	GluC_F6_D6_1_4483-9074-KGYPKLLQDE-2--1
GluC	0.726079	GluC_F6_D6_1_4483-44487-KGYPKLLQDEFPGIPSPLDAAVE-3--1
GluC	0.731007	GluC_F6_D6_1_4483-44488-KGYPKLLQDEFPGIPSPLDAAVE-3--1
GluC	0.685795	GluC_F6_D6_1_4483-44489-KGYPKLLQDEFPGIPSPLDAAVE-3--1
GluC	0.66488	GluC_F6_D6_1_4483-44491-KGYPKLLQDEFPGIPSPLDAAVE-3--1
GluC	0.784613	GluC_F6_D6_1_4483-44492-KGYPKLLQDEFPGIPSPLDAAVE-3--1
GluC	0.717946	GluC_F6_D6_1_4483-44493-KGYPKLLQDEFPGIPSPLDAAVE-3--1
GluC	0.784472	GluC_F6_D6_1_4483-44494-KGYPKLLQDEFPGIPSPLDAAVE-3--1
GluC	0.790355	GluC_F6_D6_1_4483-44495-KGYPKLLQDEFPGIPSPLDAAVE-3--1
GluC	0.765256	GluC_F6_D6_1_4483-44496-KGYPKLLQDEFPGIPSPLDAAVE-3--1
GluC	0.70765	GluC_F6_D6_1_4483-44497-KGYPKLLQDEFPGIPSPLDAAVE-3--1
GluC	0.662764	GluC_F6_D6_1_4483-44498-KGYPKLLQDEFPGIPSPLDAAVE-3--1
GluC	0.778625	GluC_F6_D6_1_4483-44499-KGYPKLLQDEFPGIPSPLDAAVE-3--1
GluC	0.624441	GluC_F6_D6_1_4483-44500-KGYPKLLQDEFPGIPSPLDAAVE-3--1
GluC	0.628156	GluC_F6_D6_1_4483-44501-KGYPKLLQDEFPGIPSPLDAAVE-2--1
GluC	0.768103	GluC_F6_D6_1_4483-5306-KHKVYAC[UNIMOD:4]E-2--1
GluC	0.400451	GluC_F6_D6_1_4483-13148-KINAFRAKVHE-4--1
GluC	0.856818	GluC_F6_D6_1_4483-13149-KINAFRAKVHE-3--1
GluC	0.879821	GluC_F6_D6_1_4483-13152-KINAFRAKVHE-2--1
GluC	0.900049	GluC_F6_D6_1_4483-19575-KITC[UNIMOD:4]RKPDVSHGE-3--1
GluC	0.684391	GluC_F6_D6_1_4483-15042-KIWHHTFYNE-2--1
GluC	0.896916	GluC_F6_D6_1_4483-24310-KIYIHPRYNWRE-4--1
GluC	0.853255	GluC_F6_D6_1_4483-24311-KIYIHPRYNWRE-4--1
GluC	0.696342	GluC_F6_D6_1_4483-24312-KIYIHPRYNWRE-4--1
GluC	0.853616	GluC_F6_D6_1_4483-24314-KIYIHPRYNWRE-4--1
GluC	0.949795	GluC_F6_D6_1_4483-24317-KIYIHPRYNWRE-3--1
GluC	0.766962	GluC_F6_D6_1_4483-31908-KKC[UNIMOD:4]TLDQAFRGILEEE-3--1
GluC	0.588218	GluC_F6_D6_1_4483-49194-KKEKGYPKLLQDEFPGIPSPLDAAVE-4--1
GluC	0.723823	GluC_F6_D6_1_4483-14624-KKFWGKYLYE-3--1
GluC	0.706012	GluC_F6_D6_1_4483-14629-KKFWGKYLYE-1--1
GluC	0.927863	GluC_F6_D6_1_4483-20397-KKSRSSWRLTSSE-3--1
GluC	0.843651	GluC_F6_D6_1_4483-26068-KKTPKSPVGVQPILNE-2--1
GluC	0.807853	GluC_F6_D6_1_4483-23936-KLALDNGGLARRIHE-4--1
GluC	0.689631	GluC_F6_D6_1_4483-52192-KLALDNGGLARRIHEDSDSALQLQDFYQE-4--1
GluC	0.811534	GluC_F6_D6_1_4483-31018-KLFTFHADIC[UNIMOD:4]TLPDTE-3--1
GluC	0.869945	GluC_F6_D6_1_4483-31019-KLFTFHADIC[UNIMOD:4]TLPDTE-2--1
GluC	0.609873	GluC_F6_D6_1_4483-52181-KLGQYASPTAKRC[UNIMOD:4]C[UNIMOD:4]QDGVTRLPMMRSC[UNIMOD:4]E-4--1
GluC	0.873743	GluC_F6_D6_1_4483-37594-KLNILNNNYKILQADQEL-3--1
GluC	0.866206	GluC_F6_D6_1_4483-37595-KLNILNNNYKILQADQEL-3--1
GluC	0.774847	GluC_F6_D6_1_4483-37597-KLNILNNNYKILQADQEL-2--1
GluC	0.696582	GluC_F6_D6_1_4483-48763-KLPAPEPC[UNIMOD:4]VGMSC[UNIMOD:4]PPGWGHLDATSAGE-3--1
GluC	0.716271	GluC_F6_D6_1_4483-20772-KLTALTKKYRITE-4--1
GluC	0.784388	GluC_F6_D6_1_4483-20774-KLTALTKKYRITE-3--1
GluC	0.75703	GluC_F6_D6_1_4483-24525-KLTSLSDRYVSHFE-3--1
GluC	0.842355	GluC_F6_D6_1_4483-24527-KLTSLSDRYVSHFE-2--1
GluC	0.836316	GluC_F6_D6_1_4483-6761-KLVTSKGDKE-2--1
GluC	0.821628	GluC_F6_D6_1_4483-6389-KMFLHVKGE-3--1
GluC	0.822234	GluC_F6_D6_1_4483-6390-KMFLHVKGE-2--1
GluC	0.793529	GluC_F6_D6_1_4483-13182-KNRQLQERLE-3--1
GluC	0.776116	GluC_F6_D6_1_4483-20477-KNWGLSFYADKPE-2--1
GluC	0.790098	GluC_F6_D6_1_4483-19002-KNWGLSVYADKPE-2--1
GluC	0.879153	GluC_F6_D6_1_4483-26890-KPNLSYIIGKDTWVE-2--1
GluC	0.834156	GluC_F6_D6_1_4483-27326-KPQSTISGLLGPTLYAE-2--1
GluC	0.885356	GluC_F6_D6_1_4483-45138-KQLVC[UNIMOD:4]PVTRDHLGFQVTWPDE-3--1
GluC	0.841039	GluC_F6_D6_1_4483-14405-KQNKHC[UNIMOD:4]LVTVE-2--1
GluC	0.695662	GluC_F6_D6_1_4483-22719-KQWINKAVGDKLPE-3--1
GluC	0.719858	GluC_F6_D6_1_4483-22720-KQWINKAVGDKLPE-3--1
GluC	0.678737	GluC_F6_D6_1_4483-22721-KQWINKAVGDKLPE-2--1
GluC	0.68599	GluC_F6_D6_1_4483-22723-KQWINKAVGDKLPE-2--1
GluC	0.77085	GluC_F6_D6_1_4483-16842-KQYGFC[UNIMOD:4]KATLSE-2--1
GluC	0.800853	GluC_F6_D6_1_4483-18214-KRMDKVGKYPKE-4--1
GluC	0.854342	GluC_F6_D6_1_4483-18215-KRMDKVGKYPKE-3--1
GluC	0.795259	GluC_F6_D6_1_4483-18217-KRMDKVGKYPKE-2--1
GluC	0.686417	GluC_F6_D6_1_4483-18661-KRM[UNIMOD:35]DKVGKYPKE-3--1
GluC	0.764721	GluC_F6_D6_1_4483-41405-KRMDKVGKYPKELRKC[UNIMOD:4]C[UNIMOD:4]E-4--1
GluC	0.74694	GluC_F6_D6_1_4483-22425-KSAVTALWGKVNVDE-3--1
GluC	0.852281	GluC_F6_D6_1_4483-22426-KSAVTALWGKVNVDE-3--1
GluC	0.850106	GluC_F6_D6_1_4483-22427-KSAVTALWGKVNVDE-3--1
GluC	0.697403	GluC_F6_D6_1_4483-22428-KSAVTALWGKVNVDE-3--1
GluC	0.839023	GluC_F6_D6_1_4483-22431-KSAVTALWGKVNVDE-3--1
GluC	0.699723	GluC_F6_D6_1_4483-22435-KSAVTALWGKVNVDE-2--1
GluC	0.630421	GluC_F6_D6_1_4483-46634-KSHDELPRTFQIPGYTVPVVNVE-4--1
GluC	0.808783	GluC_F6_D6_1_4483-46635-KSHDELPRTFQIPGYTVPVVNVE-4--1
GluC	0.7425	GluC_F6_D6_1_4483-46636-KSHDELPRTFQIPGYTVPVVNVE-3--1
GluC	0.583117	GluC_F6_D6_1_4483-46637-KSHDELPRTFQIPGYTVPVVNVE-4--1
GluC	0.818937	GluC_F6_D6_1_4483-46638-KSHDELPRTFQIPGYTVPVVNVE-3--1
GluC	0.477249	GluC_F6_D6_1_4483-46639-KSHDELPRTFQIPGYTVPVVNVE-2--1
GluC	0.936003	GluC_F6_D6_1_4483-12797-KSISLIRGGRSE-3--1
GluC	0.567484	GluC_F6_D6_1_4483-52006-KSLGPNSC[UNIMOD:4]SANGPGLYLIHGPNLYC[UNIMOD:4]YSDVE-3--1
GluC	0.49315	GluC_F6_D6_1_4483-52007-KSLGPNSC[UNIMOD:4]SANGPGLYLIHGPNLYC[UNIMOD:4]YSDVE-3--1
GluC	0.624196	GluC_F6_D6_1_4483-52009-KSLGPNSC[UNIMOD:4]SANGPGLYLIHGPNLYC[UNIMOD:4]YSDVE-3--1
GluC	0.586061	GluC_F6_D6_1_4483-52011-KSLGPNSC[UNIMOD:4]SANGPGLYLIHGPNLYC[UNIMOD:4]YSDVE-3--1
GluC	0.479857	GluC_F6_D6_1_4483-52012-KSLGPNSC[UNIMOD:4]SANGPGLYLIHGPNLYC[UNIMOD:4]YSDVE-3--1
GluC	0.441703	GluC_F6_D6_1_4483-52013-KSLGPNSC[UNIMOD:4]SANGPGLYLIHGPNLYC[UNIMOD:4]YSDVE-3--1
GluC	0.457439	GluC_F6_D6_1_4483-52018-KSLGPNSC[UNIMOD:4]SANGPGLYLIHGPNLYC[UNIMOD:4]YSDVE-3--1
GluC	0.474744	GluC_F6_D6_1_4483-52020-KSLGPNSC[UNIMOD:4]SANGPGLYLIHGPNLYC[UNIMOD:4]YSDVE-3--1
GluC	0.518114	GluC_F6_D6_1_4483-52021-KSLGPNSC[UNIMOD:4]SANGPGLYLIHGPNLYC[UNIMOD:4]YSDVE-4--1
GluC	0.578044	GluC_F6_D6_1_4483-52022-KSLGPNSC[UNIMOD:4]SANGPGLYLIHGPNLYC[UNIMOD:4]YSDVE-3--1
GluC	0.573973	GluC_F6_D6_1_4483-52023-KSLGPNSC[UNIMOD:4]SANGPGLYLIHGPNLYC[UNIMOD:4]YSDVE-3--1
GluC	0.440219	GluC_F6_D6_1_4483-52024-KSLGPNSC[UNIMOD:4]SANGPGLYLIHGPNLYC[UNIMOD:4]YSDVE-2--1
GluC	0.334865	GluC_F6_D6_1_4483-52025-KSLGPNSC[UNIMOD:4]SANGPGLYLIHGPNLYC[UNIMOD:4]YSDVE-2--1
GluC	0.719268	GluC_F6_D6_1_4483-6797-KSLKM[UNIMOD:35]VQQE-2--1
GluC	0.735662	GluC_F6_D6_1_4483-30692-KSPRPSSYKVILGAHQE-4--1
GluC	0.689952	GluC_F6_D6_1_4483-31699-KTAVNALWGKVNVDAVGGE-2--1
GluC	0.891738	GluC_F6_D6_1_4483-24495-KTPVSDRVTKC[UNIMOD:4]C[UNIMOD:4]TE-3--1
GluC	0.823103	GluC_F6_D6_1_4483-26445-KVQAAVGTSAAPVPSDNH-2--1
GluC	0.787707	GluC_F6_D6_1_4483-25058-KVSTQNLLLLLTDNE-2--1
GluC	0.702452	GluC_F6_D6_1_4483-14900-KVTVSC[UNIMOD:4]SGGM[UNIMOD:35]SLE-2--1
GluC	0.880786	GluC_F6_D6_1_4483-11072-KYNLVLGAFVE-2--1
GluC	0.796462	GluC_F6_D6_1_4483-19514-KYPLYVLKVSGKE-3--1
GluC	0.734505	GluC_F6_D6_1_4483-49971-KYVTSAPMPEPQAPGRYFAHSILTVSE-4--1
GluC	0.750923	GluC_F6_D6_1_4483-49973-KYVTSAPMPEPQAPGRYFAHSILTVSE-3--1
GluC	0.474716	GluC_F6_D6_1_4483-50934-KYVTSAPMPEPQAPGRYFAHSILTVSEE-4--1
GluC	0.680098	GluC_F6_D6_1_4483-50936-KYVTSAPMPEPQAPGRYFAHSILTVSEE-4--1
GluC	0.705881	GluC_F6_D6_1_4483-50938-KYVTSAPMPEPQAPGRYFAHSILTVSEE-3--1
GluC	0.39328	GluC_F6_D6_1_4483-50939-KYVTSAPMPEPQAPGRYFAHSILTVSEE-2--1
GluC	0.548315	GluC_F6_D6_1_4483-48658-LAC[UNIMOD:4]GKSNRLAHVSEPSTC[UNIMOD:4]VYALTFE-3--1
GluC	0.747984	GluC_F6_D6_1_4483-15424-LANILKYHIGDE-3--1
GluC	0.847493	GluC_F6_D6_1_4483-15425-LANILKYHIGDE-3--1
GluC	0.805433	GluC_F6_D6_1_4483-15429-LANILKYHIGDE-2--1
GluC	0.833332	GluC_F6_D6_1_4483-45758-LARTAGYGINILGMDPLSTPFDNE-2--1
GluC	0.523654	GluC_F6_D6_1_4483-52339-LC[UNIMOD:4]C[UNIMOD:4]KAC[UNIMOD:4]QGKGFHC[UNIMOD:4]KSGVC[UNIMOD:4]IPSQYQC[UNIMOD:4]NGE-4--1
GluC	0.495956	GluC_F6_D6_1_4483-52340-LC[UNIMOD:4]C[UNIMOD:4]KAC[UNIMOD:4]QGKGFHC[UNIMOD:4]KSGVC[UNIMOD:4]IPSQYQC[UNIMOD:4]NGE-3--1
GluC	0.765391	GluC_F6_D6_1_4483-49355-LC[UNIMOD:4]DIPRC[UNIMOD:4]TTPPPSSGPTYQC[UNIMOD:4]LKGTGE-3--1
GluC	0.814616	GluC_F6_D6_1_4483-45736-LDKAFSDRNTLIIYLDKVSHSE-4--1
GluC	0.745031	GluC_F6_D6_1_4483-45738-LDKAFSDRNTLIIYLDKVSHSE-3--1
GluC	0.805718	GluC_F6_D6_1_4483-29678-LDLSYNKLKNIPTVNE-3--1
GluC	0.77684	GluC_F6_D6_1_4483-29679-LDLSYNKLKNIPTVNE-2--1
GluC	0.897733	GluC_F6_D6_1_4483-29682-LDLSYNKLKNIPTVNE-2--1
GluC	0.876002	GluC_F6_D6_1_4483-42807-LEDWNGRTSTADYAMFKVGPE-3--1
GluC	0.628171	GluC_F6_D6_1_4483-42808-LEDWNGRTSTADYAMFKVGPE-2--1
GluC	0.922729	GluC_F6_D6_1_4483-2984-LERPGGNE-2--1
GluC	0.884306	GluC_F6_D6_1_4483-34275-LEWPIQC[UNIMOD:4]PGAGLPVC[UNIMOD:4]TPE-2--1
GluC	0.923578	GluC_F6_D6_1_4483-14116-LFQAPDLRGISE-2--1
GluC	0.694308	GluC_F6_D6_1_4483-48867-LGHGC[UNIMOD:4]AALVTKAGALQC[UNIMOD:4]SPSDAYTKKE-4--1
GluC	0.764875	GluC_F6_D6_1_4483-45052-LGIC[UNIMOD:4]PDDAAVIPIKNNRFYTIE-3--1
GluC	0.758803	GluC_F6_D6_1_4483-36136-LGKNQAKFSLVGIGGQDLNE-3--1
GluC	0.634626	GluC_F6_D6_1_4483-14658-LHC[UNIMOD:4]DKLHVDPE-2--1
GluC	0.749139	GluC_F6_D6_1_4483-28451-LHVAHWNSAKYSSLAE-2--1
GluC	0.75515	GluC_F6_D6_1_4483-17449-LIENAKHKKENE-3--1
GluC	0.843651	GluC_F6_D6_1_4483-9049-LIGKKKTIC[UNIMOD:4]E-2--1
GluC	0.630792	GluC_F6_D6_1_4483-29171-LIQPGAVKVYAYYNLE-2--1
GluC	0.746761	GluC_F6_D6_1_4483-29172-LIQPGAVKVYAYYNLE-2--1
GluC	0.567122	GluC_F6_D6_1_4483-29174-LIQPGAVKVYAYYNLE-2--1
GluC	0.707633	GluC_F6_D6_1_4483-29176-LIQPGAVKVYAYYNLE-2--1
GluC	0.840048	GluC_F6_D6_1_4483-29177-LIQPGAVKVYAYYNLE-2--1
GluC	0.73628	GluC_F6_D6_1_4483-32847-LIQPGAVKVYAYYNLEE-3--1
GluC	0.852102	GluC_F6_D6_1_4483-32848-LIQPGAVKVYAYYNLEE-2--1
GluC	0.668155	GluC_F6_D6_1_4483-32849-LIQPGAVKVYAYYNLEE-3--1
GluC	0.740211	GluC_F6_D6_1_4483-32850-LIQPGAVKVYAYYNLEE-2--1
GluC	0.834988	GluC_F6_D6_1_4483-32851-LIQPGAVKVYAYYNLEE-2--1
GluC	0.734392	GluC_F6_D6_1_4483-32853-LIQPGAVKVYAYYNLEE-2--1
GluC	0.805182	GluC_F6_D6_1_4483-32854-LIQPGAVKVYAYYNLEE-2--1
GluC	0.723407	GluC_F6_D6_1_4483-32855-LIQPGAVKVYAYYNLEE-2--1
GluC	0.741043	GluC_F6_D6_1_4483-32856-LIQPGAVKVYAYYNLEE-2--1
GluC	0.715814	GluC_F6_D6_1_4483-32857-LIQPGAVKVYAYYNLEE-2--1
GluC	0.562909	GluC_F6_D6_1_4483-32858-LIQPGAVKVYAYYNLEE-2--1
GluC	0.758301	GluC_F6_D6_1_4483-32859-LIQPGAVKVYAYYNLEE-2--1
GluC	0.681489	GluC_F6_D6_1_4483-32860-LIQPGAVKVYAYYNLEE-2--1
GluC	0.855731	GluC_F6_D6_1_4483-32863-LIQPGAVKVYAYYNLEE-2--1
GluC	0.723771	GluC_F6_D6_1_4483-32864-LIQPGAVKVYAYYNLEE-2--1
GluC	0.825522	GluC_F6_D6_1_4483-32865-LIQPGAVKVYAYYNLEE-2--1
GluC	0.748616	GluC_F6_D6_1_4483-32866-LIQPGAVKVYAYYNLEE-2--1
GluC	0.793698	GluC_F6_D6_1_4483-32867-LIQPGAVKVYAYYNLEE-2--1
GluC	0.861647	GluC_F6_D6_1_4483-32868-LIQPGAVKVYAYYNLEE-2--1
GluC	0.744329	GluC_F6_D6_1_4483-32870-LIQPGAVKVYAYYNLEE-2--1
GluC	0.849917	GluC_F6_D6_1_4483-32871-LIQPGAVKVYAYYNLEE-2--1
GluC	0.818967	GluC_F6_D6_1_4483-32873-LIQPGAVKVYAYYNLEE-2--1
GluC	0.800542	GluC_F6_D6_1_4483-32875-LIQPGAVKVYAYYNLEE-2--1
GluC	0.874301	GluC_F6_D6_1_4483-6064-LISRIKQSE-2--1
GluC	0.680423	GluC_F6_D6_1_4483-6065-LISRIKQSE-1--1
GluC	0.776418	GluC_F6_D6_1_4483-6067-LISRIKQSE-2--1
GluC	0.875354	GluC_F6_D6_1_4483-5513-LKARISASAE-2--1
GluC	0.823699	GluC_F6_D6_1_4483-2827-LKKVIKE-2--1
GluC	0.621198	GluC_F6_D6_1_4483-16752-LKLSKIQKNVKE-4--1
GluC	0.865728	GluC_F6_D6_1_4483-16753-LKLSKIQKNVKE-3--1
GluC	0.864023	GluC_F6_D6_1_4483-16754-LKLSKIQKNVKE-3--1
GluC	0.850715	GluC_F6_D6_1_4483-16755-LKLSKIQKNVKE-2--1
GluC	0.802053	GluC_F6_D6_1_4483-32001-LKQQLTGHSKRVAGSVTE-3--1
GluC	0.842339	GluC_F6_D6_1_4483-42744-LKYTGNASALFILPDQDKMEE-3--1
GluC	0.795213	GluC_F6_D6_1_4483-42745-LKYTGNASALFILPDQDKMEE-2--1
GluC	0.705986	GluC_F6_D6_1_4483-10018-LLAHKIHVYE-3--1
GluC	0.743895	GluC_F6_D6_1_4483-10021-LLAHKIHVYE-2--1
GluC	0.921684	GluC_F6_D6_1_4483-14553-LLAKRMKVDRE-4--1
GluC	0.975653	GluC_F6_D6_1_4483-14554-LLAKRMKVDRE-3--1
GluC	0.84278	GluC_F6_D6_1_4483-18441-LLAKRMKVDREE-4--1
GluC	0.973684	GluC_F6_D6_1_4483-18442-LLAKRMKVDREE-3--1
GluC	0.906706	GluC_F6_D6_1_4483-18933-LLAKRM[UNIMOD:35]KVDREE-3--1
GluC	0.83162	GluC_F6_D6_1_4483-9174-LLDIANYLME-2--1
GluC	0.778685	GluC_F6_D6_1_4483-9659-LLDIANYLM[UNIMOD:35]E-2--1
GluC	0.727596	GluC_F6_D6_1_4483-12479-LLKHKPKATEE-3--1
GluC	0.868724	GluC_F6_D6_1_4483-11743-LLKRHKGKYE-3--1
GluC	0.867325	GluC_F6_D6_1_4483-10840-LLKRRLGVYE-3--1
GluC	0.804174	GluC_F6_D6_1_4483-10841-LLKRRLGVYE-2--1
GluC	0.917897	GluC_F6_D6_1_4483-28168-LLPAQDIKALFVSEEE-2--1
GluC	0.842827	GluC_F6_D6_1_4483-40785-LLQQVDTSTRTHNLEPYFE-2--1
GluC	0.731152	GluC_F6_D6_1_4483-22628-LLVAVGPDVFQAHQE-2--1
GluC	0.689357	GluC_F6_D6_1_4483-25638-LLYYANKYNGVFQE-2--1
GluC	0.762699	GluC_F6_D6_1_4483-25639-LLYYANKYNGVFQE-2--1
GluC	0.733421	GluC_F6_D6_1_4483-28622-LNSRLASYLDKVQALE-2--1
GluC	0.819624	GluC_F6_D6_1_4483-32223-LNSRLASYLDKVQALEE-3--1
GluC	0.678842	GluC_F6_D6_1_4483-41043-LPAKDDPDAPLQPVTPLQLFE-3--1
GluC	0.746276	GluC_F6_D6_1_4483-41044-LPAKDDPDAPLQPVTPLQLFE-2--1
GluC	0.526538	GluC_F6_D6_1_4483-51076-LPDVELPTNKDVC[UNIMOD:4]DPGNTKVMDKYTFE-4--1
GluC	0.793913	GluC_F6_D6_1_4483-33961-LPKC[UNIMOD:4]VPVC[UNIMOD:4]GVPREPFEE-2--1
GluC	0.677179	GluC_F6_D6_1_4483-44359-LPKIDVHLVPDRKKDQYKVGE-4--1
GluC	0.80227	GluC_F6_D6_1_4483-11219-LPNC[UNIMOD:4]NLVKGIE-1--1
GluC	0.48015	GluC_F6_D6_1_4483-27511-LPWPHEKVDGALC[UNIMOD:4]ME-2--1
GluC	0.791406	GluC_F6_D6_1_4483-27512-LPWPHEKVDGALC[UNIMOD:4]ME-3--1
GluC	0.766112	GluC_F6_D6_1_4483-27514-LPWPHEKVDGALC[UNIMOD:4]ME-3--1
GluC	0.8487	GluC_F6_D6_1_4483-27515-LPWPHEKVDGALC[UNIMOD:4]ME-3--1
GluC	0.822054	GluC_F6_D6_1_4483-27516-LPWPHEKVDGALC[UNIMOD:4]ME-3--1
GluC	0.768926	GluC_F6_D6_1_4483-27518-LPWPHEKVDGALC[UNIMOD:4]ME-3--1
GluC	0.734839	GluC_F6_D6_1_4483-27520-LPWPHEKVDGALC[UNIMOD:4]ME-2--1
GluC	0.769604	GluC_F6_D6_1_4483-27521-LPWPHEKVDGALC[UNIMOD:4]ME-2--1
GluC	0.768407	GluC_F6_D6_1_4483-27523-LPWPHEKVDGALC[UNIMOD:4]ME-2--1
GluC	0.790242	GluC_F6_D6_1_4483-28022-LPWPHEKVDGALC[UNIMOD:4]M[UNIMOD:35]E-3--1
GluC	0.77986	GluC_F6_D6_1_4483-28026-LPWPHEKVDGALC[UNIMOD:4]M[UNIMOD:35]E-2--1
GluC	0.75831	GluC_F6_D6_1_4483-33145-LQITAGRHGDSVRNSKIE-3--1
GluC	0.792785	GluC_F6_D6_1_4483-17865-LQLSMGNAMFVKE-2--1
GluC	0.814284	GluC_F6_D6_1_4483-17867-LQLSMGNAMFVKE-2--1
GluC	0.837785	GluC_F6_D6_1_4483-12366-LRARLLPHANE-3--1
GluC	0.851485	GluC_F6_D6_1_4483-12370-LRARLLPHANE-2--1
GluC	0.568162	GluC_F6_D6_1_4483-44521-LRC[UNIMOD:4]MC[UNIMOD:4]IKTTSGIHPKNIQSLE-4--1
GluC	0.894204	GluC_F6_D6_1_4483-9035-LRGWVHRHE-3--1
GluC	0.756806	GluC_F6_D6_1_4483-33791-LRPWC[UNIMOD:4]FTTDPNKRWE-3--1
GluC	0.719487	GluC_F6_D6_1_4483-10108-LRQRLAARLE-3--1
GluC	0.719163	GluC_F6_D6_1_4483-10110-LRQRLAARLE-3--1
GluC	0.792467	GluC_F6_D6_1_4483-10113-LRQRLAARLE-3--1
GluC	0.765163	GluC_F6_D6_1_4483-10115-LRQRLAARLE-3--1
GluC	0.823592	GluC_F6_D6_1_4483-10118-LRQRLAARLE-3--1
GluC	0.743118	GluC_F6_D6_1_4483-10122-LRQRLAARLE-3--1
GluC	0.822145	GluC_F6_D6_1_4483-10125-LRQRLAARLE-3--1
GluC	0.726043	GluC_F6_D6_1_4483-10126-LRQRLAARLE-3--1
GluC	0.849863	GluC_F6_D6_1_4483-10128-LRQRLAARLE-3--1
GluC	0.787151	GluC_F6_D6_1_4483-10130-LRQRLAARLE-3--1
GluC	0.802477	GluC_F6_D6_1_4483-10131-LRQRLAARLE-3--1
GluC	0.806387	GluC_F6_D6_1_4483-10132-LRQRLAARLE-3--1
GluC	0.840358	GluC_F6_D6_1_4483-10134-LRQRLAARLE-3--1
GluC	0.76236	GluC_F6_D6_1_4483-10138-LRQRLAARLE-3--1
GluC	0.778693	GluC_F6_D6_1_4483-10140-LRQRLAARLE-3--1
GluC	0.887605	GluC_F6_D6_1_4483-10141-LRQRLAARLE-3--1
GluC	0.853296	GluC_F6_D6_1_4483-10143-LRQRLAARLE-3--1
GluC	0.853494	GluC_F6_D6_1_4483-10144-LRQRLAARLE-3--1
GluC	0.849128	GluC_F6_D6_1_4483-10145-LRQRLAARLE-3--1
GluC	0.867728	GluC_F6_D6_1_4483-10147-LRQRLAARLE-3--1
GluC	0.743317	GluC_F6_D6_1_4483-10150-LRQRLAARLE-2--1
GluC	0.825578	GluC_F6_D6_1_4483-10153-LRQRLAARLE-3--1
GluC	0.788843	GluC_F6_D6_1_4483-10157-LRQRLAARLE-3--1
GluC	0.879955	GluC_F6_D6_1_4483-8310-LRQRLAPLAE-2--1
GluC	0.615476	GluC_F6_D6_1_4483-40981-LRRQHARASHLGLARSNLDE-4--1
GluC	0.81245	GluC_F6_D6_1_4483-49918-LRRQHARASHLGLARSNLDEDIIAEE-4--1
GluC	0.864731	GluC_F6_D6_1_4483-8237-LRVFHIHNE-2--1
GluC	0.754648	GluC_F6_D6_1_4483-13677-LRVLYGPRLDE-2--1
GluC	0.715003	GluC_F6_D6_1_4483-27015-LRVRVRLPDGQVTEE-3--1
GluC	0.859015	GluC_F6_D6_1_4483-12443-LSASSVYNLLPE-2--1
GluC	0.806818	GluC_F6_D6_1_4483-12445-LSASSVYNLLPE-1--1
GluC	0.494794	GluC_F6_D6_1_4483-46373-LSDSGAFRRSLHDPDGLVATYISE-4--1
GluC	0.737106	GluC_F6_D6_1_4483-46374-LSDSGAFRRSLHDPDGLVATYISE-3--1
GluC	0.908413	GluC_F6_D6_1_4483-34695-LSISPSDNAVVLTNLLPGTE-2--1
GluC	0.88585	GluC_F6_D6_1_4483-9622-LSLKLPPNVVE-2--1
GluC	0.799485	GluC_F6_D6_1_4483-13883-LSLKLPPNVVEE-2--1
GluC	0.810102	GluC_F6_D6_1_4483-31644-LSNHASILIMLTDGDPTE-2--1
GluC	0.838804	GluC_F6_D6_1_4483-31646-LSNHASILIMLTDGDPTE-2--1
GluC	0.630616	GluC_F6_D6_1_4483-41362-LSSTRGYSIFSYATKRQDNE-3--1
GluC	0.671802	GluC_F6_D6_1_4483-13639-LTHDIITKFLE-3--1
GluC	0.896181	GluC_F6_D6_1_4483-13643-LTHDIITKFLE-2--1
GluC	0.735196	GluC_F6_D6_1_4483-21044-LTHDIITKFLENE-3--1
GluC	0.676751	GluC_F6_D6_1_4483-10300-LVNFLSYFVE-2--1
GluC	0.61783	GluC_F6_D6_1_4483-46324-LVTATDFAYSSTVRQNMKQALEE-2--1
GluC	0.634853	GluC_F6_D6_1_4483-33875-LVVGPLPHPSYMRDVTVE-2--1
GluC	0.731561	GluC_F6_D6_1_4483-10019-LVVLDLPDLPE-2--1
GluC	0.789077	GluC_F6_D6_1_4483-22567-LVYGAKLQPLDFKE-2--1
GluC	0.84999	GluC_F6_D6_1_4483-22569-LVYGAKLQPLDFKE-2--1
GluC	0.83166	GluC_F6_D6_1_4483-31871-LVYGAKLQPLDFKENAE-2--1
GluC	0.753072	GluC_F6_D6_1_4483-38065-LVYSLEPEPAAKGLFTISPE-2--1
GluC	0.595558	GluC_F6_D6_1_4483-43787-LYDLVNSYKPDLIWSDGEWE-2--1
GluC	0.916468	GluC_F6_D6_1_4483-6855-LYLPKFSIE-2--1
GluC	0.84805	GluC_F6_D6_1_4483-3716-LYRQKVE-2--1
GluC	0.762346	GluC_F6_D6_1_4483-18877-LYRQKVEPLRAE-4--1
GluC	0.934413	GluC_F6_D6_1_4483-18878-LYRQKVEPLRAE-3--1
GluC	0.790222	GluC_F6_D6_1_4483-18879-LYRQKVEPLRAE-2--1
GluC	0.642184	GluC_F6_D6_1_4483-13887-MADC[UNIMOD:4]C[UNIMOD:4]AKQEPE-2--1
GluC	0.633977	GluC_F6_D6_1_4483-14347-M[UNIMOD:35]ADC[UNIMOD:4]C[UNIMOD:4]AKQEPE-2--1
GluC	0.86461	GluC_F6_D6_1_4483-26120-MADC[UNIMOD:4]C[UNIMOD:4]AKQEPERNE-3--1
GluC	0.788013	GluC_F6_D6_1_4483-26121-MADC[UNIMOD:4]C[UNIMOD:4]AKQEPERNE-2--1
GluC	0.341949	GluC_F6_D6_1_4483-52330-MC[UNIMOD:4]WNYHGGFRC[UNIMOD:4]YPRNPC[UNIMOD:4]QDPYILTPE-4--1
GluC	0.657021	GluC_F6_D6_1_4483-52331-MC[UNIMOD:4]WNYHGGFRC[UNIMOD:4]YPRNPC[UNIMOD:4]QDPYILTPE-3--1
GluC	0.808288	GluC_F6_D6_1_4483-25878-MDPVTQLYTMTSTLE-2--1
GluC	0.435863	GluC_F6_D6_1_4483-43741-MEDWKGDKVKAHYGGFTVQNE-3--1
GluC	0.720522	GluC_F6_D6_1_4483-43984-M[UNIMOD:35]EDWKGDKVKAHYGGFTVQNE-3--1
GluC	0.85863	GluC_F6_D6_1_4483-24389-MKFTYLINYIQDE-2--1
GluC	0.803263	GluC_F6_D6_1_4483-18113-MPADLPSLAADFVE-2--1
GluC	0.710083	GluC_F6_D6_1_4483-18549-M[UNIMOD:35]PADLPSLAADFVE-2--1
GluC	0.84091	GluC_F6_D6_1_4483-21301-MPFPKYPVEPFTE-2--1
GluC	0.807769	GluC_F6_D6_1_4483-15216-MPSPTFLTQVKE-2--1
GluC	0.815449	GluC_F6_D6_1_4483-15217-MPSPTFLTQVKE-2--1
GluC	0.690396	GluC_F6_D6_1_4483-15680-M[UNIMOD:35]PSPTFLTQVKE-2--1
GluC	0.725414	GluC_F6_D6_1_4483-15683-M[UNIMOD:35]PSPTFLTQVKE-2--1
GluC	0.679644	GluC_F6_D6_1_4483-43314-MQIFFYNPDDFDSFQTAISE-2--1
GluC	0.789401	GluC_F6_D6_1_4483-45970-MRDRARAHVDALRTHLAPYSDE-4--1
GluC	0.495724	GluC_F6_D6_1_4483-46251-M[UNIMOD:35]RDRARAHVDALRTHLAPYSDE-4--1
GluC	0.778178	GluC_F6_D6_1_4483-26132-MRLTRGGNMC[UNIMOD:4]SGRIE-3--1
GluC	0.799932	GluC_F6_D6_1_4483-41464-MSGSPASGIPVKVSATVSSPGSVPE-2--1
GluC	0.781669	GluC_F6_D6_1_4483-41466-MSGSPASGIPVKVSATVSSPGSVPE-2--1
GluC	0.648732	GluC_F6_D6_1_4483-41468-MSGSPASGIPVKVSATVSSPGSVPE-3--1
GluC	0.736011	GluC_F6_D6_1_4483-41471-MSGSPASGIPVKVSATVSSPGSVPE-2--1
GluC	0.58212	GluC_F6_D6_1_4483-41472-MSGSPASGIPVKVSATVSSPGSVPE-3--1
GluC	0.677559	GluC_F6_D6_1_4483-41474-MSGSPASGIPVKVSATVSSPGSVPE-3--1
GluC	0.717237	GluC_F6_D6_1_4483-41477-MSGSPASGIPVKVSATVSSPGSVPE-2--1
GluC	0.728044	GluC_F6_D6_1_4483-41478-MSGSPASGIPVKVSATVSSPGSVPE-3--1
GluC	0.775991	GluC_F6_D6_1_4483-41479-MSGSPASGIPVKVSATVSSPGSVPE-2--1
GluC	0.881676	GluC_F6_D6_1_4483-41480-MSGSPASGIPVKVSATVSSPGSVPE-2--1
GluC	0.716922	GluC_F6_D6_1_4483-41482-MSGSPASGIPVKVSATVSSPGSVPE-2--1
GluC	0.769183	GluC_F6_D6_1_4483-41483-MSGSPASGIPVKVSATVSSPGSVPE-2--1
GluC	0.828392	GluC_F6_D6_1_4483-41484-MSGSPASGIPVKVSATVSSPGSVPE-2--1
GluC	0.813486	GluC_F6_D6_1_4483-41485-MSGSPASGIPVKVSATVSSPGSVPE-2--1
GluC	0.838161	GluC_F6_D6_1_4483-41486-MSGSPASGIPVKVSATVSSPGSVPE-2--1
GluC	0.835417	GluC_F6_D6_1_4483-41487-MSGSPASGIPVKVSATVSSPGSVPE-2--1
GluC	0.807785	GluC_F6_D6_1_4483-41488-MSGSPASGIPVKVSATVSSPGSVPE-2--1
GluC	0.794089	GluC_F6_D6_1_4483-41489-MSGSPASGIPVKVSATVSSPGSVPE-2--1
GluC	0.822404	GluC_F6_D6_1_4483-41490-MSGSPASGIPVKVSATVSSPGSVPE-2--1
GluC	0.832525	GluC_F6_D6_1_4483-41491-MSGSPASGIPVKVSATVSSPGSVPE-2--1
GluC	0.803423	GluC_F6_D6_1_4483-41492-MSGSPASGIPVKVSATVSSPGSVPE-2--1
GluC	0.800197	GluC_F6_D6_1_4483-41493-MSGSPASGIPVKVSATVSSPGSVPE-2--1
GluC	0.820908	GluC_F6_D6_1_4483-41494-MSGSPASGIPVKVSATVSSPGSVPE-2--1
GluC	0.815524	GluC_F6_D6_1_4483-41495-MSGSPASGIPVKVSATVSSPGSVPE-2--1
GluC	0.908258	GluC_F6_D6_1_4483-41496-MSGSPASGIPVKVSATVSSPGSVPE-2--1
GluC	0.863804	GluC_F6_D6_1_4483-41497-MSGSPASGIPVKVSATVSSPGSVPE-2--1
GluC	0.879078	GluC_F6_D6_1_4483-41498-MSGSPASGIPVKVSATVSSPGSVPE-2--1
GluC	0.868325	GluC_F6_D6_1_4483-41499-MSGSPASGIPVKVSATVSSPGSVPE-2--1
GluC	0.815536	GluC_F6_D6_1_4483-41501-MSGSPASGIPVKVSATVSSPGSVPE-2--1
GluC	0.895966	GluC_F6_D6_1_4483-41503-MSGSPASGIPVKVSATVSSPGSVPE-2--1
GluC	0.77251	GluC_F6_D6_1_4483-41504-MSGSPASGIPVKVSATVSSPGSVPE-2--1
GluC	0.560784	GluC_F6_D6_1_4483-41505-MSGSPASGIPVKVSATVSSPGSVPE-3--1
GluC	0.756917	GluC_F6_D6_1_4483-41506-MSGSPASGIPVKVSATVSSPGSVPE-2--1
GluC	0.698101	GluC_F6_D6_1_4483-41794-M[UNIMOD:35]SGSPASGIPVKVSATVSSPGSVPE-3--1
GluC	0.864132	GluC_F6_D6_1_4483-41801-M[UNIMOD:35]SGSPASGIPVKVSATVSSPGSVPE-2--1
GluC	0.659268	GluC_F6_D6_1_4483-15901-M[UNIMOD:35]SNQGSKYVNKE-2--1
GluC	0.783246	GluC_F6_D6_1_4483-18759-MTMGNALFLDGSLE-2--1
GluC	0.725951	GluC_F6_D6_1_4483-18760-MTMGNALFLDGSLE-2--1
GluC	0.69422	GluC_F6_D6_1_4483-18761-MTMGNALFLDGSLE-2--1
GluC	0.772276	GluC_F6_D6_1_4483-18763-MTMGNALFLDGSLE-2--1
GluC	0.831507	GluC_F6_D6_1_4483-18764-MTMGNALFLDGSLE-2--1
GluC	0.677539	GluC_F6_D6_1_4483-18765-MTMGNALFLDGSLE-2--1
GluC	0.809306	GluC_F6_D6_1_4483-18766-MTMGNALFLDGSLE-2--1
GluC	0.681421	GluC_F6_D6_1_4483-18769-MTMGNALFLDGSLE-2--1
GluC	0.866047	GluC_F6_D6_1_4483-18770-MTMGNALFLDGSLE-2--1
GluC	0.773102	GluC_F6_D6_1_4483-19226-MTM[UNIMOD:35]GNALFLDGSLE-2--1
GluC	0.776252	GluC_F6_D6_1_4483-19227-MTM[UNIMOD:35]GNALFLDGSLE-2--1
GluC	0.579345	GluC_F6_D6_1_4483-20270-MTTTQKHDLFTPE-2--1
GluC	0.785251	GluC_F6_D6_1_4483-11938-MVFFSDLKYE-2--1
GluC	0.840848	GluC_F6_D6_1_4483-47658-MYLIQPDSSVKPYRVYC[UNIMOD:4]DMNTE-3--1
GluC	0.442605	GluC_F6_D6_1_4483-39629-NAAVTC[UNIMOD:4]VVAGDVPFQLRQASE-2--1
GluC	0.533716	GluC_F6_D6_1_4483-39553-NAILDLTQNTYQHFYDGSE-3--1
GluC	0.767292	GluC_F6_D6_1_4483-39555-NAILDLTQNTYQHFYDGSE-2--1
GluC	0.730188	GluC_F6_D6_1_4483-42533-NATAKDIAPTLTLYVGKKQLVE-3--1
GluC	0.795512	GluC_F6_D6_1_4483-30484-NC[UNIMOD:4]DVVVNTLGKRAPAFE-2--1
GluC	0.88749	GluC_F6_D6_1_4483-28944-NDEMPADLPSLAADFVE-2--1
GluC	0.881059	GluC_F6_D6_1_4483-29385-NDEM[UNIMOD:35]PADLPSLAADFVE-2--1
GluC	0.779605	GluC_F6_D6_1_4483-46988-NDNTVLLDPPLIALDKDAPLRFAE-3--1
GluC	0.869324	GluC_F6_D6_1_4483-32965-NDVLHC[UNIMOD:4]VAFAVPKSSSNE-2--1
GluC	0.809134	GluC_F6_D6_1_4483-36478-NDVLHC[UNIMOD:4]VAFAVPKSSSNEE-2--1
GluC	0.743446	GluC_F6_D6_1_4483-21034-NELTHDIITKFLE-3--1
GluC	0.631335	GluC_F6_D6_1_4483-21035-NELTHDIITKFLE-3--1
GluC	0.853083	GluC_F6_D6_1_4483-21036-NELTHDIITKFLE-3--1
GluC	0.78247	GluC_F6_D6_1_4483-21037-NELTHDIITKFLE-3--1
GluC	0.729835	GluC_F6_D6_1_4483-21038-NELTHDIITKFLE-3--1
GluC	0.700551	GluC_F6_D6_1_4483-21039-NELTHDIITKFLE-3--1
GluC	0.828193	GluC_F6_D6_1_4483-21040-NELTHDIITKFLE-3--1
GluC	0.684184	GluC_F6_D6_1_4483-21041-NELTHDIITKFLE-3--1
GluC	0.879865	GluC_F6_D6_1_4483-21042-NELTHDIITKFLE-3--1
GluC	0.869095	GluC_F6_D6_1_4483-21045-NELTHDIITKFLE-3--1
GluC	0.87552	GluC_F6_D6_1_4483-21047-NELTHDIITKFLE-2--1
GluC	0.546359	GluC_F6_D6_1_4483-21049-NELTHDIITKFLE-2--1
GluC	0.817865	GluC_F6_D6_1_4483-21050-NELTHDIITKFLE-2--1
GluC	0.777407	GluC_F6_D6_1_4483-21051-NELTHDIITKFLE-2--1
GluC	0.587797	GluC_F6_D6_1_4483-21052-NELTHDIITKFLE-2--1
GluC	0.625166	GluC_F6_D6_1_4483-21053-NELTHDIITKFLE-2--1
GluC	0.801123	GluC_F6_D6_1_4483-21054-NELTHDIITKFLE-2--1
GluC	0.658093	GluC_F6_D6_1_4483-21055-NELTHDIITKFLE-2--1
GluC	0.826751	GluC_F6_D6_1_4483-28515-NELTHDIITKFLENE-3--1
GluC	0.820129	GluC_F6_D6_1_4483-28519-NELTHDIITKFLENE-2--1
GluC	0.68078	GluC_F6_D6_1_4483-51220-NFC[UNIMOD:4]RNPDSSTTGPWC[UNIMOD:4]YTTDPTVRRQE-3--1
GluC	0.753731	GluC_F6_D6_1_4483-42220-NFDKARFSGTWYAMAKKDPE-4--1
GluC	0.610609	GluC_F6_D6_1_4483-42221-NFDKARFSGTWYAMAKKDPE-3--1
GluC	0.896251	GluC_F6_D6_1_4483-25135-NFDVNKYLGRWYE-3--1
GluC	0.855958	GluC_F6_D6_1_4483-25136-NFDVNKYLGRWYE-2--1
GluC	0.767644	GluC_F6_D6_1_4483-25138-NFDVNKYLGRWYE-2--1
GluC	0.711938	GluC_F6_D6_1_4483-40664-NGKSNFLNC[UNIMOD:4]YVSGFHPSDIE-3--1
GluC	0.800706	GluC_F6_D6_1_4483-40665-NGKSNFLNC[UNIMOD:4]YVSGFHPSDIE-2--1
GluC	0.869981	GluC_F6_D6_1_4483-25722-NHIVFPVPIDQC[UNIMOD:4]IDG-2--1
GluC	0.465762	GluC_F6_D6_1_4483-40763-NIQRFFGHGAEDSLADQAANE-2--1
GluC	0.785581	GluC_F6_D6_1_4483-9762-NIQRLTGRGAE-2--1
GluC	0.928899	GluC_F6_D6_1_4483-6228-NKVC[UNIMOD:4]NRYE-2--1
GluC	0.841667	GluC_F6_D6_1_4483-15935-NLC[UNIMOD:4]LNLHKFNE-2--1
GluC	0.732726	GluC_F6_D6_1_4483-17443-NLHQLTLQGNWE-2--1
GluC	0.554724	GluC_F6_D6_1_4483-17444-NLHQLTLQGNWE-2--1
GluC	0.90003	GluC_F6_D6_1_4483-10250-NLRSKIQKLE-2--1
GluC	0.790113	GluC_F6_D6_1_4483-10251-NLRSKIQKLE-3--1
GluC	0.848149	GluC_F6_D6_1_4483-10253-NLRSKIQKLE-3--1
GluC	0.752496	GluC_F6_D6_1_4483-10254-NLRSKIQKLE-3--1
GluC	0.844729	GluC_F6_D6_1_4483-10256-NLRSKIQKLE-2--1
GluC	0.682682	GluC_F6_D6_1_4483-47346-NMRRPYFPVAVGKYYSYYC[UNIMOD:4]DE-3--1
GluC	0.597892	GluC_F6_D6_1_4483-47519-NM[UNIMOD:35]RRPYFPVAVGKYYSYYC[UNIMOD:4]DE-3--1
GluC	0.822816	GluC_F6_D6_1_4483-41779-NQDGRYSLTYIYTGLSKHVE-4--1
GluC	0.795307	GluC_F6_D6_1_4483-41781-NQDGRYSLTYIYTGLSKHVE-4--1
GluC	0.837295	GluC_F6_D6_1_4483-41782-NQDGRYSLTYIYTGLSKHVE-3--1
GluC	0.703437	GluC_F6_D6_1_4483-41783-NQDGRYSLTYIYTGLSKHVE-4--1
GluC	0.854482	GluC_F6_D6_1_4483-41784-NQDGRYSLTYIYTGLSKHVE-3--1
GluC	0.810376	GluC_F6_D6_1_4483-41785-NQDGRYSLTYIYTGLSKHVE-3--1
GluC	0.867753	GluC_F6_D6_1_4483-41786-NQDGRYSLTYIYTGLSKHVE-3--1
GluC	0.854983	GluC_F6_D6_1_4483-41789-NQDGRYSLTYIYTGLSKHVE-3--1
GluC	0.8235	GluC_F6_D6_1_4483-41790-NQDGRYSLTYIYTGLSKHVE-3--1
GluC	0.732081	GluC_F6_D6_1_4483-41795-NQDGRYSLTYIYTGLSKHVE-2--1
GluC	0.821136	GluC_F6_D6_1_4483-10897-NQDSISSKLKE-2--1
GluC	0.73143	GluC_F6_D6_1_4483-51133-NQKSC[UNIMOD:4]EPAVPFPC[UNIMOD:4]GRVSVSQTSKLTRAE-4--1
GluC	0.393375	GluC_F6_D6_1_4483-48554-NQQGSFSSQGGSSFSVPIFYSSKRSE-3--1
GluC	0.761763	GluC_F6_D6_1_4483-25760-NSLLFDPLSSSSSNKE-2--1
GluC	0.546087	GluC_F6_D6_1_4483-49384-NTDPGYNC[UNIMOD:4]LPC[UNIMOD:4]PPRFTGSQPFGQGVE-2--1
GluC	0.676987	GluC_F6_D6_1_4483-27468-NVFLQATDKNSLLGME-2--1
GluC	0.382786	GluC_F6_D6_1_4483-27469-NVFLQATDKNSLLGME-2--1
GluC	0.761386	GluC_F6_D6_1_4483-27470-NVFLQATDKNSLLGME-2--1
GluC	0.738577	GluC_F6_D6_1_4483-27471-NVFLQATDKNSLLGME-2--1
GluC	0.718878	GluC_F6_D6_1_4483-27975-NVFLQATDKNSLLGM[UNIMOD:35]E-2--1
GluC	0.574377	GluC_F6_D6_1_4483-15052-NVRNFLKQNIE-3--1
GluC	0.56773	GluC_F6_D6_1_4483-15053-NVRNFLKQNIE-3--1
GluC	0.564306	GluC_F6_D6_1_4483-15055-NVRNFLKQNIE-3--1
GluC	0.70935	GluC_F6_D6_1_4483-15056-NVRNFLKQNIE-3--1
GluC	0.616144	GluC_F6_D6_1_4483-15058-NVRNFLKQNIE-3--1
GluC	0.513256	GluC_F6_D6_1_4483-15059-NVRNFLKQNIE-3--1
GluC	0.56826	GluC_F6_D6_1_4483-15060-NVRNFLKQNIE-3--1
GluC	0.623186	GluC_F6_D6_1_4483-15061-NVRNFLKQNIE-3--1
GluC	0.500672	GluC_F6_D6_1_4483-15062-NVRNFLKQNIE-3--1
GluC	0.541479	GluC_F6_D6_1_4483-15063-NVRNFLKQNIE-3--1
GluC	0.564488	GluC_F6_D6_1_4483-15064-NVRNFLKQNIE-3--1
GluC	0.604663	GluC_F6_D6_1_4483-15065-NVRNFLKQNIE-3--1
GluC	0.621728	GluC_F6_D6_1_4483-15067-NVRNFLKQNIE-3--1
GluC	0.591848	GluC_F6_D6_1_4483-15069-NVRNFLKQNIE-3--1
GluC	0.581901	GluC_F6_D6_1_4483-15072-NVRNFLKQNIE-3--1
GluC	0.577747	GluC_F6_D6_1_4483-15077-NVRNFLKQNIE-3--1
GluC	0.56215	GluC_F6_D6_1_4483-15079-NVRNFLKQNIE-3--1
GluC	0.641609	GluC_F6_D6_1_4483-15083-NVRNFLKQNIE-3--1
GluC	0.559952	GluC_F6_D6_1_4483-15092-NVRNFLKQNIE-3--1
GluC	0.599832	GluC_F6_D6_1_4483-15093-NVRNFLKQNIE-3--1
GluC	0.610427	GluC_F6_D6_1_4483-15094-NVRNFLKQNIE-3--1
GluC	0.585776	GluC_F6_D6_1_4483-15095-NVRNFLKQNIE-3--1
GluC	0.644405	GluC_F6_D6_1_4483-15107-NVRNFLKQNIE-2--1
GluC	0.61689	GluC_F6_D6_1_4483-15109-NVRNFLKQNIE-2--1
GluC	0.611285	GluC_F6_D6_1_4483-15111-NVRNFLKQNIE-2--1
GluC	0.84639	GluC_F6_D6_1_4483-15115-NVRNFLKQNIE-2--1
GluC	0.537459	GluC_F6_D6_1_4483-15116-NVRNFLKQNIE-1--1
GluC	0.662417	GluC_F6_D6_1_4483-50308-NYC[UNIMOD:4]RNPDGKRAPWC[UNIMOD:4]HTTNSQVRWE-4--1
GluC	0.728418	GluC_F6_D6_1_4483-50309-NYC[UNIMOD:4]RNPDGKRAPWC[UNIMOD:4]HTTNSQVRWE-4--1
GluC	0.593953	GluC_F6_D6_1_4483-50310-NYC[UNIMOD:4]RNPDGKRAPWC[UNIMOD:4]HTTNSQVRWE-3--1
GluC	0.754872	GluC_F6_D6_1_4483-20033-NYDGKISKTMSGLE-2--1
GluC	0.484334	GluC_F6_D6_1_4483-51955-PDSLFC[UNIMOD:4]VDPPEFQGQNVRQVHFRDMME-4--1
GluC	0.87156	GluC_F6_D6_1_4483-11265-PFLSC[UNIMOD:4]C[UNIMOD:4]QFAE-1--1
GluC	0.451031	GluC_F6_D6_1_4483-21935-PFWQNFKHLQEE-2--1
GluC	0.778291	GluC_F6_D6_1_4483-16846-PGIYFIDHLLDE-2--1
GluC	0.821012	GluC_F6_D6_1_4483-23955-PGTWKISARFSDGLE-3--1
GluC	0.847792	GluC_F6_D6_1_4483-23956-PGTWKISARFSDGLE-3--1
GluC	0.934029	GluC_F6_D6_1_4483-23960-PGTWKISARFSDGLE-3--1
GluC	0.85488	GluC_F6_D6_1_4483-23962-PGTWKISARFSDGLE-3--1
GluC	0.912796	GluC_F6_D6_1_4483-23963-PGTWKISARFSDGLE-3--1
GluC	0.909863	GluC_F6_D6_1_4483-23965-PGTWKISARFSDGLE-3--1
GluC	0.908293	GluC_F6_D6_1_4483-23966-PGTWKISARFSDGLE-3--1
GluC	0.902157	GluC_F6_D6_1_4483-23968-PGTWKISARFSDGLE-3--1
GluC	0.893078	GluC_F6_D6_1_4483-23969-PGTWKISARFSDGLE-3--1
GluC	0.91911	GluC_F6_D6_1_4483-23970-PGTWKISARFSDGLE-3--1
GluC	0.926886	GluC_F6_D6_1_4483-23971-PGTWKISARFSDGLE-3--1
GluC	0.822913	GluC_F6_D6_1_4483-23972-PGTWKISARFSDGLE-3--1
GluC	0.694323	GluC_F6_D6_1_4483-23973-PGTWKISARFSDGLE-2--1
GluC	0.704252	GluC_F6_D6_1_4483-23974-PGTWKISARFSDGLE-2--1
GluC	0.724799	GluC_F6_D6_1_4483-23975-PGTWKISARFSDGLE-2--1
GluC	0.656362	GluC_F6_D6_1_4483-23976-PGTWKISARFSDGLE-2--1
GluC	0.455509	GluC_F6_D6_1_4483-23979-PGTWKISARFSDGLE-2--1
GluC	0.782668	GluC_F6_D6_1_4483-23980-PGTWKISARFSDGLE-2--1
GluC	0.674548	GluC_F6_D6_1_4483-46047-PGVDYVYKTRLVKVQLSNDFDE-4--1
GluC	0.6746	GluC_F6_D6_1_4483-46049-PGVDYVYKTRLVKVQLSNDFDE-4--1
GluC	0.727053	GluC_F6_D6_1_4483-46052-PGVDYVYKTRLVKVQLSNDFDE-3--1
GluC	0.543214	GluC_F6_D6_1_4483-46055-PGVDYVYKTRLVKVQLSNDFDE-3--1
GluC	0.730372	GluC_F6_D6_1_4483-46057-PGVDYVYKTRLVKVQLSNDFDE-3--1
GluC	0.593317	GluC_F6_D6_1_4483-46060-PGVDYVYKTRLVKVQLSNDFDE-3--1
GluC	0.608965	GluC_F6_D6_1_4483-46064-PGVDYVYKTRLVKVQLSNDFDE-3--1
GluC	0.578969	GluC_F6_D6_1_4483-46066-PGVDYVYKTRLVKVQLSNDFDE-3--1
GluC	0.759663	GluC_F6_D6_1_4483-46068-PGVDYVYKTRLVKVQLSNDFDE-4--1
GluC	0.71235	GluC_F6_D6_1_4483-46071-PGVDYVYKTRLVKVQLSNDFDE-3--1
GluC	0.378516	GluC_F6_D6_1_4483-46072-PGVDYVYKTRLVKVQLSNDFDE-3--1
GluC	0.569423	GluC_F6_D6_1_4483-46073-PGVDYVYKTRLVKVQLSNDFDE-3--1
GluC	0.583402	GluC_F6_D6_1_4483-46077-PGVDYVYKTRLVKVQLSNDFDE-3--1
GluC	0.443826	GluC_F6_D6_1_4483-46078-PGVDYVYKTRLVKVQLSNDFDE-3--1
GluC	0.772656	GluC_F6_D6_1_4483-46079-PGVDYVYKTRLVKVQLSNDFDE-3--1
GluC	0.608166	GluC_F6_D6_1_4483-46081-PGVDYVYKTRLVKVQLSNDFDE-3--1
GluC	0.795685	GluC_F6_D6_1_4483-15793-PHC[UNIMOD:4]FPLSLVPTE-2--1
GluC	0.828486	GluC_F6_D6_1_4483-12290-PIGVRFNKNNE-2--1
GluC	0.84357	GluC_F6_D6_1_4483-30887-PKKLRPPPARTPC[UNIMOD:4]QQE-3--1
GluC	0.69163	GluC_F6_D6_1_4483-49902-PLDDYVNTQGASLFSVTKKQLGAGSIEE-3--1
GluC	0.884004	GluC_F6_D6_1_4483-3090-PLEKQHE-2--1
GluC	0.8813	GluC_F6_D6_1_4483-3091-PLEKQHE-2--1
GluC	0.927758	GluC_F6_D6_1_4483-3092-PLEKQHE-2--1
GluC	0.852101	GluC_F6_D6_1_4483-3093-PLEKQHE-2--1
GluC	0.665867	GluC_F6_D6_1_4483-31781-PLVLNSYVTPIC[UNIMOD:4]IADKE-2--1
GluC	0.835887	GluC_F6_D6_1_4483-29386-PNSC[UNIMOD:4]INLPDIPHASWE-2--1
GluC	0.792991	GluC_F6_D6_1_4483-21667-PPKC[UNIMOD:4]LHPC[UNIMOD:4]VISRE-3--1
GluC	0.85899	GluC_F6_D6_1_4483-21676-PPKC[UNIMOD:4]LHPC[UNIMOD:4]VISRE-2--1
GluC	0.654914	GluC_F6_D6_1_4483-30007-PQAPGRYFAHSILTVSE-3--1
GluC	0.682599	GluC_F6_D6_1_4483-30008-PQAPGRYFAHSILTVSE-3--1
GluC	0.675775	GluC_F6_D6_1_4483-30009-PQAPGRYFAHSILTVSE-3--1
GluC	0.713865	GluC_F6_D6_1_4483-30010-PQAPGRYFAHSILTVSE-2--1
GluC	0.737604	GluC_F6_D6_1_4483-30012-PQAPGRYFAHSILTVSE-2--1
GluC	0.572815	GluC_F6_D6_1_4483-30013-PQAPGRYFAHSILTVSE-2--1
GluC	0.637767	GluC_F6_D6_1_4483-33707-PQAPGRYFAHSILTVSEE-3--1
GluC	0.36147	GluC_F6_D6_1_4483-33709-PQAPGRYFAHSILTVSEE-2--1
GluC	0.725042	GluC_F6_D6_1_4483-33710-PQAPGRYFAHSILTVSEE-3--1
GluC	0.7081	GluC_F6_D6_1_4483-33711-PQAPGRYFAHSILTVSEE-3--1
GluC	0.581135	GluC_F6_D6_1_4483-33714-PQAPGRYFAHSILTVSEE-2--1
GluC	0.53661	GluC_F6_D6_1_4483-33715-PQAPGRYFAHSILTVSEE-2--1
GluC	0.708411	GluC_F6_D6_1_4483-33716-PQAPGRYFAHSILTVSEE-2--1
GluC	0.736591	GluC_F6_D6_1_4483-33717-PQAPGRYFAHSILTVSEE-2--1
GluC	0.71954	GluC_F6_D6_1_4483-37249-PQAPGRYFAHSILTVSEEE-3--1
GluC	0.603408	GluC_F6_D6_1_4483-37250-PQAPGRYFAHSILTVSEEE-3--1
GluC	0.615243	GluC_F6_D6_1_4483-37251-PQAPGRYFAHSILTVSEEE-2--1
GluC	0.596925	GluC_F6_D6_1_4483-37252-PQAPGRYFAHSILTVSEEE-2--1
GluC	0.496269	GluC_F6_D6_1_4483-37254-PQAPGRYFAHSILTVSEEE-2--1
GluC	0.460935	GluC_F6_D6_1_4483-37256-PQAPGRYFAHSILTVSEEE-2--1
GluC	0.730267	GluC_F6_D6_1_4483-23700-PQGLRFLHVPDTFE-3--1
GluC	0.839927	GluC_F6_D6_1_4483-23702-PQGLRFLHVPDTFE-2--1
GluC	0.886981	GluC_F6_D6_1_4483-10717-PQNLIKQNC[UNIMOD:4]E-2--1
GluC	0.835468	GluC_F6_D6_1_4483-10718-PQNLIKQNC[UNIMOD:4]E-2--1
GluC	0.655439	GluC_F6_D6_1_4483-32703-PSQGTTTYAVTSILRVAAE-2--1
GluC	0.682173	GluC_F6_D6_1_4483-30915-PSSPGPIPAPGLAQPIYIE-2--1
GluC	0.720077	GluC_F6_D6_1_4483-17004-PVYVQRAKAYLE-2--1
GluC	0.924285	GluC_F6_D6_1_4483-30177-PWNHGKTFTC[UNIMOD:4]TAAYPE-2--1
GluC	0.692666	GluC_F6_D6_1_4483-16522-QALSPSVFKAIME-2--1
GluC	0.73156	GluC_F6_D6_1_4483-16523-QALSPSVFKAIME-2--1
GluC	0.734444	GluC_F6_D6_1_4483-16994-QALSPSVFKAIM[UNIMOD:35]E-2--1
GluC	0.676771	GluC_F6_D6_1_4483-38313-QC[UNIMOD:4]QHRFWGFHDC[UNIMOD:4]THQE-4--1
GluC	0.738492	GluC_F6_D6_1_4483-38314-QC[UNIMOD:4]QHRFWGFHDC[UNIMOD:4]THQE-3--1
GluC	0.7378	GluC_F6_D6_1_4483-38315-QC[UNIMOD:4]QHRFWGFHDC[UNIMOD:4]THQE-2--1
GluC	0.60302	GluC_F6_D6_1_4483-25313-QFLDGDGWTSRWIE-2--1
GluC	0.719684	GluC_F6_D6_1_4483-31959-QGRVRAATVGSLAGQPLQE-2--1
GluC	0.85181	GluC_F6_D6_1_4483-32455-QGTTRIGGSYKKLVYRE-3--1
GluC	0.695259	GluC_F6_D6_1_4483-48187-QHVFKVKDMENLEDVFYQMIDE-4--1
GluC	0.712434	GluC_F6_D6_1_4483-48188-QHVFKVKDMENLEDVFYQMIDE-3--1
GluC	0.64341	GluC_F6_D6_1_4483-48333-QHVFKVKDM[UNIMOD:35]ENLEDVFYQMIDE-4--1
GluC	0.897729	GluC_F6_D6_1_4483-3607-QITKYSGE-2--1
GluC	0.916782	GluC_F6_D6_1_4483-32176-QKFYTFLKNSC[UNIMOD:4]PPTSE-2--1
GluC	0.772797	GluC_F6_D6_1_4483-21957-QLFGAKPVSLTGKQE-2--1
GluC	0.670549	GluC_F6_D6_1_4483-50284-QLFGAKPVSLTGKQEDDLANINQWVKE-4--1
GluC	0.85076	GluC_F6_D6_1_4483-21355-QLKAVMDDFAAFVE-2--1
GluC	0.637115	GluC_F6_D6_1_4483-21356-QLKAVMDDFAAFVE-2--1
GluC	0.792367	GluC_F6_D6_1_4483-21357-QLKAVMDDFAAFVE-2--1
GluC	0.843615	GluC_F6_D6_1_4483-21360-QLKAVMDDFAAFVE-2--1
GluC	0.830355	GluC_F6_D6_1_4483-21361-QLKAVMDDFAAFVE-2--1
GluC	0.798889	GluC_F6_D6_1_4483-21362-QLKAVMDDFAAFVE-2--1
GluC	0.835404	GluC_F6_D6_1_4483-21363-QLKAVMDDFAAFVE-2--1
GluC	0.828918	GluC_F6_D6_1_4483-21364-QLKAVMDDFAAFVE-2--1
GluC	0.768098	GluC_F6_D6_1_4483-21365-QLKAVMDDFAAFVE-2--1
GluC	0.862269	GluC_F6_D6_1_4483-21366-QLKAVMDDFAAFVE-2--1
GluC	0.804303	GluC_F6_D6_1_4483-21367-QLKAVMDDFAAFVE-2--1
GluC	0.832739	GluC_F6_D6_1_4483-21368-QLKAVMDDFAAFVE-2--1
GluC	0.782664	GluC_F6_D6_1_4483-21370-QLKAVMDDFAAFVE-2--1
GluC	0.577387	GluC_F6_D6_1_4483-21371-QLKAVMDDFAAFVE-1--1
GluC	0.838138	GluC_F6_D6_1_4483-21372-QLKAVMDDFAAFVE-2--1
GluC	0.796198	GluC_F6_D6_1_4483-21373-QLKAVMDDFAAFVE-2--1
GluC	0.867935	GluC_F6_D6_1_4483-21374-QLKAVMDDFAAFVE-2--1
GluC	0.864587	GluC_F6_D6_1_4483-21375-QLKAVMDDFAAFVE-2--1
GluC	0.811624	GluC_F6_D6_1_4483-21376-QLKAVMDDFAAFVE-2--1
GluC	0.84785	GluC_F6_D6_1_4483-21378-QLKAVMDDFAAFVE-2--1
GluC	0.767262	GluC_F6_D6_1_4483-21379-QLKAVMDDFAAFVE-2--1
GluC	0.839625	GluC_F6_D6_1_4483-21380-QLKAVMDDFAAFVE-2--1
GluC	0.821677	GluC_F6_D6_1_4483-21381-QLKAVMDDFAAFVE-2--1
GluC	0.78786	GluC_F6_D6_1_4483-21382-QLKAVMDDFAAFVE-2--1
GluC	0.670344	GluC_F6_D6_1_4483-21839-QLKAVM[UNIMOD:35]DDFAAFVE-2--1
GluC	0.79053	GluC_F6_D6_1_4483-21840-QLKAVM[UNIMOD:35]DDFAAFVE-2--1
GluC	0.851621	GluC_F6_D6_1_4483-21842-QLKAVM[UNIMOD:35]DDFAAFVE-2--1
GluC	0.805378	GluC_F6_D6_1_4483-21850-QLKAVM[UNIMOD:35]DDFAAFVE-2--1
GluC	0.825545	GluC_F6_D6_1_4483-21853-QLKAVM[UNIMOD:35]DDFAAFVE-2--1
GluC	0.836008	GluC_F6_D6_1_4483-21855-QLKAVM[UNIMOD:35]DDFAAFVE-2--1
GluC	0.743822	GluC_F6_D6_1_4483-21856-QLKAVM[UNIMOD:35]DDFAAFVE-2--1
GluC	0.803994	GluC_F6_D6_1_4483-21857-QLKAVM[UNIMOD:35]DDFAAFVE-2--1
GluC	0.818935	GluC_F6_D6_1_4483-21858-QLKAVM[UNIMOD:35]DDFAAFVE-2--1
GluC	0.781442	GluC_F6_D6_1_4483-21859-QLKAVM[UNIMOD:35]DDFAAFVE-2--1
GluC	0.911085	GluC_F6_D6_1_4483-21645-QLQDMGLVDLFSPE-2--1
GluC	0.866819	GluC_F6_D6_1_4483-22129-QLQDM[UNIMOD:35]GLVDLFSPE-2--1
GluC	0.719596	GluC_F6_D6_1_4483-20249-QLRQKLGPHAGDVE-2--1
GluC	0.738064	GluC_F6_D6_1_4483-27771-QLRRQLTPYAQRME-3--1
GluC	0.828615	GluC_F6_D6_1_4483-17517-QLSLKLPSNVVKE-2--1
GluC	0.864401	GluC_F6_D6_1_4483-9978-QLSLLDRFTE-2--1
GluC	0.919426	GluC_F6_D6_1_4483-9979-QLSLLDRFTE-2--1
GluC	0.853765	GluC_F6_D6_1_4483-9980-QLSLLDRFTE-2--1
GluC	0.908097	GluC_F6_D6_1_4483-9981-QLSLLDRFTE-2--1
GluC	0.887248	GluC_F6_D6_1_4483-9986-QLSLLDRFTE-2--1
GluC	0.934022	GluC_F6_D6_1_4483-9991-QLSLLDRFTE-2--1
GluC	0.904163	GluC_F6_D6_1_4483-9992-QLSLLDRFTE-2--1
GluC	0.930788	GluC_F6_D6_1_4483-9993-QLSLLDRFTE-2--1
GluC	0.742234	GluC_F6_D6_1_4483-9994-QLSLLDRFTE-1--1
GluC	0.814049	GluC_F6_D6_1_4483-12686-QLTPLIKKAGTE-2--1
GluC	0.7974	GluC_F6_D6_1_4483-27711-QNIQRANLFNKLVTE-2--1
GluC	0.581624	GluC_F6_D6_1_4483-34479-QNMIGMTPTVIAVHYLDE-2--1
GluC	0.681241	GluC_F6_D6_1_4483-34482-QNMIGMTPTVIAVHYLDE-2--1
GluC	0.557537	GluC_F6_D6_1_4483-34912-QNM[UNIMOD:35]IGMTPTVIAVHYLDE-2--1
GluC	0.740062	GluC_F6_D6_1_4483-34915-QNM[UNIMOD:35]IGMTPTVIAVHYLDE-2--1
GluC	0.706662	GluC_F6_D6_1_4483-34918-QNMIGM[UNIMOD:35]TPTVIAVHYLDE-2--1
GluC	0.66077	GluC_F6_D6_1_4483-35451-QNM[UNIMOD:35]IGM[UNIMOD:35]TPTVIAVHYLDE-2--1
GluC	0.666285	GluC_F6_D6_1_4483-34119-QNTKSPLFMGKVVNPTQK-3--1
GluC	0.854545	GluC_F6_D6_1_4483-34120-QNTKSPLFMGKVVNPTQK-3--1
GluC	0.744113	GluC_F6_D6_1_4483-34121-QNTKSPLFMGKVVNPTQK-2--1
GluC	0.852627	GluC_F6_D6_1_4483-34519-QNTKSPLFM[UNIMOD:35]GKVVNPTQK-4--1
GluC	0.718337	GluC_F6_D6_1_4483-34520-QNTKSPLFM[UNIMOD:35]GKVVNPTQK-3--1
GluC	0.815923	GluC_F6_D6_1_4483-34522-QNTKSPLFM[UNIMOD:35]GKVVNPTQK-3--1
GluC	0.78346	GluC_F6_D6_1_4483-34524-QNTKSPLFM[UNIMOD:35]GKVVNPTQK-2--1
GluC	0.84187	GluC_F6_D6_1_4483-41859-QQC[UNIMOD:4]VDGEWSSALPVC[UNIMOD:4]KLIQE-2--1
GluC	0.681865	GluC_F6_D6_1_4483-49191-QQC[UNIMOD:4]VDGEWSSALPVC[UNIMOD:4]KLIQEAPKPE-3--1
GluC	0.816013	GluC_F6_D6_1_4483-22323-QRAARVQQPDC[UNIMOD:4]RE-3--1
GluC	0.761013	GluC_F6_D6_1_4483-52524-QSEQLFGAKPVSLTGKQEDDLANINQWVKE-4--1
GluC	0.599949	GluC_F6_D6_1_4483-2329-QSQLLSE-1--1
GluC	0.795662	GluC_F6_D6_1_4483-14180-QSQVAEKPM[UNIMOD:35]EGE-2--1
GluC	0.78459	GluC_F6_D6_1_4483-25939-QSRAAINKWVSNKTE-2--1
GluC	0.640657	GluC_F6_D6_1_4483-25942-QSRAAINKWVSNKTE-3--1
GluC	0.856009	GluC_F6_D6_1_4483-28342-QTGTWKLKTQFNNNE-2--1
GluC	0.801919	GluC_F6_D6_1_4483-40682-QTMIYLAPTLAASRYLDKTE-3--1
GluC	0.612409	GluC_F6_D6_1_4483-40684-QTMIYLAPTLAASRYLDKTE-2--1
GluC	0.671578	GluC_F6_D6_1_4483-29825-QTYVISAPKIFRVGASE-2--1
GluC	0.86059	GluC_F6_D6_1_4483-24497-QTYWQANPFRAVAE-2--1
GluC	0.848486	GluC_F6_D6_1_4483-30298-QVLTGKRLMQC[UNIMOD:4]LPNPE-2--1
GluC	0.768166	GluC_F6_D6_1_4483-30802-QVLTGKRLM[UNIMOD:35]QC[UNIMOD:4]LPNPE-2--1
GluC	0.813469	GluC_F6_D6_1_4483-43519-QVNC[UNIMOD:4]FNINYLRNVALVSGDTE-2--1
GluC	0.731712	GluC_F6_D6_1_4483-27380-QVNSLPGSITKAGDFLE-2--1
GluC	0.735035	GluC_F6_D6_1_4483-38967-QVRAFPALTSLDLSDNPGLGE-3--1
GluC	0.860801	GluC_F6_D6_1_4483-38971-QVRAFPALTSLDLSDNPGLGE-2--1
GluC	0.564589	GluC_F6_D6_1_4483-30926-QWKSHKSYSC[UNIMOD:4]QVTHE-3--1
GluC	0.685724	GluC_F6_D6_1_4483-30927-QWKSHKSYSC[UNIMOD:4]QVTHE-4--1
GluC	0.67816	GluC_F6_D6_1_4483-45142-QYRGTVSKTRKGVQC[UNIMOD:4]QRWSAE-4--1
GluC	0.684835	GluC_F6_D6_1_4483-29646-RAQAWGERLRARMEE-4--1
GluC	0.757554	GluC_F6_D6_1_4483-28270-RDADPDTFFAKFTFE-3--1
GluC	0.882393	GluC_F6_D6_1_4483-28271-RDADPDTFFAKFTFE-3--1
GluC	0.86522	GluC_F6_D6_1_4483-28272-RDADPDTFFAKFTFE-3--1
GluC	0.784415	GluC_F6_D6_1_4483-28273-RDADPDTFFAKFTFE-3--1
GluC	0.860509	GluC_F6_D6_1_4483-28276-RDADPDTFFAKFTFE-2--1
GluC	0.814463	GluC_F6_D6_1_4483-48100-RDLC[UNIMOD:4]GC[UNIMOD:4]YSVSSVLPGC[UNIMOD:4]AQPWNHGE-3--1
GluC	0.651835	GluC_F6_D6_1_4483-33583-RFSGSNSGNTATLTISRVE-2--1
GluC	0.675721	GluC_F6_D6_1_4483-29045-RFTGFAAYYVATDINE-2--1
GluC	0.7931	GluC_F6_D6_1_4483-29046-RFTGFAAYYVATDINE-2--1
GluC	0.845495	GluC_F6_D6_1_4483-29047-RFTGFAAYYVATDINE-2--1
GluC	0.810151	GluC_F6_D6_1_4483-29049-RFTGFAAYYVATDINE-2--1
GluC	0.782256	GluC_F6_D6_1_4483-29054-RFTGFAAYYVATDINE-2--1
GluC	0.728719	GluC_F6_D6_1_4483-29056-RFTGFAAYYVATDINE-2--1
GluC	0.942662	GluC_F6_D6_1_4483-6360-RGSAGHWTSE-2--1
GluC	0.860109	GluC_F6_D6_1_4483-28928-RGWSTPPKC[UNIMOD:4]RSTISAE-3--1
GluC	0.733981	GluC_F6_D6_1_4483-37093-RHQSAC[UNIMOD:4]KDSDWPFC[UNIMOD:4]SDE-2--1
GluC	0.809667	GluC_F6_D6_1_4483-18061-RKFISHIKC[UNIMOD:4]RE-4--1
GluC	0.831347	GluC_F6_D6_1_4483-25327-RKLC[UNIMOD:4]MAALKHQPQE-3--1
GluC	0.838059	GluC_F6_D6_1_4483-25329-RKLC[UNIMOD:4]MAALKHQPQE-2--1
GluC	0.741039	GluC_F6_D6_1_4483-25789-RKLC[UNIMOD:4]M[UNIMOD:35]AALKHQPQE-3--1
GluC	0.841939	GluC_F6_D6_1_4483-25791-RKLC[UNIMOD:4]M[UNIMOD:35]AALKHQPQE-3--1
GluC	0.850693	GluC_F6_D6_1_4483-50123-RKLC[UNIMOD:4]MAALKHQPQEFPTYVEPTNDE-3--1
GluC	0.850009	GluC_F6_D6_1_4483-50124-RKLC[UNIMOD:4]MAALKHQPQEFPTYVEPTNDE-3--1
GluC	0.816226	GluC_F6_D6_1_4483-50209-RKLC[UNIMOD:4]M[UNIMOD:35]AALKHQPQEFPTYVEPTNDE-3--1
GluC	0.838915	GluC_F6_D6_1_4483-48310-RLC[UNIMOD:4]VDPRHRQGPVNLLSDPEQGVE-3--1
GluC	0.560409	GluC_F6_D6_1_4483-52778-RLC[UNIMOD:4]VDPRHRQGPVNLLSDPEQGVEVTGQYE-4--1
GluC	0.437216	GluC_F6_D6_1_4483-52822-RLDKAC[UNIMOD:4]EPGVDYVYKTRLVKVQLSNDFDE-3--1
GluC	0.612638	GluC_F6_D6_1_4483-52826-RLDKAC[UNIMOD:4]EPGVDYVYKTRLVKVQLSNDFDE-4--1
GluC	0.770642	GluC_F6_D6_1_4483-25455-RLKATQVSKGIRDNE-4--1
GluC	0.648883	GluC_F6_D6_1_4483-21745-RLKHLIQTPSGC[UNIMOD:4]GE-2--1
GluC	0.85995	GluC_F6_D6_1_4483-20847-RLKHLIVTPSGC[UNIMOD:4]GE-2--1
GluC	0.895779	GluC_F6_D6_1_4483-20849-RLKHLIVTPSGC[UNIMOD:4]GE-2--1
GluC	0.887902	GluC_F6_D6_1_4483-36272-RLLLSAAVPAGQTYVDAGYE-2--1
GluC	0.814693	GluC_F6_D6_1_4483-12453-RLWAYLTIQE-2--1
GluC	0.710842	GluC_F6_D6_1_4483-28453-RNGYPVRDHRVSAQSA-3--1
GluC	0.802746	GluC_F6_D6_1_4483-6311-RPIRNSVDE-3--1
GluC	0.594413	GluC_F6_D6_1_4483-24012-RPKHPIKHQGLPQE-4--1
GluC	0.852434	GluC_F6_D6_1_4483-24013-RPKHPIKHQGLPQE-3--1
GluC	0.931691	GluC_F6_D6_1_4483-36114-RPYVPQLGTYNVIPLNNE-2--1
GluC	0.92274	GluC_F6_D6_1_4483-13198-RQIKKQTALVE-2--1
GluC	0.698725	GluC_F6_D6_1_4483-38476-RSVDDSHLNAIEDASFLYE-2--1
GluC	0.776137	GluC_F6_D6_1_4483-25248-RTPWHVTIKPKSQE-4--1
GluC	0.788036	GluC_F6_D6_1_4483-25251-RTPWHVTIKPKSQE-3--1
GluC	0.807219	GluC_F6_D6_1_4483-21408-RTSLQVPMMHQKE-2--1
GluC	0.868169	GluC_F6_D6_1_4483-25968-RTVAAPSVFIFPPSDE-2--1
GluC	0.923662	GluC_F6_D6_1_4483-25970-RTVAAPSVFIFPPSDE-2--1
GluC	0.924533	GluC_F6_D6_1_4483-24429-RVMPIC[UNIMOD:4]LPSKDYAE-2--1
GluC	0.891889	GluC_F6_D6_1_4483-24430-RVMPIC[UNIMOD:4]LPSKDYAE-2--1
GluC	0.799888	GluC_F6_D6_1_4483-24432-RVMPIC[UNIMOD:4]LPSKDYAE-2--1
GluC	0.808822	GluC_F6_D6_1_4483-24876-RVM[UNIMOD:35]PIC[UNIMOD:4]LPSKDYAE-2--1
GluC	0.886862	GluC_F6_D6_1_4483-24395-RVMPIC[UNIMOD:4]LPSKNYAE-2--1
GluC	0.872014	GluC_F6_D6_1_4483-24857-RVM[UNIMOD:35]PIC[UNIMOD:4]LPSKNYAE-2--1
GluC	0.78	GluC_F6_D6_1_4483-16187-RVQKHLKALTSE-3--1
GluC	0.622726	GluC_F6_D6_1_4483-4433-RVRLSLLE-2--1
GluC	0.897187	GluC_F6_D6_1_4483-23534-RVYFFKGKQYWE-3--1
GluC	0.889901	GluC_F6_D6_1_4483-23535-RVYFFKGKQYWE-2--1
GluC	0.661806	GluC_F6_D6_1_4483-36613-RYEVDQQIQVLMDKLVE-3--1
GluC	0.782231	GluC_F6_D6_1_4483-15201-RYRKQANKALE-4--1
GluC	0.794551	GluC_F6_D6_1_4483-15202-RYRKQANKALE-3--1
GluC	0.89229	GluC_F6_D6_1_4483-38303-SAC[UNIMOD:4]LLLIQPHYASDLDKVE-3--1
GluC	0.772227	GluC_F6_D6_1_4483-38305-SAC[UNIMOD:4]LLLIQPHYASDLDKVE-2--1
GluC	0.825022	GluC_F6_D6_1_4483-9221-SC[UNIMOD:4]TRFYHPE-2--1
GluC	0.66087	GluC_F6_D6_1_4483-14437-SFKVSFLSALEE-2--1
GluC	0.762426	GluC_F6_D6_1_4483-14438-SFKVSFLSALEE-2--1
GluC	0.745887	GluC_F6_D6_1_4483-14439-SFKVSFLSALEE-2--1
GluC	0.818195	GluC_F6_D6_1_4483-14441-SFKVSFLSALEE-2--1
GluC	0.820259	GluC_F6_D6_1_4483-14442-SFKVSFLSALEE-2--1
GluC	0.806498	GluC_F6_D6_1_4483-14444-SFKVSFLSALEE-2--1
GluC	0.800837	GluC_F6_D6_1_4483-14445-SFKVSFLSALEE-2--1
GluC	0.847609	GluC_F6_D6_1_4483-14446-SFKVSFLSALEE-2--1
GluC	0.675476	GluC_F6_D6_1_4483-14447-SFKVSFLSALEE-2--1
GluC	0.874128	GluC_F6_D6_1_4483-14449-SFKVSFLSALEE-2--1
GluC	0.895165	GluC_F6_D6_1_4483-14450-SFKVSFLSALEE-2--1
GluC	0.786605	GluC_F6_D6_1_4483-29087-SFPTYTLVVQAADLQGE-2--1
GluC	0.546647	GluC_F6_D6_1_4483-25798-SGPTTYKVTSTLTIKE-2--1
GluC	0.759909	GluC_F6_D6_1_4483-25799-SGPTTYKVTSTLTIKE-2--1
GluC	0.720626	GluC_F6_D6_1_4483-22291-SGRALRLRC[UNIMOD:4]LAPLE-3--1
GluC	0.307688	GluC_F6_D6_1_4483-51015-SGTTVC[UNIMOD:4]SPEDPALRHILDGGSGVIMEHPGE-3--1
GluC	0.676963	GluC_F6_D6_1_4483-46502-SGVPDRFSGSGSGTDFTLTISSLQAE-2--1
GluC	0.56326	GluC_F6_D6_1_4483-46488-SGVPSRFSGSGSGTDFTLTISSLQPE-2--1
GluC	0.408295	GluC_F6_D6_1_4483-46734-SGVPSRFSGSGSGTDYTLTISSLQPE-2--1
GluC	0.877324	GluC_F6_D6_1_4483-34210-SILFHYTDWVDDQRPE-3--1
GluC	0.73629	GluC_F6_D6_1_4483-34213-SILFHYTDWVDDQRPE-2--1
GluC	0.858312	GluC_F6_D6_1_4483-9723-SKDVC[UNIMOD:4]KNYAE-2--1
GluC	0.747373	GluC_F6_D6_1_4483-10039-SKGKITYLKGE-3--1
GluC	0.838132	GluC_F6_D6_1_4483-10040-SKGKITYLKGE-2--1
GluC	0.741028	GluC_F6_D6_1_4483-10047-SKGKITYLKGE-1--1
GluC	0.585959	GluC_F6_D6_1_4483-47761-SKGMC[UNIMOD:4]TSPPLIKHGVIISSTVDTYE-3--1
GluC	0.832982	GluC_F6_D6_1_4483-22451-SKGTGREKPGPLDFE-3--1
GluC	0.875002	GluC_F6_D6_1_4483-5746-SKSYKMADE-2--1
GluC	0.704054	GluC_F6_D6_1_4483-34577-SKTPLTATLSKSGNTFRPE-2--1
GluC	0.789563	GluC_F6_D6_1_4483-34578-SKTPLTATLSKSGNTFRPE-2--1
GluC	0.867832	GluC_F6_D6_1_4483-35044-SLDYWTYPGSLTTPPLLE-2--1
GluC	0.697502	GluC_F6_D6_1_4483-43688-SLLLEDNIRMFTTAPDQVDKE-3--1
GluC	0.770774	GluC_F6_D6_1_4483-7478-SLLNHFLYE-2--1
GluC	0.871581	GluC_F6_D6_1_4483-7479-SLLNHFLYE-2--1
GluC	0.809872	GluC_F6_D6_1_4483-7480-SLLNHFLYE-2--1
GluC	0.781381	GluC_F6_D6_1_4483-37526-SLRKKSRDKGQAGLQRALE-4--1
GluC	0.842717	GluC_F6_D6_1_4483-20276-SLVNRRPC[UNIMOD:4]FSALE-3--1
GluC	0.82376	GluC_F6_D6_1_4483-20297-SLVNRRPC[UNIMOD:4]FSALE-2--1
GluC	0.647205	GluC_F6_D6_1_4483-49495-SLVNRRPC[UNIMOD:4]FSALTPDETYVPKAFDE-4--1
GluC	0.645777	GluC_F6_D6_1_4483-49496-SLVNRRPC[UNIMOD:4]FSALTPDETYVPKAFDE-3--1
GluC	0.65174	GluC_F6_D6_1_4483-39422-SLVSQYFQTVTDYGKDLME-3--1
GluC	0.722349	GluC_F6_D6_1_4483-39423-SLVSQYFQTVTDYGKDLME-3--1
GluC	0.699051	GluC_F6_D6_1_4483-39425-SLVSQYFQTVTDYGKDLME-2--1
GluC	0.733314	GluC_F6_D6_1_4483-39426-SLVSQYFQTVTDYGKDLME-2--1
GluC	0.730374	GluC_F6_D6_1_4483-39427-SLVSQYFQTVTDYGKDLME-2--1
GluC	0.721156	GluC_F6_D6_1_4483-39428-SLVSQYFQTVTDYGKDLME-2--1
GluC	0.657575	GluC_F6_D6_1_4483-39429-SLVSQYFQTVTDYGKDLME-2--1
GluC	0.729688	GluC_F6_D6_1_4483-39430-SLVSQYFQTVTDYGKDLME-2--1
GluC	0.713625	GluC_F6_D6_1_4483-39431-SLVSQYFQTVTDYGKDLME-2--1
GluC	0.753043	GluC_F6_D6_1_4483-39432-SLVSQYFQTVTDYGKDLME-2--1
GluC	0.760992	GluC_F6_D6_1_4483-39433-SLVSQYFQTVTDYGKDLME-2--1
GluC	0.745443	GluC_F6_D6_1_4483-39434-SLVSQYFQTVTDYGKDLME-2--1
GluC	0.761406	GluC_F6_D6_1_4483-39442-SLVSQYFQTVTDYGKDLME-2--1
GluC	0.63646	GluC_F6_D6_1_4483-39775-SLVSQYFQTVTDYGKDLM[UNIMOD:35]E-3--1
GluC	0.668094	GluC_F6_D6_1_4483-39776-SLVSQYFQTVTDYGKDLM[UNIMOD:35]E-3--1
GluC	0.593222	GluC_F6_D6_1_4483-39779-SLVSQYFQTVTDYGKDLM[UNIMOD:35]E-2--1
GluC	0.585813	GluC_F6_D6_1_4483-39780-SLVSQYFQTVTDYGKDLM[UNIMOD:35]E-2--1
GluC	0.623177	GluC_F6_D6_1_4483-39784-SLVSQYFQTVTDYGKDLM[UNIMOD:35]E-2--1
GluC	0.652541	GluC_F6_D6_1_4483-39785-SLVSQYFQTVTDYGKDLM[UNIMOD:35]E-2--1
GluC	0.611626	GluC_F6_D6_1_4483-39786-SLVSQYFQTVTDYGKDLM[UNIMOD:35]E-2--1
GluC	0.678321	GluC_F6_D6_1_4483-39787-SLVSQYFQTVTDYGKDLM[UNIMOD:35]E-2--1
GluC	0.525295	GluC_F6_D6_1_4483-39788-SLVSQYFQTVTDYGKDLM[UNIMOD:35]E-2--1
GluC	0.518496	GluC_F6_D6_1_4483-39789-SLVSQYFQTVTDYGKDLM[UNIMOD:35]E-2--1
GluC	0.828012	GluC_F6_D6_1_4483-4853-SMVVFGC[UNIMOD:4]PN-1--1
GluC	0.814323	GluC_F6_D6_1_4483-47975-SNTGSTTGSIVC[UNIMOD:4]GYNGWSDLPIC[UNIMOD:4]YE-3--1
GluC	0.924936	GluC_F6_D6_1_4483-47976-SNTGSTTGSIVC[UNIMOD:4]GYNGWSDLPIC[UNIMOD:4]YE-2--1
GluC	0.898469	GluC_F6_D6_1_4483-42871-SPKATGVFTTLQPGSSIPPYNTE-2--1
GluC	0.929685	GluC_F6_D6_1_4483-42872-SPKATGVFTTLQPGSSIPPYNTE-2--1
GluC	0.475496	GluC_F6_D6_1_4483-35091-SPLLIGQQSTVSDVPRDLE-2--1
GluC	0.827372	GluC_F6_D6_1_4483-15755-SQSLSLC[UNIMOD:4]GMVWE-2--1
GluC	0.808713	GluC_F6_D6_1_4483-15756-SQSLSLC[UNIMOD:4]GMVWE-2--1
GluC	0.713288	GluC_F6_D6_1_4483-15757-SQSLSLC[UNIMOD:4]GMVWE-2--1
GluC	0.787849	GluC_F6_D6_1_4483-15758-SQSLSLC[UNIMOD:4]GMVWE-2--1
GluC	0.739406	GluC_F6_D6_1_4483-15759-SQSLSLC[UNIMOD:4]GMVWE-2--1
GluC	0.746945	GluC_F6_D6_1_4483-15761-SQSLSLC[UNIMOD:4]GMVWE-2--1
GluC	0.720903	GluC_F6_D6_1_4483-15762-SQSLSLC[UNIMOD:4]GMVWE-2--1
GluC	0.723509	GluC_F6_D6_1_4483-15764-SQSLSLC[UNIMOD:4]GMVWE-2--1
GluC	0.768215	GluC_F6_D6_1_4483-15765-SQSLSLC[UNIMOD:4]GMVWE-2--1
GluC	0.695163	GluC_F6_D6_1_4483-15766-SQSLSLC[UNIMOD:4]GMVWE-2--1
GluC	0.755721	GluC_F6_D6_1_4483-15769-SQSLSLC[UNIMOD:4]GMVWE-2--1
GluC	0.616977	GluC_F6_D6_1_4483-15770-SQSLSLC[UNIMOD:4]GMVWE-2--1
GluC	0.748413	GluC_F6_D6_1_4483-15771-SQSLSLC[UNIMOD:4]GMVWE-2--1
GluC	0.804652	GluC_F6_D6_1_4483-15772-SQSLSLC[UNIMOD:4]GMVWE-2--1
GluC	0.753249	GluC_F6_D6_1_4483-15773-SQSLSLC[UNIMOD:4]GMVWE-2--1
GluC	0.857886	GluC_F6_D6_1_4483-15778-SQSLSLC[UNIMOD:4]GMVWE-2--1
GluC	0.766193	GluC_F6_D6_1_4483-15779-SQSLSLC[UNIMOD:4]GMVWE-2--1
GluC	0.864195	GluC_F6_D6_1_4483-15780-SQSLSLC[UNIMOD:4]GMVWE-1--1
GluC	0.711485	GluC_F6_D6_1_4483-15781-SQSLSLC[UNIMOD:4]GMVWE-2--1
GluC	0.87852	GluC_F6_D6_1_4483-15782-SQSLSLC[UNIMOD:4]GMVWE-2--1
GluC	0.596757	GluC_F6_D6_1_4483-31653-SQTKLVNGQSHISLSKAE-2--1
GluC	0.830113	GluC_F6_D6_1_4483-39967-SSKPNMIDAATLKSRKMLEE-4--1
GluC	0.686235	GluC_F6_D6_1_4483-39971-SSKPNMIDAATLKSRKMLEE-2--1
GluC	0.902741	GluC_F6_D6_1_4483-39977-SSKPNMIDAATLKSRKMLEE-3--1
GluC	0.737277	GluC_F6_D6_1_4483-40270-SSKPNM[UNIMOD:35]IDAATLKSRKMLEE-3--1
GluC	0.853486	GluC_F6_D6_1_4483-29232-SSLWDC[UNIMOD:4]PARRWGHSE-3--1
GluC	0.492708	GluC_F6_D6_1_4483-50416-SSSGSSHAVMDISLPTGISANEEDLKALVE-3--1
GluC	0.859915	GluC_F6_D6_1_4483-5046-SSSHHPGIAE-2--1
GluC	0.859969	GluC_F6_D6_1_4483-20338-SSTKGDVKGSVLSRE-3--1
GluC	0.784402	GluC_F6_D6_1_4483-41298-SSTVTPTLPGETLTYVWKIPE-2--1
GluC	0.855728	GluC_F6_D6_1_4483-14179-SSVSGSTGQWHSE-2--1
GluC	0.672719	GluC_F6_D6_1_4483-44848-STLFGSVIRYTC[UNIMOD:4]EEPYYYME-3--1
GluC	0.708839	GluC_F6_D6_1_4483-44849-STLFGSVIRYTC[UNIMOD:4]EEPYYYME-2--1
GluC	0.72985	GluC_F6_D6_1_4483-44850-STLFGSVIRYTC[UNIMOD:4]EEPYYYME-2--1
GluC	0.767349	GluC_F6_D6_1_4483-44851-STLFGSVIRYTC[UNIMOD:4]EEPYYYME-2--1
GluC	0.692778	GluC_F6_D6_1_4483-44852-STLFGSVIRYTC[UNIMOD:4]EEPYYYME-2--1
GluC	0.815765	GluC_F6_D6_1_4483-44855-STLFGSVIRYTC[UNIMOD:4]EEPYYYME-2--1
GluC	0.868772	GluC_F6_D6_1_4483-45116-STLFGSVIRYTC[UNIMOD:4]EEPYYYM[UNIMOD:35]E-2--1
GluC	0.864586	GluC_F6_D6_1_4483-35512-STLM[UNIMOD:35]TQKTGIVSGFGRTHE-3--1
GluC	0.755601	GluC_F6_D6_1_4483-33173-SWYLDDNIKTYSDHPE-2--1
GluC	0.741592	GluC_F6_D6_1_4483-38872-TAKVIQTAFQRASYPDITGE-2--1
GluC	0.911733	GluC_F6_D6_1_4483-21909-TARTPRDKLAAC[UNIMOD:4]LE-3--1
GluC	0.867545	GluC_F6_D6_1_4483-38794-TDPSHSKFLKILSGDPYC[UNIMOD:4]E-3--1
GluC	0.870823	GluC_F6_D6_1_4483-38798-TDPSHSKFLKILSGDPYC[UNIMOD:4]E-2--1
GluC	0.827366	GluC_F6_D6_1_4483-34896-TEGPHVLLYFDSVPTSRE-2--1
GluC	0.898037	GluC_F6_D6_1_4483-27294-TEKRPQDAKNTMILE-2--1
GluC	0.789483	GluC_F6_D6_1_4483-23640-TFDVTLEPLSFKKE-2--1
GluC	0.72219	GluC_F6_D6_1_4483-9501-TFLKKYLYE-3--1
GluC	0.848688	GluC_F6_D6_1_4483-9507-TFLKKYLYE-2--1
GluC	0.889144	GluC_F6_D6_1_4483-9508-TFLKKYLYE-2--1
GluC	0.841412	GluC_F6_D6_1_4483-9510-TFLKKYLYE-1--1
GluC	0.856111	GluC_F6_D6_1_4483-9511-TFLKKYLYE-2--1
GluC	0.865324	GluC_F6_D6_1_4483-3080-TFQKVKE-2--1
GluC	0.790057	GluC_F6_D6_1_4483-28043-TFTFHADIC[UNIMOD:4]TLSEKE-2--1
GluC	0.673425	GluC_F6_D6_1_4483-50582-TGDLWVGC[UNIMOD:4]HPNGMKIFFYDSENPPASE-3--1
GluC	0.889899	GluC_F6_D6_1_4483-50584-TGDLWVGC[UNIMOD:4]HPNGMKIFFYDSENPPASE-2--1
GluC	0.601524	GluC_F6_D6_1_4483-50751-TGDLWVGC[UNIMOD:4]HPNGM[UNIMOD:35]KIFFYDSENPPASE-3--1
GluC	0.848693	GluC_F6_D6_1_4483-27463-TGNHWNIFHSDPLIE-2--1
GluC	0.739521	GluC_F6_D6_1_4483-24145-TIDLGALYLSMKDTE-2--1
GluC	0.860122	GluC_F6_D6_1_4483-18804-TIGVWRPSPPTC[UNIMOD:4]E-2--1
GluC	0.81179	GluC_F6_D6_1_4483-25832-TKAVKTVRTPGAAANLE-2--1
GluC	0.756406	GluC_F6_D6_1_4483-48799-TKDLLFRDDTVC[UNIMOD:4]LAKLHDRNTYE-4--1
GluC	0.823467	GluC_F6_D6_1_4483-17771-TKKLGQSLDC[UNIMOD:4]NAE-2--1
GluC	0.685066	GluC_F6_D6_1_4483-24349-TKKRVLFAKKTKVE-3--1
GluC	0.940741	GluC_F6_D6_1_4483-20010-TKVYFAGFPRKVE-4--1
GluC	0.720233	GluC_F6_D6_1_4483-20011-TKVYFAGFPRKVE-4--1
GluC	0.852706	GluC_F6_D6_1_4483-20012-TKVYFAGFPRKVE-3--1
GluC	0.859536	GluC_F6_D6_1_4483-20014-TKVYFAGFPRKVE-2--1
GluC	0.877236	GluC_F6_D6_1_4483-30762-TLC[UNIMOD:4]PYDFLKIQTDRE-3--1
GluC	0.924901	GluC_F6_D6_1_4483-34365-TLC[UNIMOD:4]PYDFLKIQTDREE-3--1
GluC	0.768727	GluC_F6_D6_1_4483-20571-TLHPGRPQPPAEEE-2--1
GluC	0.837175	GluC_F6_D6_1_4483-12824-TLKRWRDSLE-3--1
GluC	0.85291	GluC_F6_D6_1_4483-12830-TLKRWRDSLE-2--1
GluC	0.787737	GluC_F6_D6_1_4483-26083-TLKRWRDSLEFRE-4--1
GluC	0.703693	GluC_F6_D6_1_4483-26084-TLKRWRDSLEFRE-3--1
GluC	0.755061	GluC_F6_D6_1_4483-26085-TLKRWRDSLEFRE-2--1
GluC	0.966723	GluC_F6_D6_1_4483-20691-TLPPDLLRGPLQLE-2--1
GluC	0.719018	GluC_F6_D6_1_4483-10946-TLTYVWKIPE-2--1
GluC	0.723845	GluC_F6_D6_1_4483-10947-TLTYVWKIPE-2--1
GluC	0.759783	GluC_F6_D6_1_4483-10948-TLTYVWKIPE-2--1
GluC	0.694287	GluC_F6_D6_1_4483-10949-TLTYVWKIPE-2--1
GluC	0.770558	GluC_F6_D6_1_4483-10950-TLTYVWKIPE-2--1
GluC	0.728174	GluC_F6_D6_1_4483-10951-TLTYVWKIPE-2--1
GluC	0.765281	GluC_F6_D6_1_4483-10952-TLTYVWKIPE-2--1
GluC	0.760213	GluC_F6_D6_1_4483-10953-TLTYVWKIPE-2--1
GluC	0.689381	GluC_F6_D6_1_4483-10954-TLTYVWKIPE-2--1
GluC	0.782888	GluC_F6_D6_1_4483-10955-TLTYVWKIPE-2--1
GluC	0.691119	GluC_F6_D6_1_4483-10957-TLTYVWKIPE-2--1
GluC	0.730248	GluC_F6_D6_1_4483-10958-TLTYVWKIPE-2--1
GluC	0.729304	GluC_F6_D6_1_4483-10959-TLTYVWKIPE-2--1
GluC	0.749346	GluC_F6_D6_1_4483-10960-TLTYVWKIPE-2--1
GluC	0.671373	GluC_F6_D6_1_4483-10961-TLTYVWKIPE-2--1
GluC	0.772252	GluC_F6_D6_1_4483-10962-TLTYVWKIPE-2--1
GluC	0.788008	GluC_F6_D6_1_4483-10966-TLTYVWKIPE-2--1
GluC	0.858308	GluC_F6_D6_1_4483-10967-TLTYVWKIPE-2--1
GluC	0.733641	GluC_F6_D6_1_4483-10968-TLTYVWKIPE-2--1
GluC	0.667724	GluC_F6_D6_1_4483-10969-TLTYVWKIPE-2--1
GluC	0.731369	GluC_F6_D6_1_4483-10971-TLTYVWKIPE-2--1
GluC	0.716643	GluC_F6_D6_1_4483-10972-TLTYVWKIPE-2--1
GluC	0.682458	GluC_F6_D6_1_4483-10973-TLTYVWKIPE-2--1
GluC	0.77401	GluC_F6_D6_1_4483-10974-TLTYVWKIPE-2--1
GluC	0.862094	GluC_F6_D6_1_4483-10975-TLTYVWKIPE-2--1
GluC	0.860126	GluC_F6_D6_1_4483-10976-TLTYVWKIPE-2--1
GluC	0.917874	GluC_F6_D6_1_4483-10977-TLTYVWKIPE-1--1
GluC	0.979202	GluC_F6_D6_1_4483-10978-TLTYVWKIPE-1--1
GluC	0.960488	GluC_F6_D6_1_4483-2823-TNPRAGLE-2--1
GluC	0.590952	GluC_F6_D6_1_4483-23560-TQSC[UNIMOD:4]EPTRGC[UNIMOD:4]PTEE-2--1
GluC	0.654828	GluC_F6_D6_1_4483-45499-TQVNQNITVTGYPGDKPVATMWE-2--1
GluC	0.72308	GluC_F6_D6_1_4483-45500-TQVNQNITVTGYPGDKPVATMWE-2--1
GluC	0.826579	GluC_F6_D6_1_4483-45501-TQVNQNITVTGYPGDKPVATMWE-2--1
GluC	0.695194	GluC_F6_D6_1_4483-45503-TQVNQNITVTGYPGDKPVATMWE-2--1
GluC	0.786057	GluC_F6_D6_1_4483-45753-TQVNQNITVTGYPGDKPVATM[UNIMOD:35]WE-2--1
GluC	0.675736	GluC_F6_D6_1_4483-45754-TQVNQNITVTGYPGDKPVATM[UNIMOD:35]WE-2--1
GluC	0.685852	GluC_F6_D6_1_4483-45755-TQVNQNITVTGYPGDKPVATM[UNIMOD:35]WE-2--1
GluC	0.822172	GluC_F6_D6_1_4483-12839-TRGKIPKLFDE-2--1
GluC	0.814924	GluC_F6_D6_1_4483-23764-TRILLQGTPVAQMTE-2--1
GluC	0.870219	GluC_F6_D6_1_4483-23765-TRILLQGTPVAQMTE-2--1
GluC	0.844849	GluC_F6_D6_1_4483-40145-TRILLQGTPVAQMTEDAVDAE-2--1
GluC	0.720054	GluC_F6_D6_1_4483-40483-TRILLQGTPVAQM[UNIMOD:35]TEDAVDAE-2--1
GluC	0.8866	GluC_F6_D6_1_4483-30583-TSWPVDC[UNIMOD:4]TLDGLFPASE-2--1
GluC	0.875944	GluC_F6_D6_1_4483-44191-TTC[UNIMOD:4]HVLDPTPVARC[UNIMOD:4]SVRQLKE-4--1
GluC	0.672156	GluC_F6_D6_1_4483-44192-TTC[UNIMOD:4]HVLDPTPVARC[UNIMOD:4]SVRQLKE-4--1
GluC	0.806724	GluC_F6_D6_1_4483-44195-TTC[UNIMOD:4]HVLDPTPVARC[UNIMOD:4]SVRQLKE-3--1
GluC	0.591859	GluC_F6_D6_1_4483-44197-TTC[UNIMOD:4]HVLDPTPVARC[UNIMOD:4]SVRQLKE-3--1
GluC	0.765266	GluC_F6_D6_1_4483-44198-TTC[UNIMOD:4]HVLDPTPVARC[UNIMOD:4]SVRQLKE-2--1
GluC	0.722635	GluC_F6_D6_1_4483-15327-TTFNSLLC[UNIMOD:4]PSGGE-1--1
GluC	0.646893	GluC_F6_D6_1_4483-45011-TTKPSKQSNNKYAASSYLSLTPE-2--1
GluC	0.643323	GluC_F6_D6_1_4483-22975-TTLC[UNIMOD:4]QVAGWGHQFE-3--1
GluC	0.828716	GluC_F6_D6_1_4483-41157-TTLGDMTGKC[UNIMOD:4]KSWITPC[UNIMOD:4]PEE-2--1
GluC	0.907758	GluC_F6_D6_1_4483-46975-TTMTTQTPAPIQAPSAILPLPGQSVE-2--1
GluC	0.919022	GluC_F6_D6_1_4483-47183-TTM[UNIMOD:35]TTQTPAPIQAPSAILPLPGQSVE-2--1
GluC	0.913504	GluC_F6_D6_1_4483-47184-TTM[UNIMOD:35]TTQTPAPIQAPSAILPLPGQSVE-2--1
GluC	0.652082	GluC_F6_D6_1_4483-26026-TTYAVRLAALNGKGLGE-2--1
GluC	0.662165	GluC_F6_D6_1_4483-45462-TVGYQYFRC[UNIMOD:4]LPDGTWRQGDVE-3--1
GluC	0.904266	GluC_F6_D6_1_4483-34673-TVNSNIPTNLRVLRSILE-3--1
GluC	0.613893	GluC_F6_D6_1_4483-38062-TVQSSPITFRAYSM[UNIMOD:35]LTITE-2--1
GluC	0.776918	GluC_F6_D6_1_4483-42856-TWEKPYQGWMMVDC[UNIMOD:4]TC[UNIMOD:4]LGE-2--1
GluC	0.638945	GluC_F6_D6_1_4483-43177-TWEKPYQGWMM[UNIMOD:35]VDC[UNIMOD:4]TC[UNIMOD:4]LGE-2--1
GluC	0.593384	GluC_F6_D6_1_4483-48258-TWRSPSPC[UNIMOD:4]WGPNPVPYPGDLGC[UNIMOD:4]HE-3--1
GluC	0.948092	GluC_F6_D6_1_4483-4531-TYPRPTKE-2--1
GluC	0.786899	GluC_F6_D6_1_4483-21702-TYQLFLSYSSKKE-2--1
GluC	0.833609	GluC_F6_D6_1_4483-32587-TYSPKIFRPKHTRISE-3--1
GluC	0.847563	GluC_F6_D6_1_4483-37216-VAGRRFASGKKVTLNPSDPE-3--1
GluC	0.788733	GluC_F6_D6_1_4483-12728-VAHRFKDLGEE-2--1
GluC	0.903115	GluC_F6_D6_1_4483-34359-VALNANTKNQKIRWKNE-3--1
GluC	0.71244	GluC_F6_D6_1_4483-34361-VALNANTKNQKIRWKNE-2--1
GluC	0.91787	GluC_F6_D6_1_4483-11828-VANPLLTAVTFE-2--1
GluC	0.806603	GluC_F6_D6_1_4483-34573-VANPLLTAVTFEYPSNAVE-2--1
GluC	0.810285	GluC_F6_D6_1_4483-38111-VANPLLTAVTFEYPSNAVEE-3--1
GluC	0.629257	GluC_F6_D6_1_4483-38119-VANPLLTAVTFEYPSNAVEE-2--1
GluC	0.696325	GluC_F6_D6_1_4483-43978-VARGVLTSLPGDSVTLTC[UNIMOD:4]PGVEPE-2--1
GluC	0.84117	GluC_F6_D6_1_4483-10038-VAVIGFFKDVE-2--1
GluC	0.821841	GluC_F6_D6_1_4483-25249-VC[UNIMOD:4]KKLVGYLDRNLE-2--1
GluC	0.525287	GluC_F6_D6_1_4483-44106-VDIDIKIRSC[UNIMOD:4]RGSC[UNIMOD:4]SRALARE-4--1
GluC	0.658813	GluC_F6_D6_1_4483-23946-VDIFEPQGISMLDAE-2--1
GluC	0.878951	GluC_F6_D6_1_4483-39335-VDNLTLDGNPFLVPGTALPHE-2--1
GluC	0.881725	GluC_F6_D6_1_4483-23759-VDQQIQVLMDKLVE-3--1
GluC	0.859916	GluC_F6_D6_1_4483-23760-VDQQIQVLMDKLVE-2--1
GluC	0.738186	GluC_F6_D6_1_4483-24275-VDQQIQVLM[UNIMOD:35]DKLVE-2--1
GluC	0.839137	GluC_F6_D6_1_4483-34259-VDTQGTVVC[UNIMOD:4]SLDGLFPVSE-2--1
GluC	0.785777	GluC_F6_D6_1_4483-39512-VDVLTKYSQPEDSLIPFFE-3--1
GluC	0.949128	GluC_F6_D6_1_4483-39514-VDVLTKYSQPEDSLIPFFE-2--1
GluC	0.595374	GluC_F6_D6_1_4483-48131-VDVMC[UNIMOD:4]TAFHDNEETFLKKYLYE-4--1
GluC	0.694566	GluC_F6_D6_1_4483-48132-VDVMC[UNIMOD:4]TAFHDNEETFLKKYLYE-3--1
GluC	0.907152	GluC_F6_D6_1_4483-35310-VENDEMPADLPSLAADFVE-2--1
GluC	0.86783	GluC_F6_D6_1_4483-35830-VENDEM[UNIMOD:35]PADLPSLAADFVE-2--1
GluC	0.805572	GluC_F6_D6_1_4483-37035-VETSWPVDC[UNIMOD:4]TLDGLFPASE-2--1
GluC	0.847205	GluC_F6_D6_1_4483-16809-VGFLSPATFTVYE-2--1
GluC	0.79666	GluC_F6_D6_1_4483-34109-VHLGQWYFIAGAAPTKEE-2--1
GluC	0.752896	GluC_F6_D6_1_4483-43461-VHLTPEEKSAVTALWGKVNVDE-4--1
GluC	0.767686	GluC_F6_D6_1_4483-43462-VHLTPEEKSAVTALWGKVNVDE-3--1
GluC	0.697264	GluC_F6_D6_1_4483-43464-VHLTPEEKSAVTALWGKVNVDE-3--1
GluC	0.691286	GluC_F6_D6_1_4483-40377-VIGIHWGGVPNEFNGAVFINE-2--1
GluC	0.695276	GluC_F6_D6_1_4483-40668-VILHNGAC[UNIMOD:4]SPGARQGC[UNIMOD:4]MKSIE-3--1
GluC	0.69343	GluC_F6_D6_1_4483-40987-VILHNGAC[UNIMOD:4]SPGARQGC[UNIMOD:4]M[UNIMOD:35]KSIE-3--1
GluC	0.807619	GluC_F6_D6_1_4483-42681-VKAKVQPYLDDFQKKWQEE-4--1
GluC	0.824466	GluC_F6_D6_1_4483-42684-VKAKVQPYLDDFQKKWQEE-3--1
GluC	0.832585	GluC_F6_D6_1_4483-42686-VKAKVQPYLDDFQKKWQEE-2--1
GluC	0.594715	GluC_F6_D6_1_4483-46842-VKAKVQPYLDDFQKKWQEEME-4--1
GluC	0.611856	GluC_F6_D6_1_4483-47072-VKAKVQPYLDDFQKKWQEEM[UNIMOD:35]E-4--1
GluC	0.717684	GluC_F6_D6_1_4483-14392-VKFNWYVDGVE-2--1
GluC	0.835306	GluC_F6_D6_1_4483-14393-VKFNWYVDGVE-2--1
GluC	0.811757	GluC_F6_D6_1_4483-14905-VKFSWFVDDVE-2--1
GluC	0.728734	GluC_F6_D6_1_4483-35825-VKITPGKPYILTVPGHLDE-3--1
GluC	0.868996	GluC_F6_D6_1_4483-35827-VKITPGKPYILTVPGHLDE-3--1
GluC	0.892146	GluC_F6_D6_1_4483-35828-VKITPGKPYILTVPGHLDE-2--1
GluC	0.904951	GluC_F6_D6_1_4483-10522-VKKYVLPNFE-2--1
GluC	0.909586	GluC_F6_D6_1_4483-10524-VKKYVLPNFE-1--1
GluC	0.802189	GluC_F6_D6_1_4483-30018-VKQLIKAIQLTYNPDE-2--1
GluC	0.69716	GluC_F6_D6_1_4483-21833-VKVQVPKIISIMDE-3--1
GluC	0.762958	GluC_F6_D6_1_4483-11506-VKWRKLGSYE-3--1
GluC	0.844988	GluC_F6_D6_1_4483-11509-VKWRKLGSYE-2--1
GluC	0.733939	GluC_F6_D6_1_4483-27929-VLGPKPALPAGTEDTAKE-2--1
GluC	0.799442	GluC_F6_D6_1_4483-32502-VLHKGVWGSVC[UNIMOD:4]DDNWGE-2--1
GluC	0.679602	GluC_F6_D6_1_4483-39244-VLHKGVWGSVC[UNIMOD:4]DDNWGEKE-2--1
GluC	0.581812	GluC_F6_D6_1_4483-4409-VLKRKVIE-3--1
GluC	0.857198	GluC_F6_D6_1_4483-4410-VLKRKVIE-2--1
GluC	0.630922	GluC_F6_D6_1_4483-13283-VLKRNHMQYE-3--1
GluC	0.665199	GluC_F6_D6_1_4483-13284-VLKRNHMQYE-2--1
GluC	0.895977	GluC_F6_D6_1_4483-6355-VLLPKFKLE-3--1
GluC	0.922384	GluC_F6_D6_1_4483-10000-VLRHTSLGPLE-2--1
GluC	0.85458	GluC_F6_D6_1_4483-41770-VLRIQNILTEEPKVTQVYAE-3--1
GluC	0.488671	GluC_F6_D6_1_4483-41071-VLSPADKTNVKAAWGKVGAHAGE-3--1
GluC	0.819588	GluC_F6_D6_1_4483-21167-VMFLTVQVKGPTQE-2--1
GluC	0.869148	GluC_F6_D6_1_4483-4297-VMGVSKVKE-2--1
GluC	0.783019	GluC_F6_D6_1_4483-33511-VNTYAGDLQKKLVPFATE-3--1
GluC	0.901961	GluC_F6_D6_1_4483-33514-VNTYAGDLQKKLVPFATE-2--1
GluC	0.821938	GluC_F6_D6_1_4483-13163-VNWYLMGMGNE-1--1
GluC	0.896348	GluC_F6_D6_1_4483-13164-VNWYLMGMGNE-2--1
GluC	0.84839	GluC_F6_D6_1_4483-13617-VNWYLM[UNIMOD:35]GMGNE-1--1
GluC	0.916467	GluC_F6_D6_1_4483-13618-VNWYLMGM[UNIMOD:35]GNE-1--1
GluC	0.833364	GluC_F6_D6_1_4483-13619-VNWYLMGM[UNIMOD:35]GNE-2--1
GluC	0.581343	GluC_F6_D6_1_4483-38863-VPVGLVQPASATLYDYYNPE-2--1
GluC	0.524184	GluC_F6_D6_1_4483-38866-VPVGLVQPASATLYDYYNPE-2--1
GluC	0.82179	GluC_F6_D6_1_4483-38867-VPVGLVQPASATLYDYYNPE-2--1
GluC	0.783122	GluC_F6_D6_1_4483-38868-VPVGLVQPASATLYDYYNPE-2--1
GluC	0.73022	GluC_F6_D6_1_4483-48394-VQDIQQNTDGSGQVSIPIIIPQTISE-3--1
GluC	0.841451	GluC_F6_D6_1_4483-48395-VQDIQQNTDGSGQVSIPIIIPQTISE-2--1
GluC	0.58631	GluC_F6_D6_1_4483-48396-VQDIQQNTDGSGQVSIPIIIPQTISE-3--1
GluC	0.721414	GluC_F6_D6_1_4483-48397-VQDIQQNTDGSGQVSIPIIIPQTISE-3--1
GluC	0.654703	GluC_F6_D6_1_4483-48398-VQDIQQNTDGSGQVSIPIIIPQTISE-3--1
GluC	0.746972	GluC_F6_D6_1_4483-48399-VQDIQQNTDGSGQVSIPIIIPQTISE-3--1
GluC	0.915657	GluC_F6_D6_1_4483-48400-VQDIQQNTDGSGQVSIPIIIPQTISE-2--1
GluC	0.947153	GluC_F6_D6_1_4483-48401-VQDIQQNTDGSGQVSIPIIIPQTISE-2--1
GluC	0.925631	GluC_F6_D6_1_4483-48402-VQDIQQNTDGSGQVSIPIIIPQTISE-2--1
GluC	0.637252	GluC_F6_D6_1_4483-48403-VQDIQQNTDGSGQVSIPIIIPQTISE-3--1
GluC	0.68155	GluC_F6_D6_1_4483-48404-VQDIQQNTDGSGQVSIPIIIPQTISE-3--1
GluC	0.921043	GluC_F6_D6_1_4483-48406-VQDIQQNTDGSGQVSIPIIIPQTISE-2--1
GluC	0.863593	GluC_F6_D6_1_4483-29765-VQDRGVGWSHPLPQC[UNIMOD:4]E-2--1
GluC	0.892941	GluC_F6_D6_1_4483-17758-VQNRLRKHGLLE-3--1
GluC	0.857666	GluC_F6_D6_1_4483-28351-VQPVELPNC[UNIMOD:4]NLVKGIE-2--1
GluC	0.901958	GluC_F6_D6_1_4483-34871-VQVGQQRTFISPIKC[UNIMOD:4]RE-3--1
GluC	0.682573	GluC_F6_D6_1_4483-21313-VQVTVPKIITILEE-2--1
GluC	0.681929	GluC_F6_D6_1_4483-25363-VQVTVPKIITILEEE-2--1
GluC	0.834082	GluC_F6_D6_1_4483-25364-VQVTVPKIITILEEE-2--1
GluC	0.833884	GluC_F6_D6_1_4483-32225-VQYAPKLQGPVAVYTWE-2--1
GluC	0.830251	GluC_F6_D6_1_4483-11274-VSGNVSPGTRRE-3--1
GluC	0.783018	GluC_F6_D6_1_4483-20951-VSKLVTDLTKVHTE-4--1
GluC	0.777709	GluC_F6_D6_1_4483-20953-VSKLVTDLTKVHTE-3--1
GluC	0.906199	GluC_F6_D6_1_4483-11278-VSQKIGDNLRE-2--1
GluC	0.796082	GluC_F6_D6_1_4483-10478-VSRKNPKFME-3--1
GluC	0.718683	GluC_F6_D6_1_4483-11027-VSRKNPKFM[UNIMOD:35]E-3--1
GluC	0.871351	GluC_F6_D6_1_4483-2892-VSRLFLE-2--1
GluC	0.747757	GluC_F6_D6_1_4483-32443-VSRNLGKVGSKC[UNIMOD:4]C[UNIMOD:4]KHPE-4--1
GluC	0.71907	GluC_F6_D6_1_4483-32445-VSRNLGKVGSKC[UNIMOD:4]C[UNIMOD:4]KHPE-4--1
GluC	0.750467	GluC_F6_D6_1_4483-32446-VSRNLGKVGSKC[UNIMOD:4]C[UNIMOD:4]KHPE-3--1
GluC	0.736222	GluC_F6_D6_1_4483-31862-VSRSLGKVGTRC[UNIMOD:4]C[UNIMOD:4]TKPE-4--1
GluC	0.85753	GluC_F6_D6_1_4483-31863-VSRSLGKVGTRC[UNIMOD:4]C[UNIMOD:4]TKPE-3--1
GluC	0.813521	GluC_F6_D6_1_4483-22806-VSSKLRRNLQNNAE-3--1
GluC	0.840918	GluC_F6_D6_1_4483-22809-VSSKLRRNLQNNAE-3--1
GluC	0.908702	GluC_F6_D6_1_4483-22811-VSSKLRRNLQNNAE-3--1
GluC	0.697711	GluC_F6_D6_1_4483-22814-VSSKLRRNLQNNAE-2--1
GluC	0.811852	GluC_F6_D6_1_4483-33088-VSVNQSLLQPLNVKVDPE-2--1
GluC	0.845766	GluC_F6_D6_1_4483-22390-VTDVKVTIMWTPPE-2--1
GluC	0.800943	GluC_F6_D6_1_4483-32109-VTHQGLSSPVTKSFNRGE-3--1
GluC	0.771266	GluC_F6_D6_1_4483-32110-VTHQGLSSPVTKSFNRGE-2--1
GluC	0.54307	GluC_F6_D6_1_4483-32111-VTHQGLSSPVTKSFNRGE-2--1
GluC	0.874081	GluC_F6_D6_1_4483-36526-VTHQGLSSPVTKSFNRGEC[UNIMOD:4]-3--1
GluC	0.754686	GluC_F6_D6_1_4483-36527-VTHQGLSSPVTKSFNRGEC[UNIMOD:4]-3--1
GluC	0.794422	GluC_F6_D6_1_4483-36528-VTHQGLSSPVTKSFNRGEC[UNIMOD:4]-3--1
GluC	0.655317	GluC_F6_D6_1_4483-36529-VTHQGLSSPVTKSFNRGEC[UNIMOD:4]-2--1
GluC	0.732924	GluC_F6_D6_1_4483-36530-VTHQGLSSPVTKSFNRGEC[UNIMOD:4]-2--1
GluC	0.667411	GluC_F6_D6_1_4483-36531-VTHQGLSSPVTKSFNRGEC[UNIMOD:4]-2--1
GluC	0.733445	GluC_F6_D6_1_4483-32740-VTLTDFRAYQTVVLDPE-2--1
GluC	0.411288	GluC_F6_D6_1_4483-4249-VTNRLRSE-2--1
GluC	0.800719	GluC_F6_D6_1_4483-43892-VTRFDFTTTSTSTPVTSNTVTGE-2--1
GluC	0.78476	GluC_F6_D6_1_4483-43893-VTRFDFTTTSTSTPVTSNTVTGE-2--1
GluC	0.577064	GluC_F6_D6_1_4483-26479-VTSPLFPKPYPNNFE-3--1
GluC	0.854151	GluC_F6_D6_1_4483-26481-VTSPLFPKPYPNNFE-2--1
GluC	0.778139	GluC_F6_D6_1_4483-18781-VTVAPVHIC[UNIMOD:4]TSWE-2--1
GluC	0.79923	GluC_F6_D6_1_4483-18782-VTVAPVHIC[UNIMOD:4]TSWE-2--1
GluC	0.88619	GluC_F6_D6_1_4483-2952-VTVKGHVE-2--1
GluC	0.685649	GluC_F6_D6_1_4483-48108-VVADSVWVDVKDSC[UNIMOD:4]VGSLVVKSGQSE-3--1
GluC	0.586925	GluC_F6_D6_1_4483-48109-VVADSVWVDVKDSC[UNIMOD:4]VGSLVVKSGQSE-3--1
GluC	0.84236	GluC_F6_D6_1_4483-46804-VVC[UNIMOD:4]SC[UNIMOD:4]FVGYQLLSDGVSC[UNIMOD:4]EDVNE-2--1
GluC	0.836948	GluC_F6_D6_1_4483-14923-VVIKHNRFTKE-4--1
GluC	0.919282	GluC_F6_D6_1_4483-14926-VVIKHNRFTKE-3--1
GluC	0.853564	GluC_F6_D6_1_4483-14928-VVIKHNRFTKE-2--1
GluC	0.844571	GluC_F6_D6_1_4483-11879-VVKPATM[UNIMOD:35]SNNAE-2--1
GluC	0.614211	GluC_F6_D6_1_4483-52237-VVKVSMMQTKGNFLAANDQELDC[UNIMOD:4]DILQLE-3--1
GluC	0.700653	GluC_F6_D6_1_4483-27203-VVLFHPNYNINGKKE-3--1
GluC	0.758182	GluC_F6_D6_1_4483-27204-VVLFHPNYNINGKKE-2--1
GluC	0.807647	GluC_F6_D6_1_4483-33489-VVLSRKVLLDGVQNPRAE-2--1
GluC	0.790488	GluC_F6_D6_1_4483-37415-VVQC[UNIMOD:4]LSDGWSSQPTC[UNIMOD:4]RKE-2--1
GluC	0.777544	GluC_F6_D6_1_4483-26485-VVSVC[UNIMOD:4]LPLNLDTKYE-2--1
GluC	0.854872	GluC_F6_D6_1_4483-32495-VVVKLFDSDPITVTVPVE-2--1
GluC	0.87986	GluC_F6_D6_1_4483-18736-VYIKNGDKKGSC[UNIMOD:4]E-3--1
GluC	0.78446	GluC_F6_D6_1_4483-38984-VYMPSSIFQDDFVIPDISE-3--1
GluC	0.936149	GluC_F6_D6_1_4483-38988-VYMPSSIFQDDFVIPDISE-2--1
GluC	0.949536	GluC_F6_D6_1_4483-38990-VYMPSSIFQDDFVIPDISE-2--1
GluC	0.948699	GluC_F6_D6_1_4483-39313-VYM[UNIMOD:35]PSSIFQDDFVIPDISE-2--1
GluC	0.782629	GluC_F6_D6_1_4483-43700-VYTFASEPNDVFFKLVDKSTE-3--1
GluC	0.795389	GluC_F6_D6_1_4483-36617-WAGC[UNIMOD:4]FGIKQKDIDKDLVI-3--1
GluC	0.851754	GluC_F6_D6_1_4483-14916-WFAKHNKPKASG-3--1
GluC	0.819241	GluC_F6_D6_1_4483-18363-WFWDLATGTMKE-2--1
GluC	0.571138	GluC_F6_D6_1_4483-43650-WGDAVQYNPAIIKVKVEPLYE-3--1
GluC	0.8022	GluC_F6_D6_1_4483-43651-WGDAVQYNPAIIKVKVEPLYE-3--1
GluC	0.798578	GluC_F6_D6_1_4483-43652-WGDAVQYNPAIIKVKVEPLYE-2--1
GluC	0.766107	GluC_F6_D6_1_4483-42583-WGRSGKDPDRFRPDGLPKKY-4--1
GluC	0.550693	GluC_F6_D6_1_4483-42585-WGRSGKDPDRFRPDGLPKKY-3--1
GluC	0.616904	GluC_F6_D6_1_4483-34217-WGRSGKDPNHFRPAGLPE-4--1
GluC	0.903749	GluC_F6_D6_1_4483-34220-WGRSGKDPNHFRPAGLPE-2--1
GluC	0.701618	GluC_F6_D6_1_4483-41181-WGRSGKDPNHFRPAGLPEKY-4--1
GluC	0.677783	GluC_F6_D6_1_4483-41182-WGRSGKDPNHFRPAGLPEKY-3--1
GluC	0.837544	GluC_F6_D6_1_4483-8346-WKAGAFC[UNIMOD:4]LSE-1--1
GluC	0.899989	GluC_F6_D6_1_4483-23108-WKALTDMPQMRME-3--1
GluC	0.771408	GluC_F6_D6_1_4483-23589-WKALTDMPQMRM[UNIMOD:35]E-2--1
GluC	0.713418	GluC_F6_D6_1_4483-24083-WKALTDM[UNIMOD:35]PQMRM[UNIMOD:35]E-2--1
GluC	0.789893	GluC_F6_D6_1_4483-24084-WKALTDMPQM[UNIMOD:35]RM[UNIMOD:35]E-2--1
GluC	0.780251	GluC_F6_D6_1_4483-24085-WKALTDM[UNIMOD:35]PQMRM[UNIMOD:35]E-2--1
GluC	0.69064	GluC_F6_D6_1_4483-18275-WLKQHRNTIRE-4--1
GluC	0.782637	GluC_F6_D6_1_4483-30588-WSEPPRC[UNIMOD:4]IHPC[UNIMOD:4]IITE-2--1
GluC	0.822169	GluC_F6_D6_1_4483-19689-WSSALPVC[UNIMOD:4]KLIQE-2--1
GluC	0.816555	GluC_F6_D6_1_4483-9847-WTTLPVC[UNIMOD:4]IVE-2--1
GluC	0.905173	GluC_F6_D6_1_4483-9850-WTTLPVC[UNIMOD:4]IVE-1--1
GluC	0.931974	GluC_F6_D6_1_4483-14129-WTTLPVC[UNIMOD:4]IVEE-1--1
GluC	0.625297	GluC_F6_D6_1_4483-14131-WTTLPVC[UNIMOD:4]IVEE-2--1
GluC	0.850072	GluC_F6_D6_1_4483-9298-WVLTAAHC[UNIMOD:4]LE-2--1
GluC	0.863614	GluC_F6_D6_1_4483-9299-WVLTAAHC[UNIMOD:4]LE-1--1
GluC	0.784001	GluC_F6_D6_1_4483-43911-YANC[UNIMOD:4]HLARAPNHAVVTRKDKE-4--1
GluC	0.754278	GluC_F6_D6_1_4483-14560-YC[UNIMOD:4]NLKKC[UNIMOD:4]SGTE-3--1
GluC	0.835397	GluC_F6_D6_1_4483-39507-YC[UNIMOD:4]RTPC[UNIMOD:4]TVSC[UNIMOD:4]NIPVVSGKE-2--1
GluC	0.662975	GluC_F6_D6_1_4483-46920-YC[UNIMOD:4]RTPC[UNIMOD:4]TVSC[UNIMOD:4]NIPVVSGKEC[UNIMOD:4]EE-2--1
GluC	0.456687	GluC_F6_D6_1_4483-49114-YEPYFKKEKPQSTISGLLGPTLYAE-4--1
GluC	0.66462	GluC_F6_D6_1_4483-49115-YEPYFKKEKPQSTISGLLGPTLYAE-3--1
GluC	0.812559	GluC_F6_D6_1_4483-29832-YFDPSIVGWTVKYYE-3--1
GluC	0.792735	GluC_F6_D6_1_4483-29834-YFDPSIVGWTVKYYE-2--1
GluC	0.752511	GluC_F6_D6_1_4483-31235-YFVLTAAHC[UNIMOD:4]FTVDDKE-3--1
GluC	0.838943	GluC_F6_D6_1_4483-31236-YFVLTAAHC[UNIMOD:4]FTVDDKE-3--1
GluC	0.829861	GluC_F6_D6_1_4483-31237-YFVLTAAHC[UNIMOD:4]FTVDDKE-3--1
GluC	0.909517	GluC_F6_D6_1_4483-31238-YFVLTAAHC[UNIMOD:4]FTVDDKE-3--1
GluC	0.813036	GluC_F6_D6_1_4483-31239-YFVLTAAHC[UNIMOD:4]FTVDDKE-3--1
GluC	0.837489	GluC_F6_D6_1_4483-31240-YFVLTAAHC[UNIMOD:4]FTVDDKE-3--1
GluC	0.839364	GluC_F6_D6_1_4483-31241-YFVLTAAHC[UNIMOD:4]FTVDDKE-3--1
GluC	0.863397	GluC_F6_D6_1_4483-31242-YFVLTAAHC[UNIMOD:4]FTVDDKE-3--1
GluC	0.854721	GluC_F6_D6_1_4483-31243-YFVLTAAHC[UNIMOD:4]FTVDDKE-3--1
GluC	0.875621	GluC_F6_D6_1_4483-31244-YFVLTAAHC[UNIMOD:4]FTVDDKE-3--1
GluC	0.845937	GluC_F6_D6_1_4483-31245-YFVLTAAHC[UNIMOD:4]FTVDDKE-3--1
GluC	0.857097	GluC_F6_D6_1_4483-31246-YFVLTAAHC[UNIMOD:4]FTVDDKE-3--1
GluC	0.90534	GluC_F6_D6_1_4483-31247-YFVLTAAHC[UNIMOD:4]FTVDDKE-3--1
GluC	0.711614	GluC_F6_D6_1_4483-31248-YFVLTAAHC[UNIMOD:4]FTVDDKE-3--1
GluC	0.808595	GluC_F6_D6_1_4483-31249-YFVLTAAHC[UNIMOD:4]FTVDDKE-3--1
GluC	0.775515	GluC_F6_D6_1_4483-31250-YFVLTAAHC[UNIMOD:4]FTVDDKE-3--1
GluC	0.879422	GluC_F6_D6_1_4483-31251-YFVLTAAHC[UNIMOD:4]FTVDDKE-3--1
GluC	0.859427	GluC_F6_D6_1_4483-31253-YFVLTAAHC[UNIMOD:4]FTVDDKE-3--1
GluC	0.83878	GluC_F6_D6_1_4483-31254-YFVLTAAHC[UNIMOD:4]FTVDDKE-3--1
GluC	0.762285	GluC_F6_D6_1_4483-31255-YFVLTAAHC[UNIMOD:4]FTVDDKE-3--1
GluC	0.82978	GluC_F6_D6_1_4483-31256-YFVLTAAHC[UNIMOD:4]FTVDDKE-3--1
GluC	0.787977	GluC_F6_D6_1_4483-31257-YFVLTAAHC[UNIMOD:4]FTVDDKE-3--1
GluC	0.910397	GluC_F6_D6_1_4483-31258-YFVLTAAHC[UNIMOD:4]FTVDDKE-3--1
GluC	0.913603	GluC_F6_D6_1_4483-31259-YFVLTAAHC[UNIMOD:4]FTVDDKE-3--1
GluC	0.871696	GluC_F6_D6_1_4483-31260-YFVLTAAHC[UNIMOD:4]FTVDDKE-3--1
GluC	0.804923	GluC_F6_D6_1_4483-31261-YFVLTAAHC[UNIMOD:4]FTVDDKE-3--1
GluC	0.83851	GluC_F6_D6_1_4483-31262-YFVLTAAHC[UNIMOD:4]FTVDDKE-3--1
GluC	0.837463	GluC_F6_D6_1_4483-31263-YFVLTAAHC[UNIMOD:4]FTVDDKE-3--1
GluC	0.821918	GluC_F6_D6_1_4483-31264-YFVLTAAHC[UNIMOD:4]FTVDDKE-3--1
GluC	0.757043	GluC_F6_D6_1_4483-31265-YFVLTAAHC[UNIMOD:4]FTVDDKE-3--1
GluC	0.791523	GluC_F6_D6_1_4483-31266-YFVLTAAHC[UNIMOD:4]FTVDDKE-3--1
GluC	0.856315	GluC_F6_D6_1_4483-31267-YFVLTAAHC[UNIMOD:4]FTVDDKE-3--1
GluC	0.730959	GluC_F6_D6_1_4483-31268-YFVLTAAHC[UNIMOD:4]FTVDDKE-3--1
GluC	0.778742	GluC_F6_D6_1_4483-31269-YFVLTAAHC[UNIMOD:4]FTVDDKE-3--1
GluC	0.762881	GluC_F6_D6_1_4483-31270-YFVLTAAHC[UNIMOD:4]FTVDDKE-2--1
GluC	0.595306	GluC_F6_D6_1_4483-31272-YFVLTAAHC[UNIMOD:4]FTVDDKE-2--1
GluC	0.776959	GluC_F6_D6_1_4483-31273-YFVLTAAHC[UNIMOD:4]FTVDDKE-2--1
GluC	0.858545	GluC_F6_D6_1_4483-31274-YFVLTAAHC[UNIMOD:4]FTVDDKE-3--1
GluC	0.6404	GluC_F6_D6_1_4483-31275-YFVLTAAHC[UNIMOD:4]FTVDDKE-2--1
GluC	0.664219	GluC_F6_D6_1_4483-31277-YFVLTAAHC[UNIMOD:4]FTVDDKE-2--1
GluC	0.669752	GluC_F6_D6_1_4483-31278-YFVLTAAHC[UNIMOD:4]FTVDDKE-2--1
GluC	0.786782	GluC_F6_D6_1_4483-31279-YFVLTAAHC[UNIMOD:4]FTVDDKE-2--1
GluC	0.730014	GluC_F6_D6_1_4483-31280-YFVLTAAHC[UNIMOD:4]FTVDDKE-2--1
GluC	0.671111	GluC_F6_D6_1_4483-31282-YFVLTAAHC[UNIMOD:4]FTVDDKE-2--1
GluC	0.712213	GluC_F6_D6_1_4483-31283-YFVLTAAHC[UNIMOD:4]FTVDDKE-2--1
GluC	0.679015	GluC_F6_D6_1_4483-31284-YFVLTAAHC[UNIMOD:4]FTVDDKE-2--1
GluC	0.727881	GluC_F6_D6_1_4483-31285-YFVLTAAHC[UNIMOD:4]FTVDDKE-2--1
GluC	0.662149	GluC_F6_D6_1_4483-31286-YFVLTAAHC[UNIMOD:4]FTVDDKE-2--1
GluC	0.737289	GluC_F6_D6_1_4483-31287-YFVLTAAHC[UNIMOD:4]FTVDDKE-2--1
GluC	0.762226	GluC_F6_D6_1_4483-31288-YFVLTAAHC[UNIMOD:4]FTVDDKE-2--1
GluC	0.788728	GluC_F6_D6_1_4483-31290-YFVLTAAHC[UNIMOD:4]FTVDDKE-2--1
GluC	0.707236	GluC_F6_D6_1_4483-31292-YFVLTAAHC[UNIMOD:4]FTVDDKE-2--1
GluC	0.634423	GluC_F6_D6_1_4483-31293-YFVLTAAHC[UNIMOD:4]FTVDDKE-2--1
GluC	0.673017	GluC_F6_D6_1_4483-31294-YFVLTAAHC[UNIMOD:4]FTVDDKE-2--1
GluC	0.766436	GluC_F6_D6_1_4483-31296-YFVLTAAHC[UNIMOD:4]FTVDDKE-2--1
GluC	0.637082	GluC_F6_D6_1_4483-31297-YFVLTAAHC[UNIMOD:4]FTVDDKE-2--1
GluC	0.701636	GluC_F6_D6_1_4483-38273-YGVVLAPDGSTVAVEPLLAGLE-3--1
GluC	0.743449	GluC_F6_D6_1_4483-38274-YGVVLAPDGSTVAVEPLLAGLE-2--1
GluC	0.586313	GluC_F6_D6_1_4483-41387-YHAKATEHLSTLSEKAKPALE-4--1
GluC	0.630953	GluC_F6_D6_1_4483-41388-YHAKATEHLSTLSEKAKPALE-3--1
GluC	0.80039	GluC_F6_D6_1_4483-46350-YHFGQAVRFVC[UNIMOD:4]NSGYKIEGDEE-3--1
GluC	0.33985	GluC_F6_D6_1_4483-46351-YHFGQAVRFVC[UNIMOD:4]NSGYKIEGDEE-2--1
GluC	0.66724	GluC_F6_D6_1_4483-50321-YHRPDKQC[UNIMOD:4]TMFYSTSNIKIQKVC[UNIMOD:4]E-4--1
GluC	0.674599	GluC_F6_D6_1_4483-29657-YIVSASNFTSQLSSQVE-2--1
GluC	0.774491	GluC_F6_D6_1_4483-25544-YKC[UNIMOD:4]KVSNKALPAPIE-2--1
GluC	0.755469	GluC_F6_D6_1_4483-25147-YKC[UNIMOD:4]KVSNKGLPAPIE-2--1
GluC	0.48698	GluC_F6_D6_1_4483-27854-YKC[UNIMOD:4]VVQHTASKSKKE-4--1
GluC	0.725481	GluC_F6_D6_1_4483-27855-YKC[UNIMOD:4]VVQHTASKSKKE-3--1
GluC	0.820033	GluC_F6_D6_1_4483-7225-YKDAAKAATGE-2--1
GluC	0.682045	GluC_F6_D6_1_4483-45819-YKDC[UNIMOD:4]HLAQVPSHTVVARSMGGKE-4--1
GluC	0.7154	GluC_F6_D6_1_4483-45820-YKDC[UNIMOD:4]HLAQVPSHTVVARSMGGKE-3--1
GluC	0.708294	GluC_F6_D6_1_4483-46091-YKDC[UNIMOD:4]HLAQVPSHTVVARSM[UNIMOD:35]GGKE-3--1
GluC	0.548136	GluC_F6_D6_1_4483-46092-YKDC[UNIMOD:4]HLAQVPSHTVVARSM[UNIMOD:35]GGKE-4--1
GluC	0.886771	GluC_F6_D6_1_4483-3084-YKKKLAE-2--1
GluC	0.723076	GluC_F6_D6_1_4483-14176-YLLLSRNRLAE-2--1
GluC	0.781074	GluC_F6_D6_1_4483-24575-YNFIGYKNFKNFE-3--1
GluC	0.753543	GluC_F6_D6_1_4483-24577-YNFIGYKNFKNFE-2--1
GluC	0.788153	GluC_F6_D6_1_4483-23522-YQTFFNPRTFGSGE-2--1
GluC	0.801937	GluC_F6_D6_1_4483-31788-YRDLFRDFGTHYITE-4--1
GluC	0.86676	GluC_F6_D6_1_4483-31789-YRDLFRDFGTHYITE-3--1
GluC	0.783998	GluC_F6_D6_1_4483-5222-YSFKIFPE-2--1
GluC	0.7723	GluC_F6_D6_1_4483-30561-YSLYIGRHKVTSKVIE-4--1
GluC	0.880255	GluC_F6_D6_1_4483-30563-YSLYIGRHKVTSKVIE-3--1
GluC	0.875847	GluC_F6_D6_1_4483-13681-YTDASFTNRKE-2--1
GluC	0.867238	GluC_F6_D6_1_4483-4592-YTKKLNTQ-2--1
GluC	0.896197	GluC_F6_D6_1_4483-34319-YVKAVGNLRKC[UNIMOD:4]STSSLLE-2--1
GluC	0.826466	GluC_F6_D6_1_4483-36687-YWLGNDKISQLTRMGPTE-3--1
GluC	0.85487	GluC_F6_D6_1_4483-43673-YWPRDTTC[UNIMOD:4]SSC[UNIMOD:4]QAFLANLDE-2--1
GluC	0.87894	GluC_F6_D6_1_4483-12283-YWVLTAAHVVE-2--1
GluC	0.836328	GluC_F6_D6_1_4483-12285-YWVLTAAHVVE-2--1
GluC	0.859027	GluC_F6_D6_1_4483-12286-YWVLTAAHVVE-2--1
GluC	0.700316	GluC_F6_D6_1_4483-12287-YWVLTAAHVVE-1--1
GluC	0.822316	GluC_F6_D6_1_4483-12288-YWVLTAAHVVE-2--1
GluC	0.623869	GluC_F6_D6_1_4483-46137-YYC[UNIMOD:4]NPRFLMKGPNKIQC[UNIMOD:4]VDGE-4--1
GluC	0.749916	GluC_F6_D6_1_4483-46139-YYC[UNIMOD:4]NPRFLMKGPNKIQC[UNIMOD:4]VDGE-3--1
GluC	0.706268	GluC_F6_D6_1_4483-46352-YYC[UNIMOD:4]NPRFLM[UNIMOD:35]KGPNKIQC[UNIMOD:4]VDGE-3--1
GluC	0.602243	GluC_F6_D6_1_4483-23360-AAWRALASGGSALDAVE-2--1
GluC	0.81411	GluC_F6_D6_1_4483-23725-AC[UNIMOD:4]NAWLQKRQRPE-4--1
GluC	0.915682	GluC_F6_D6_1_4483-23727-AC[UNIMOD:4]NAWLQKRQRPE-3--1
GluC	0.840672	GluC_F6_D6_1_4483-6298-ADDGC[UNIMOD:4]PKPPE-2--1
GluC	0.80826	GluC_F6_D6_1_4483-36027-ADVHGIYFSGNTYLWRGE-3--1
GluC	0.732162	GluC_F6_D6_1_4483-36029-ADVHGIYFSGNTYLWRGE-3--1
GluC	0.836411	GluC_F6_D6_1_4483-36031-ADVHGIYFSGNTYLWRGE-3--1
GluC	0.791903	GluC_F6_D6_1_4483-36032-ADVHGIYFSGNTYLWRGE-3--1
GluC	0.830601	GluC_F6_D6_1_4483-36033-ADVHGIYFSGNTYLWRGE-3--1
GluC	0.866695	GluC_F6_D6_1_4483-36035-ADVHGIYFSGNTYLWRGE-3--1
GluC	0.798117	GluC_F6_D6_1_4483-36036-ADVHGIYFSGNTYLWRGE-3--1
GluC	0.852975	GluC_F6_D6_1_4483-36037-ADVHGIYFSGNTYLWRGE-3--1
GluC	0.795131	GluC_F6_D6_1_4483-36038-ADVHGIYFSGNTYLWRGE-3--1
GluC	0.77943	GluC_F6_D6_1_4483-36039-ADVHGIYFSGNTYLWRGE-3--1
GluC	0.865182	GluC_F6_D6_1_4483-36041-ADVHGIYFSGNTYLWRGE-3--1
GluC	0.849564	GluC_F6_D6_1_4483-36042-ADVHGIYFSGNTYLWRGE-3--1
GluC	0.832489	GluC_F6_D6_1_4483-36043-ADVHGIYFSGNTYLWRGE-3--1
GluC	0.773983	GluC_F6_D6_1_4483-36044-ADVHGIYFSGNTYLWRGE-3--1
GluC	0.883798	GluC_F6_D6_1_4483-36045-ADVHGIYFSGNTYLWRGE-3--1
GluC	0.888389	GluC_F6_D6_1_4483-36046-ADVHGIYFSGNTYLWRGE-3--1
GluC	0.747742	GluC_F6_D6_1_4483-36047-ADVHGIYFSGNTYLWRGE-2--1
GluC	0.548568	GluC_F6_D6_1_4483-36048-ADVHGIYFSGNTYLWRGE-2--1
GluC	0.782875	GluC_F6_D6_1_4483-26981-AEPVYVQRAKAYLEE-2--1
GluC	0.894923	GluC_F6_D6_1_4483-35789-AFDGARDMWRAYSDMRE-4--1
GluC	0.859094	GluC_F6_D6_1_4483-35790-AFDGARDMWRAYSDMRE-3--1
GluC	0.955129	GluC_F6_D6_1_4483-4515-AFRKDPKE-2--1
GluC	0.862512	GluC_F6_D6_1_4483-35271-AFRKDPKEYANQFMWE-2--1
GluC	0.821793	GluC_F6_D6_1_4483-35761-AFRKDPKEYANQFM[UNIMOD:35]WE-2--1
GluC	0.631461	GluC_F6_D6_1_4483-50298-AGVSKYTGGRGVSVGPILSSSASDIFC[UNIMOD:4]DNE-3--1
GluC	0.716747	GluC_F6_D6_1_4483-49004-AHDAQGDVPVTVTVHDFPGKKLVLSSE-4--1
GluC	0.746706	GluC_F6_D6_1_4483-49005-AHDAQGDVPVTVTVHDFPGKKLVLSSE-4--1
GluC	0.709748	GluC_F6_D6_1_4483-49006-AHDAQGDVPVTVTVHDFPGKKLVLSSE-4--1
GluC	0.674102	GluC_F6_D6_1_4483-49007-AHDAQGDVPVTVTVHDFPGKKLVLSSE-4--1
GluC	0.715587	GluC_F6_D6_1_4483-49008-AHDAQGDVPVTVTVHDFPGKKLVLSSE-4--1
GluC	0.72772	GluC_F6_D6_1_4483-49009-AHDAQGDVPVTVTVHDFPGKKLVLSSE-4--1
GluC	0.639484	GluC_F6_D6_1_4483-49010-AHDAQGDVPVTVTVHDFPGKKLVLSSE-3--1
GluC	0.588712	GluC_F6_D6_1_4483-49011-AHDAQGDVPVTVTVHDFPGKKLVLSSE-3--1
GluC	0.644275	GluC_F6_D6_1_4483-49012-AHDAQGDVPVTVTVHDFPGKKLVLSSE-3--1
GluC	0.608001	GluC_F6_D6_1_4483-49013-AHDAQGDVPVTVTVHDFPGKKLVLSSE-2--1
GluC	0.547903	GluC_F6_D6_1_4483-49014-AHDAQGDVPVTVTVHDFPGKKLVLSSE-2--1
GluC	0.758845	GluC_F6_D6_1_4483-18880-AHLLPILPKDKKE-2--1
GluC	0.844289	GluC_F6_D6_1_4483-14591-AKDAFLGSFLYE-2--1
GluC	0.772711	GluC_F6_D6_1_4483-16872-AKDVFLGMFLYE-2--1
GluC	0.809286	GluC_F6_D6_1_4483-17337-AKDVFLGM[UNIMOD:35]FLYE-2--1
GluC	0.533382	GluC_F6_D6_1_4483-46341-AKKQINDYVEKGTQGKIVDLVKE-4--1
GluC	0.738292	GluC_F6_D6_1_4483-40056-AKLDKPDVVNWMC[UNIMOD:4]YRKTE-4--1
GluC	0.752875	GluC_F6_D6_1_4483-7314-AKQRLREVE-3--1
GluC	0.855433	GluC_F6_D6_1_4483-4085-AKRMPC[UNIMOD:4]AE-2--1
GluC	0.784244	GluC_F6_D6_1_4483-33713-AKVQWKVDNALQSGNSQE-2--1
GluC	0.705806	GluC_F6_D6_1_4483-18400-ALALMNRNLDILE-2--1
GluC	0.578693	GluC_F6_D6_1_4483-51401-ALDC[UNIMOD:4]LRIPKSDVVYTDWKKDKC[UNIMOD:4]EPLE-4--1
GluC	0.535352	GluC_F6_D6_1_4483-53481-ALDC[UNIMOD:4]LRIPKSDVVYTDWKKDKC[UNIMOD:4]EPLEKQHE-4--1
GluC	0.664616	GluC_F6_D6_1_4483-15573-ALFQKKTLQALE-2--1
GluC	0.823026	GluC_F6_D6_1_4483-29458-ALGDVVGDYNFIC[UNIMOD:4]PALE-2--1
GluC	0.775748	GluC_F6_D6_1_4483-27039-ALLQQERPIRNSVDE-2--1
GluC	0.898142	GluC_F6_D6_1_4483-16535-ALMYPMYRFTE-2--1
GluC	0.729199	GluC_F6_D6_1_4483-20450-ALRLVQAFQYTDE-2--1
GluC	0.645779	GluC_F6_D6_1_4483-26885-ALSSASLAHM[UNIMOD:35]KAKFRE-2--1
GluC	0.897647	GluC_F6_D6_1_4483-36328-AMAKLRQKNPRAVRQAEE-4--1
GluC	0.701053	GluC_F6_D6_1_4483-44927-AM[UNIMOD:35]DLGTLSGIGTLDGFRHRHPDE-4--1
GluC	0.785502	GluC_F6_D6_1_4483-44928-AM[UNIMOD:35]DLGTLSGIGTLDGFRHRHPDE-3--1
GluC	0.827108	GluC_F6_D6_1_4483-35614-AMFC[UNIMOD:4]DFPKINHGILYDE-3--1
GluC	0.597011	GluC_F6_D6_1_4483-38934-AMFC[UNIMOD:4]DFPKINHGILYDEE-3--1
GluC	0.846586	GluC_F6_D6_1_4483-38935-AMFC[UNIMOD:4]DFPKINHGILYDEE-3--1
GluC	0.735963	GluC_F6_D6_1_4483-38936-AMFC[UNIMOD:4]DFPKINHGILYDEE-3--1
GluC	0.720921	GluC_F6_D6_1_4483-38937-AMFC[UNIMOD:4]DFPKINHGILYDEE-2--1
GluC	0.443527	GluC_F6_D6_1_4483-38940-AMFC[UNIMOD:4]DFPKINHGILYDEE-2--1
GluC	0.82708	GluC_F6_D6_1_4483-39240-AM[UNIMOD:35]FC[UNIMOD:4]DFPKINHGILYDEE-3--1
GluC	0.866259	GluC_F6_D6_1_4483-24841-AMLQVLGPKPALPAGTE-2--1
GluC	0.856993	GluC_F6_D6_1_4483-25307-AM[UNIMOD:35]LQVLGPKPALPAGTE-2--1
GluC	0.728896	GluC_F6_D6_1_4483-39726-AMLQVLGPKPALPAGTEDTAKE-2--1
GluC	0.709774	GluC_F6_D6_1_4483-40062-AM[UNIMOD:35]LQVLGPKPALPAGTEDTAKE-2--1
GluC	0.8204	GluC_F6_D6_1_4483-33939-AMQQADDWLGIPQVITPE-2--1
GluC	0.667954	GluC_F6_D6_1_4483-50768-ANKYQISVNKYRGTAGNALMDGASQLMGE-4--1
GluC	0.48105	GluC_F6_D6_1_4483-50770-ANKYQISVNKYRGTAGNALMDGASQLMGE-3--1
GluC	0.652004	GluC_F6_D6_1_4483-50772-ANKYQISVNKYRGTAGNALMDGASQLMGE-3--1
GluC	0.383871	GluC_F6_D6_1_4483-50774-ANKYQISVNKYRGTAGNALMDGASQLMGE-2--1
GluC	0.519912	GluC_F6_D6_1_4483-50914-ANKYQISVNKYRGTAGNALMDGASQLM[UNIMOD:35]GE-3--1
GluC	0.531307	GluC_F6_D6_1_4483-50916-ANKYQISVNKYRGTAGNALM[UNIMOD:35]DGASQLMGE-3--1
GluC	0.781602	GluC_F6_D6_1_4483-30214-ANLQAAQDFVRGFSLDE-2--1
GluC	0.731077	GluC_F6_D6_1_4483-31799-APLKLSKAVHKAVLTIDE-3--1
GluC	0.738423	GluC_F6_D6_1_4483-31800-APLKLSKAVHKAVLTIDE-3--1
GluC	0.786167	GluC_F6_D6_1_4483-31801-APLKLSKAVHKAVLTIDE-3--1
GluC	0.780228	GluC_F6_D6_1_4483-31802-APLKLSKAVHKAVLTIDE-2--1
GluC	0.809517	GluC_F6_D6_1_4483-31803-APLKLSKAVHKAVLTIDE-2--1
GluC	0.615866	GluC_F6_D6_1_4483-46393-AQAQYSAAVAKGKSAGLVKATGRNME-3--1
GluC	0.778999	GluC_F6_D6_1_4483-46394-AQAQYSAAVAKGKSAGLVKATGRNME-4--1
GluC	0.798017	GluC_F6_D6_1_4483-46395-AQAQYSAAVAKGKSAGLVKATGRNME-3--1
GluC	0.818006	GluC_F6_D6_1_4483-46396-AQAQYSAAVAKGKSAGLVKATGRNME-2--1
GluC	0.744674	GluC_F6_D6_1_4483-46599-AQAQYSAAVAKGKSAGLVKATGRNM[UNIMOD:35]E-3--1
GluC	0.921216	GluC_F6_D6_1_4483-15402-AQKIVRQRQEE-3--1
GluC	0.811505	GluC_F6_D6_1_4483-48874-AQQAMDIHFHSPAFQHPPTEFIRE-4--1
GluC	0.72008	GluC_F6_D6_1_4483-49042-AQQAM[UNIMOD:35]DIHFHSPAFQHPPTEFIRE-4--1
GluC	0.747033	GluC_F6_D6_1_4483-4729-AQVPFLSLE-2--1
GluC	0.938649	GluC_F6_D6_1_4483-4731-AQVPFLSLE-1--1
GluC	0.845943	GluC_F6_D6_1_4483-26706-ASDLSRGILALRDVAAE-3--1
GluC	0.7186	GluC_F6_D6_1_4483-35881-ASTKGPSVFPLAPC[UNIMOD:4]SRSTSE-2--1
GluC	0.874112	GluC_F6_D6_1_4483-21924-ASVVAPPPVVLLPDVE-2--1
GluC	0.635537	GluC_F6_D6_1_4483-37640-ASVVAPPPVVLLPDVETPSEE-3--1
GluC	0.750518	GluC_F6_D6_1_4483-37641-ASVVAPPPVVLLPDVETPSEE-2--1
GluC	0.713962	GluC_F6_D6_1_4483-34677-ATFC[UNIMOD:4]DFPKINHGILYDE-3--1
GluC	0.793012	GluC_F6_D6_1_4483-38236-ATFC[UNIMOD:4]DFPKINHGILYDEE-3--1
GluC	0.63481	GluC_F6_D6_1_4483-38238-ATFC[UNIMOD:4]DFPKINHGILYDEE-2--1
GluC	0.694078	GluC_F6_D6_1_4483-29238-ATKTVGSDTFYSFKYE-2--1
GluC	0.828053	GluC_F6_D6_1_4483-15261-ATLQRIYSLWE-2--1
GluC	0.722579	GluC_F6_D6_1_4483-33520-ATMTFKYNRQSMTLSSE-2--1
GluC	0.808623	GluC_F6_D6_1_4483-16337-AVKGQTLLAVAKSQ-2--1
GluC	0.791072	GluC_F6_D6_1_4483-25801-AVKRKIQALQQQADE-2--1
GluC	0.750899	GluC_F6_D6_1_4483-23705-AVMDINKPGPLFKPE-2--1
GluC	0.658222	GluC_F6_D6_1_4483-24218-AVM[UNIMOD:35]DINKPGPLFKPE-2--1
GluC	0.826616	GluC_F6_D6_1_4483-46594-AVQEVPVGLVQPASATLYDYYNPE-2--1
GluC	0.720062	GluC_F6_D6_1_4483-46595-AVQEVPVGLVQPASATLYDYYNPE-3--1
GluC	0.860047	GluC_F6_D6_1_4483-8810-AVTSLLPQLIE-2--1
GluC	0.881055	GluC_F6_D6_1_4483-23355-AWNGFVAAAELPRNE-2--1
GluC	0.684819	GluC_F6_D6_1_4483-24996-C[UNIMOD:4]ADDRADLAKYIC[UNIMOD:4]E-2--1
GluC	0.479838	GluC_F6_D6_1_4483-47646-C[UNIMOD:4]C[UNIMOD:4]FTYTTYKIPRQRIMDYYE-4--1
GluC	0.876945	GluC_F6_D6_1_4483-32642-C[UNIMOD:4]C[UNIMOD:4]QAADKAAC[UNIMOD:4]LLPKLDE-2--1
GluC	0.784348	GluC_F6_D6_1_4483-25010-C[UNIMOD:4]EDIVHILNKMAKE-3--1
GluC	0.763624	GluC_F6_D6_1_4483-43434-C[UNIMOD:4]EDPFDLRLVGGDNLC[UNIMOD:4]SGRLE-3--1
GluC	0.74675	GluC_F6_D6_1_4483-41897-C[UNIMOD:4]FLQHKDDNPNLPRLVRPE-4--1
GluC	0.799481	GluC_F6_D6_1_4483-41898-C[UNIMOD:4]FLQHKDDNPNLPRLVRPE-4--1
GluC	0.763355	GluC_F6_D6_1_4483-41901-C[UNIMOD:4]FLQHKDDNPNLPRLVRPE-4--1
GluC	0.58829	GluC_F6_D6_1_4483-41902-C[UNIMOD:4]FLQHKDDNPNLPRLVRPE-4--1
GluC	0.746691	GluC_F6_D6_1_4483-41903-C[UNIMOD:4]FLQHKDDNPNLPRLVRPE-4--1
GluC	0.671226	GluC_F6_D6_1_4483-41905-C[UNIMOD:4]FLQHKDDNPNLPRLVRPE-4--1
GluC	0.749209	GluC_F6_D6_1_4483-41906-C[UNIMOD:4]FLQHKDDNPNLPRLVRPE-4--1
GluC	0.758365	GluC_F6_D6_1_4483-41908-C[UNIMOD:4]FLQHKDDNPNLPRLVRPE-4--1
GluC	0.701425	GluC_F6_D6_1_4483-41909-C[UNIMOD:4]FLQHKDDNPNLPRLVRPE-4--1
GluC	0.591681	GluC_F6_D6_1_4483-41910-C[UNIMOD:4]FLQHKDDNPNLPRLVRPE-3--1
GluC	0.747668	GluC_F6_D6_1_4483-41911-C[UNIMOD:4]FLQHKDDNPNLPRLVRPE-4--1
GluC	0.75534	GluC_F6_D6_1_4483-41912-C[UNIMOD:4]FLQHKDDNPNLPRLVRPE-4--1
GluC	0.725756	GluC_F6_D6_1_4483-41913-C[UNIMOD:4]FLQHKDDNPNLPRLVRPE-4--1
GluC	0.758897	GluC_F6_D6_1_4483-41914-C[UNIMOD:4]FLQHKDDNPNLPRLVRPE-4--1
GluC	0.651854	GluC_F6_D6_1_4483-41915-C[UNIMOD:4]FLQHKDDNPNLPRLVRPE-4--1
GluC	0.821895	GluC_F6_D6_1_4483-41916-C[UNIMOD:4]FLQHKDDNPNLPRLVRPE-4--1
GluC	0.754363	GluC_F6_D6_1_4483-41917-C[UNIMOD:4]FLQHKDDNPNLPRLVRPE-4--1
GluC	0.632483	GluC_F6_D6_1_4483-41918-C[UNIMOD:4]FLQHKDDNPNLPRLVRPE-4--1
GluC	0.797697	GluC_F6_D6_1_4483-41919-C[UNIMOD:4]FLQHKDDNPNLPRLVRPE-4--1
GluC	0.564047	GluC_F6_D6_1_4483-41921-C[UNIMOD:4]FLQHKDDNPNLPRLVRPE-4--1
GluC	0.792459	GluC_F6_D6_1_4483-41922-C[UNIMOD:4]FLQHKDDNPNLPRLVRPE-4--1
GluC	0.699391	GluC_F6_D6_1_4483-41923-C[UNIMOD:4]FLQHKDDNPNLPRLVRPE-4--1
GluC	0.836264	GluC_F6_D6_1_4483-41924-C[UNIMOD:4]FLQHKDDNPNLPRLVRPE-3--1
[truncated: 886,880+ more rows]

## Sheet: Suppl Fig1
CE_HCD	CE_TOF	SPECTRAL_ANGLE
20	20	0.786438
20	21	0.626569
20	22	0.420733
20	23	0.253137
20	24	0.1863
20	25	0.0934172
20	26	0.0753135
20	27	0.261947
20	28	0.371842
20	29	0.470395
20	30	0.48197
20	31	0.463166
20	32	0.485047
20	33	0.492502
20	34	0.586973
20	35	0.622598
20	36	0.608144
20	37	0.60904
20	38	0.630386
20	39	0.594948
20	40	0.606072
20	41	0.608353
20	42	0.598981
20	43	0.638829
20	44	0.653521
20	45	0.675431
20	46	0.664285
20	47	0.582861
20	48	0.531199
20	49	0.592698
20	50	0.630499
20	51	0.505942
20	52	0.629879
20	53	0.547036
20	54	0.617202
20	55	0.541091
20	56	0.491443
20	57	0.548599
20	58	0.500785
20	59	0.452109
20	60	0.462231
20	61	0.426945
20	62	0.466473
20	63	0.469906
20	64	0.465749
20	65	0.464837
20	66	0.393742
20	67	0.434191
20	68	0.458734
20	69	0.573805
23	20	0.741596
23	21	0.695244
23	22	0.50939
23	23	0.346347
23	24	0.246726
23	25	0.125371
23	26	0.0939156
23	27	0.289164
23	28	0.405276
23	29	0.506259
23	30	0.521556
23	31	0.50091
23	32	0.51932
23	33	0.521763
23	34	0.608145
23	35	0.63002
23	36	0.599498
23	37	0.57618
23	38	0.620297
23	39	0.591264
23	40	0.57705
23	41	0.587845
23	42	0.579549
23	43	0.650791
23	44	0.680409
23	45	0.669483
23	46	0.648575
23	47	0.597392
23	48	0.647182
23	49	0.592405
23	50	0.606572
23	51	0.547125
23	52	0.529648
23	53	0.640604
23	54	0.711047
23	55	0.650565
23	56	0.673445
23	57	0.664137
23	58	0.631997
23	59	0.603938
23	60	0.65289
23	61	0.589913
23	62	0.626004
23	63	0.648427
23	64	0.629843
23	65	0.645912
23	66	0.595104
23	67	0.606256
23	68	0.673434
23	69	0.775887
25	20	0.698641
25	21	0.685313
25	22	0.576641
25	23	0.427578
25	24	0.320647
25	25	0.173965
25	26	0.128072
25	27	0.320386
25	28	0.433652
25	29	0.514595
25	30	0.549945
25	31	0.521142
25	32	0.537623
25	33	0.527864
25	34	0.59996
25	35	0.606736
25	36	0.581598
25	37	0.564217
25	38	0.576588
25	39	0.555763
25	40	0.545195
25	41	0.550531
25	42	0.572954
25	43	0.6243
25	44	0.679534
25	45	0.619443
25	46	0.641342
25	47	0.611051
25	48	0.696837
25	49	0.49255
25	50	0.607316
25	51	0.668376
25	52	0.598549
25	53	0.702003
25	54	0.805623
25	55	0.738637
25	56	0.782395
25	57	0.727417
25	58	0.749405
25	59	0.721233
25	60	0.737387
25	61	0.710136
25	62	0.723852
25	63	0.747013
25	64	0.737361
25	65	0.752312
25	66	0.711893
25	67	0.705177
25	68	0.757715
25	69	0.845467
28	20	0.706294
28	21	0.557613
28	22	0.623946
28	23	0.463206
28	24	0.424353
28	25	0.292177
28	26	0.267112
28	27	0.37432
28	28	0.452416
28	29	0.501206
28	30	0.527653
28	31	0.513146
28	32	0.505887
28	33	0.487642
28	34	0.529636
28	35	0.541836
28	36	0.498795
28	37	0.488228
28	38	0.484729
28	39	0.479837
28	40	0.475116
28	41	0.5045
28	42	0.536131
28	43	0.540772
28	44	0.605114
28	45	0.52437
28	46	0.603861
28	47	0.510467
28	48	0.559346
28	49	0.526233
28	50	0.625557
28	51	0.671111
28	52	0.747299
28	53	0.664
28	54	0.77916
28	55	0.737565
28	56	0.651619
28	57	0.641167
28	58	0.713947
28	59	0.707462
28	60	0.704141
28	61	0.726609
28	62	0.739565
28	63	0.748245
28	64	0.751456
28	65	0.741544
28	66	0.747311
28	67	0.754065
28	68	0.727819
28	69	0.67938
30	20	0.726639
30	21	0.551759
30	22	0.61552
30	23	0.474656
30	24	0.421073
30	25	0.268267
30	26	0.219301
30	27	0.371039
30	28	0.42757
30	29	0.489947
30	30	0.535822
30	31	0.513138
30	32	0.495194
30	33	0.472971
30	34	0.526307
30	35	0.525318
30	36	0.482511
30	37	0.472294
30	38	0.468371
30	39	0.450993
30	40	0.447382
30	41	0.464043
30	42	0.495453
30	43	0.491154
30	44	0.576607
30	45	0.488155
30	46	0.543053
30	47	0.476671
30	48	0.534439
30	49	0.433148
30	50	0.478608
30	51	0.626923
30	52	0.527753
30	53	0.610666
30	54	0.694555
30	55	0.675982
30	56	0.553245
30	57	0.580623
30	58	0.618844
30	59	0.650285
30	60	0.6486
30	61	0.655281
30	62	0.625363
30	63	0.645116
30	64	0.661423
30	65	0.646496
30	66	0.665744
30	67	0.668907
30	68	0.601565
30	69	0.594961
35	20	0.556475
35	21	0.391782
35	22	0.494178
35	23	0.406725
35	24	0.405199
35	25	0.320477
35	26	0.296994
35	27	0.346737
35	28	0.35644
35	29	0.383019
35	30	0.424248
35	31	0.416076
35	32	0.409418
35	33	0.396031
35	34	0.414847
35	35	0.421361
35	36	0.391451
35	37	0.378072
35	38	0.363056
35	39	0.367852
35	40	0.364756
35	41	0.35944
35	42	0.38473
35	43	0.390011
35	44	0.421567
35	45	0.413492
35	46	0.45296
35	47	0.330612
35	48	0.339855
35	49	0.355287
35	50	0.353272
35	51	0.386882
35	52	0.399172
35	53	0.307751
35	54	0.404663
35	55	0.39904
35	56	0.366594
35	57	0.363407
35	58	0.395386
35	59	0.427901
35	60	0.392864
35	61	0.393485
35	62	0.343213
35	63	0.390946
35	64	0.403902
35	65	0.393598
35	66	0.44777
35	67	0.351404
35	68	0.350231
35	69	0.249212

## Sheet: Suppl Fig3
LABEL	SPECTRAL_ANGLE	RAWFILE	SCAN_NUMBER	PRECURSOR_CHARGE	PEPTIDE_LENGTH	aligned_collision_energy
Test set	0.912375	b'230719_f1-TUM_first_pool_117_01_01-TIMS-30min-R1'	1164	2	7	32
Test set	0.912946	b'230719_f1-TUM_first_pool_85_01_01-TIMS-30min-R1'	1312	2	7	33
Test set	0.909489	b'230719_f1-TUM_first_pool_85_01_01-TIMS-30min-R1'	1428	2	7	32
Test set	0.916075	b'230719_f1-TUM_first_pool_85_01_01-TIMS-30min-R1'	1450	2	7	32
Test set	0.899984	b'230719_f1-TUM_first_pool_85_01_01-TIMS-30min-R1'	1451	2	7	32
Test set	0.920618	b'230719_f1-TUM_first_pool_13_01_01-TIMS-30min-R1'	1490	2	7	32
Test set	0.926327	b'230719_f1-TUM_first_pool_85_01_01-TIMS-30min-R1'	1516	2	7	32
Test set	0.958383	b'230719_f1-TUM_first_pool_85_01_01-TIMS-30min-R1'	1553	2	7	32
Test set	0.965689	b'230719_f1-TUM_first_pool_37_01_01-TIMS-30min-R1'	1569	2	7	32
Test set	0.967934	b'230719_f1-TUM_first_pool_37_01_01-TIMS-30min-R1'	1571	2	7	32
Test set	0.753777	b'230719_f1-TUM_first_pool_13_01_01-TIMS-30min-R1'	1661	2	7	32
Test set	0.782627	b'230719_f1-TUM_first_pool_13_01_01-TIMS-30min-R1'	1669	2	7	35
Test set	0.812487	b'230719_f1-TUM_first_pool_37_01_01-TIMS-30min-R1'	1717	2	7	31
Test set	0.826845	b'230719_f1-TUM_first_pool_15_01_01-TIMS-30min-R1'	1749	2	8	31
Test set	0.833226	b'230719_f1-TUM_first_pool_85_01_01-TIMS-30min-R1'	1753	2	8	32
Test set	0.811179	b'230719_f1-TUM_first_pool_37_01_01-TIMS-30min-R1'	1766	2	7	34
Test set	0.815671	b'230719_f1-TUM_first_pool_37_01_01-TIMS-30min-R1'	1768	2	7	34
Test set	0.873209	b'230719_f1-TUM_first_pool_37_01_01-TIMS-30min-R1'	1769	2	7	34
Test set	0.903321	b'230719_f1-TUM_first_pool_21_01_01-TIMS-30min-R1'	1776	2	7	33
Test set	0.951853	b'230719_f1-TUM_first_pool_105_01_01-TIMS-30min-R1'	1779	2	7	32
Test set	0.935565	b'230719_f1-TUM_first_pool_117_01_01-TIMS-30min-R1'	1792	2	9	31
Test set	0.863534	b'230719_f1-TUM_first_pool_37_01_01-TIMS-30min-R1'	1802	2	7	33
Test set	0.923776	b'230719_f1-TUM_first_pool_118_01_01-TIMS-30min-R1'	1809	2	8	31
Test set	0.951448	b'230719_f1-TUM_first_pool_37_01_01-TIMS-30min-R1'	1820	2	7	33
Test set	0.959025	b'230719_f1-TUM_first_pool_37_01_01-TIMS-30min-R1'	1821	2	7	33
Test set	0.943261	b'230719_f1-TUM_first_pool_37_01_01-TIMS-30min-R1'	1822	2	7	33
Test set	0.953474	b'230719_f1-TUM_first_pool_37_01_01-TIMS-30min-R1'	1847	2	7	34
Test set	0.867733	b'230719_f1-TUM_first_pool_15_01_01-TIMS-30min-R1'	1868	2	7	33
Test set	0.984907	b'230719_f1-TUM_first_pool_117_01_01-TIMS-30min-R1'	1878	2	8	31
Test set	0.919507	b'230719_f1-TUM_first_pool_109_01_01-TIMS-30min-R1'	1886	2	7	32
Test set	0.919045	b'230719_f1-TUM_first_pool_21_01_01-TIMS-30min-R1'	1892	2	7	32
Test set	0.934658	b'230719_f1-TUM_first_pool_21_01_01-TIMS-30min-R1'	1893	2	7	32
Test set	0.916316	b'230719_f1-TUM_first_pool_105_01_01-TIMS-30min-R1'	1909	2	8	32
Test set	0.860111	b'230719_f1-TUM_first_pool_21_01_01-TIMS-30min-R1'	1935	2	7	32
Test set	0.892281	b'230719_f1-TUM_first_pool_21_01_01-TIMS-30min-R1'	1936	2	7	32
Test set	0.896155	b'230719_f1-TUM_first_pool_85_01_01-TIMS-30min-R1'	1958	2	7	32
Test set	0.828596	b'230719_f1-TUM_first_pool_13_01_01-TIMS-30min-R1'	1971	2	7	32
Test set	0.771568	b'230719_f1-TUM_first_pool_37_01_01-TIMS-30min-R1'	1978	2	7	32
Test set	0.833921	b'230719_f1-TUM_first_pool_118_01_01-TIMS-30min-R1'	1979	2	7	31
Test set	0.972236	b'230719_f1-TUM_first_pool_118_01_01-TIMS-30min-R1'	1983	2	7	32
Test set	0.911033	b'230719_f1-TUM_first_pool_13_01_01-TIMS-30min-R1'	1985	2	7	33
Test set	0.954612	b'230719_f1-TUM_first_pool_109_01_01-TIMS-30min-R1'	1997	2	7	32
Test set	0.928063	b'230719_f1-TUM_first_pool_15_01_01-TIMS-30min-R1'	2001	2	7	33
Test set	0.875896	b'230719_f1-TUM_first_pool_15_01_01-TIMS-30min-R1'	2011	2	7	32
Test set	0.938675	b'230719_f1-TUM_first_pool_15_01_01-TIMS-30min-R1'	2015	2	7	33
Test set	0.893451	b'230719_f1-TUM_first_pool_15_01_01-TIMS-30min-R1'	2032	2	8	32
Test set	0.923212	b'230719_f1-TUM_first_pool_117_01_01-TIMS-30min-R1'	2037	2	7	33
Test set	0.960297	b'230719_f1-TUM_first_pool_37_01_01-TIMS-30min-R1'	2038	2	7	31
Test set	0.855247	b'230719_f1-TUM_first_pool_37_01_01-TIMS-30min-R1'	2060	2	7	32
Test set	0.854051	b'230719_f1-TUM_first_pool_117_01_01-TIMS-30min-R1'	2067	2	7	32
Test set	0.892257	b'230719_f1-TUM_first_pool_25_01_01-TIMS-30min-R1'	2067	2	7	32
Test set	0.982997	b'230719_f1-TUM_first_pool_25_01_01-TIMS-30min-R1'	2068	2	7	32
Test set	0.924663	b'230719_f1-TUM_first_pool_37_01_01-TIMS-30min-R1'	2077	2	7	32
Test set	0.937315	b'230719_f1-TUM_first_pool_117_01_01-TIMS-30min-R1'	2085	2	8	31
Test set	0.939915	b'230719_f1-TUM_first_pool_37_01_01-TIMS-30min-R1'	2088	2	7	32
Test set	0.975452	b'230719_f1-TUM_first_pool_37_01_01-TIMS-30min-R1'	2089	2	7	34
Test set	0.773573	b'230719_f1-TUM_first_pool_25_01_01-TIMS-30min-R1'	2090	2	7	33
Test set	0.864854	b'230719_f1-TUM_first_pool_85_01_01-TIMS-30min-R1'	2093	2	7	31
Test set	0.947481	b'230719_f1-TUM_first_pool_15_01_01-TIMS-30min-R1'	2111	2	7	32
Test set	0.881743	b'230719_f1-TUM_first_pool_15_01_01-TIMS-30min-R1'	2115	2	7	32
Test set	0.903513	b'230719_f1-TUM_first_pool_13_01_01-TIMS-30min-R1'	2124	2	8	33
Test set	0.945278	b'230719_f1-TUM_first_pool_118_01_01-TIMS-30min-R1'	2134	2	8	31
Test set	0.913345	b'230719_f1-TUM_first_pool_37_01_01-TIMS-30min-R1'	2148	2	7	33
Test set	0.879002	b'230719_f1-TUM_first_pool_37_01_01-TIMS-30min-R1'	2154	2	7	31
Test set	0.745128	b'230719_f1-TUM_first_pool_37_01_01-TIMS-30min-R1'	2156	2	7	31
Test set	0.981012	b'230719_f1-TUM_first_pool_13_01_01-TIMS-30min-R1'	2171	2	7	33
Test set	0.975952	b'230719_f1-TUM_first_pool_15_01_01-TIMS-30min-R1'	2191	2	7	32
Test set	0.956623	b'230719_f1-TUM_first_pool_117_01_01-TIMS-30min-R1'	2193	2	7	32
Test set	0.946487	b'230719_f1-TUM_first_pool_118_01_01-TIMS-30min-R1'	2200	2	7	32
Test set	0.974483	b'230719_f1-TUM_first_pool_15_01_01-TIMS-30min-R1'	2202	2	7	32
Test set	0.895686	b'230719_f1-TUM_first_pool_5_01_01-TIMS-30min-R1'	2205	2	7	32
Test set	0.928111	b'230719_f1-TUM_first_pool_37_01_01-TIMS-30min-R1'	2213	2	7	31
Test set	0.704858	b'230719_f1-TUM_first_pool_37_01_01-TIMS-30min-R1'	2216	2	7	32
Test set	0.608005	b'230719_f1-TUM_first_pool_37_01_01-TIMS-30min-R1'	2218	2	7	32
Test set	0.957375	b'230719_f1-TUM_first_pool_37_01_01-TIMS-30min-R1'	2240	2	7	32
Test set	0.933452	b'230719_f1-TUM_first_pool_37_01_01-TIMS-30min-R1'	2242	2	7	32
Test set	0.97233	b'230719_f1-TUM_first_pool_37_01_01-TIMS-30min-R1'	2250	2	7	31
Test set	0.892314	b'230719_f1-TUM_first_pool_13_01_01-TIMS-30min-R1'	2279	2	7	31
Test set	0.948638	b'230719_f1-TUM_first_pool_37_01_01-TIMS-30min-R1'	2283	2	7	32
Test set	0.941963	b'230719_f1-TUM_first_pool_13_01_01-TIMS-30min-R1'	2288	2	7	32
Test set	0.95338	b'230719_f1-TUM_first_pool_37_01_01-TIMS-30min-R1'	2288	2	7	32
Test set	0.965518	b'230719_f1-TUM_first_pool_118_01_01-TIMS-30min-R1'	2298	2	8	33
Test set	0.942143	b'230719_f1-TUM_first_pool_21_01_01-TIMS-30min-R1'	2302	2	7	32
Test set	0.958695	b'230719_f1-TUM_first_pool_117_01_01-TIMS-30min-R1'	2304	2	7	32
Test set	0.915076	b'230719_f1-TUM_first_pool_37_01_01-TIMS-30min-R1'	2310	2	8	32
Test set	0.92478	b'230719_f1-TUM_first_pool_37_01_01-TIMS-30min-R1'	2314	2	7	33
Test set	0.727315	b'230719_f1-TUM_first_pool_37_01_01-TIMS-30min-R1'	2325	2	7	32
Test set	0.885288	b'230719_f1-TUM_first_pool_118_01_01-TIMS-30min-R1'	2334	2	8	31
Test set	0.895667	b'230719_f1-TUM_first_pool_15_01_01-TIMS-30min-R1'	2343	2	7	32
Test set	0.90163	b'230719_f1-TUM_first_pool_15_01_01-TIMS-30min-R1'	2345	2	7	32
Test set	0.959806	b'230719_f1-TUM_first_pool_21_01_01-TIMS-30min-R1'	2361	2	7	32
Test set	0.947889	b'230719_f1-TUM_first_pool_126_01_01-TIMS-30min-R1'	2364	2	8	33
Test set	0.960835	b'230719_f1-TUM_first_pool_13_01_01-TIMS-30min-R1'	2377	2	7	32
Test set	0.970513	b'230719_f1-TUM_first_pool_15_01_01-TIMS-30min-R1'	2377	2	7	33
Test set	0.960449	b'230719_f1-TUM_first_pool_21_01_01-TIMS-30min-R1'	2377	2	7	31
Test set	0.929317	b'230719_f1-TUM_first_pool_37_01_01-TIMS-30min-R1'	2377	2	7	32
Test set	0.905249	b'230719_f1-TUM_first_pool_25_01_01-TIMS-30min-R1'	2381	2	7	31
Test set	0.970224	b'230719_f1-TUM_first_pool_5_01_01-TIMS-30min-R1'	2385	2	7	33
Test set	0.976545	b'230719_f1-TUM_first_pool_15_01_01-TIMS-30min-R1'	2390	2	7	32
Test set	0.789397	b'230719_f1-TUM_first_pool_105_01_01-TIMS-30min-R1'	2391	2	7	31
Test set	0.855665	b'230719_f1-TUM_first_pool_15_01_01-TIMS-30min-R1'	2391	2	7	32
Test set	0.922516	b'230719_f1-TUM_first_pool_5_01_01-TIMS-30min-R1'	2400	2	7	32
Test set	0.973622	b'230719_f1-TUM_first_pool_5_01_01-TIMS-30min-R1'	2408	2	7	32
Test set	0.91913	b'230719_f1-TUM_first_pool_15_01_01-TIMS-30min-R1'	2411	2	7	33
Test set	0.951134	b'230719_f1-TUM_first_pool_37_01_01-TIMS-30min-R1'	2414	2	9	32
Test set	0.943481	b'230719_f1-TUM_first_pool_13_01_01-TIMS-30min-R1'	2417	2	7	32
Test set	0.95241	b'230719_f1-TUM_first_pool_105_01_01-TIMS-30min-R1'	2455	2	7	31
Test set	0.880648	b'230719_f1-TUM_first_pool_37_01_01-TIMS-30min-R1'	2457	2	7	32
Test set	0.893763	b'230719_f1-TUM_first_pool_13_01_01-TIMS-30min-R1'	2458	2	7	33
Test set	0.941337	b'230719_f1-TUM_first_pool_13_01_01-TIMS-30min-R1'	2459	2	7	32
Test set	0.969976	b'230719_f1-TUM_first_pool_21_01_01-TIMS-30min-R1'	2461	2	7	31
Test set	0.919496	b'230719_f1-TUM_first_pool_5_01_01-TIMS-30min-R1'	2463	2	7	32
Test set	0.934861	b'230719_f1-TUM_first_pool_13_01_01-TIMS-30min-R1'	2467	2	7	32
Test set	0.945386	b'230719_f1-TUM_first_pool_37_01_01-TIMS-30min-R1'	2469	2	8	32
Test set	0.959728	b'230719_f1-TUM_first_pool_118_01_01-TIMS-30min-R1'	2472	2	9	31
Test set	0.959384	b'230719_f1-TUM_first_pool_37_01_01-TIMS-30min-R1'	2498	2	7	32
Test set	0.949831	b'230719_f1-TUM_first_pool_117_01_01-TIMS-30min-R1'	2500	2	8	31
Test set	0.849619	b'230719_f1-TUM_first_pool_21_01_01-TIMS-30min-R1'	2508	2	7	33
Test set	0.906964	b'230719_f1-TUM_first_pool_21_01_01-TIMS-30min-R1'	2511	2	7	32
Test set	0.933798	b'230719_f1-TUM_first_pool_15_01_01-TIMS-30min-R1'	2512	2	7	32
Test set	0.947439	b'230719_f1-TUM_first_pool_37_01_01-TIMS-30min-R1'	2513	2	7	31
Test set	0.965888	b'230719_f1-TUM_first_pool_25_01_01-TIMS-30min-R1'	2515	2	8	31
Test set	0.948576	b'230719_f1-TUM_first_pool_85_01_01-TIMS-30min-R1'	2516	2	8	31
Test set	0.924181	b'230719_f1-TUM_first_pool_37_01_01-TIMS-30min-R1'	2520	2	8	32
Test set	0.89607	b'230719_f1-TUM_first_pool_118_01_01-TIMS-30min-R1'	2526	2	9	31
Test set	0.911504	b'230719_f1-TUM_first_pool_21_01_01-TIMS-30min-R1'	2534	2	7	33
Test set	0.963226	b'230719_f1-TUM_first_pool_37_01_01-TIMS-30min-R1'	2534	2	7	32
Test set	0.578536	b'230719_f1-TUM_first_pool_117_01_01-TIMS-30min-R1'	2536	2	7	31
Test set	0.937596	b'230719_f1-TUM_first_pool_21_01_01-TIMS-30min-R1'	2542	2	7	32
Test set	0.978928	b'230719_f1-TUM_first_pool_13_01_01-TIMS-30min-R1'	2545	2	7	32
Test set	0.941103	b'230719_f1-TUM_first_pool_15_01_01-TIMS-30min-R1'	2545	2	7	32
Test set	0.939354	b'230719_f1-TUM_first_pool_21_01_01-TIMS-30min-R1'	2551	2	7	33
Test set	0.967668	b'230719_f1-TUM_first_pool_21_01_01-TIMS-30min-R1'	2552	2	7	33
Test set	0.941772	b'230719_f1-TUM_first_pool_15_01_01-TIMS-30min-R1'	2553	2	7	32
Test set	0.8424	b'230719_f1-TUM_first_pool_15_01_01-TIMS-30min-R1'	2558	2	8	31
Test set	0.89643	b'230719_f1-TUM_first_pool_85_01_01-TIMS-30min-R1'	2558	2	8	31
Test set	0.826903	b'230719_f1-TUM_first_pool_37_01_01-TIMS-30min-R1'	2559	2	8	31
Test set	0.842725	b'230719_f1-TUM_first_pool_37_01_01-TIMS-30min-R1'	2561	2	7	32
Test set	0.959854	b'230719_f1-TUM_first_pool_109_01_01-TIMS-30min-R1'	2563	2	7	31
Test set	0.806785	b'230719_f1-TUM_first_pool_117_01_01-TIMS-30min-R1'	2567	2	8	31
Test set	0.972131	b'230719_f1-TUM_first_pool_85_01_01-TIMS-30min-R1'	2567	2	7	32
Test set	0.941048	b'230719_f1-TUM_first_pool_85_01_01-TIMS-30min-R1'	2570	2	8	31
Test set	0.772314	b'230719_f1-TUM_first_pool_37_01_01-TIMS-30min-R1'	2586	2	7	31
Test set	0.974662	b'230719_f1-TUM_first_pool_109_01_01-TIMS-30min-R1'	2588	2	8	31
Test set	0.942161	b'230719_f1-TUM_first_pool_15_01_01-TIMS-30min-R1'	2588	2	7	32
Test set	0.978456	b'230719_f1-TUM_first_pool_15_01_01-TIMS-30min-R1'	2589	2	7	32
Test set	0.902474	b'230719_f1-TUM_first_pool_37_01_01-TIMS-30min-R1'	2590	2	7	31
Test set	0.962466	b'230719_f1-TUM_first_pool_15_01_01-TIMS-30min-R1'	2592	2	7	31
Test set	0.926831	b'230719_f1-TUM_first_pool_37_01_01-TIMS-30min-R1'	2594	2	8	31
Test set	0.973534	b'230719_f1-TUM_first_pool_37_01_01-TIMS-30min-R1'	2595	2	8	31
Test set	0.908086	b'230719_f1-TUM_first_pool_15_01_01-TIMS-30min-R1'	2606	2	7	32
Test set	0.954142	b'230719_f1-TUM_first_pool_21_01_01-TIMS-30min-R1'	2607	2	7	31
Test set	0.903523	b'230719_f1-TUM_first_pool_13_01_01-TIMS-30min-R1'	2615	2	7	32
Test set	0.967434	b'230719_f1-TUM_first_pool_13_01_01-TIMS-30min-R1'	2618	2	7	31
Test set	0.90172	b'230719_f1-TUM_first_pool_105_01_01-TIMS-30min-R1'	2627	2	7	31
Test set	0.750865	b'230719_f1-TUM_first_pool_37_01_01-TIMS-30min-R1'	2629	2	7	31
Test set	0.857581	b'230719_f1-TUM_first_pool_37_01_01-TIMS-30min-R1'	2632	2	7	31
Test set	0.825086	b'230719_f1-TUM_first_pool_37_01_01-TIMS-30min-R1'	2634	2	7	31
Test set	0.943115	b'230719_f1-TUM_first_pool_13_01_01-TIMS-30min-R1'	2638	2	7	33
Test set	0.945338	b'230719_f1-TUM_first_pool_37_01_01-TIMS-30min-R1'	2638	2	8	31
Test set	0.903867	b'230719_f1-TUM_first_pool_37_01_01-TIMS-30min-R1'	2639	2	8	32
Test set	0.926998	b'230719_f1-TUM_first_pool_37_01_01-TIMS-30min-R1'	2640	2	8	32
Test set	0.941536	b'230719_f1-TUM_first_pool_109_01_01-TIMS-30min-R1'	2642	2	8	31
Test set	0.910258	b'230719_f1-TUM_first_pool_13_01_01-TIMS-30min-R1'	2651	2	7	32
Test set	0.952087	b'230719_f1-TUM_first_pool_15_01_01-TIMS-30min-R1'	2652	2	7	31
Test set	0.899095	b'230719_f1-TUM_first_pool_13_01_01-TIMS-30min-R1'	2653	2	7	32
Test set	0.927926	b'230719_f1-TUM_first_pool_15_01_01-TIMS-30min-R1'	2655	2	7	31
Test set	0.834151	b'230719_f1-TUM_first_pool_13_01_01-TIMS-30min-R1'	2657	2	7	34
Test set	0.922564	b'230719_f1-TUM_first_pool_13_01_01-TIMS-30min-R1'	2660	2	7	32
Test set	0.931681	b'230719_f1-TUM_first_pool_118_01_01-TIMS-30min-R1'	2666	2	7	31
Test set	0.951615	b'230719_f1-TUM_first_pool_15_01_01-TIMS-30min-R1'	2668	2	7	32
Test set	0.98195	b'230719_f1-TUM_first_pool_15_01_01-TIMS-30min-R1'	2670	2	7	33
Test set	0.882945	b'230719_f1-TUM_first_pool_105_01_01-TIMS-30min-R1'	2672	2	7	31
Test set	0.917735	b'230719_f1-TUM_first_pool_105_01_01-TIMS-30min-R1'	2673	2	7	32
Test set	0.836937	b'230719_f1-TUM_first_pool_105_01_01-TIMS-30min-R1'	2674	2	7	31
Test set	0.940524	b'230719_f1-TUM_first_pool_5_01_01-TIMS-30min-R1'	2678	2	7	32
Test set	0.961798	b'230719_f1-TUM_first_pool_37_01_01-TIMS-30min-R1'	2679	2	7	32
Test set	0.957132	b'230719_f1-TUM_first_pool_21_01_01-TIMS-30min-R1'	2681	2	7	32
Test set	0.884414	b'230719_f1-TUM_first_pool_105_01_01-TIMS-30min-R1'	2687	2	7	31
Test set	0.94752	b'230719_f1-TUM_first_pool_117_01_01-TIMS-30min-R1'	2691	2	9	31
Test set	0.968644	b'230719_f1-TUM_first_pool_118_01_01-TIMS-30min-R1'	2692	2	8	32
Test set	0.974642	b'230719_f1-TUM_first_pool_25_01_01-TIMS-30min-R1'	2704	2	7	32
Test set	0.975292	b'230719_f1-TUM_first_pool_117_01_01-TIMS-30min-R1'	2715	2	7	31
Test set	0.8763	b'230719_f1-TUM_first_pool_37_01_01-TIMS-30min-R1'	2725	2	7	31
Test set	0.953231	b'230719_f1-TUM_first_pool_25_01_01-TIMS-30min-R1'	2735	2	8	32
Test set	0.948515	b'230719_f1-TUM_first_pool_15_01_01-TIMS-30min-R1'	2742	2	7	32
Test set	0.939188	b'230719_f1-TUM_first_pool_25_01_01-TIMS-30min-R1'	2742	2	8	32
Test set	0.918128	b'230719_f1-TUM_first_pool_118_01_01-TIMS-30min-R1'	2747	2	9	31
Test set	0.891364	b'230719_f1-TUM_first_pool_15_01_01-TIMS-30min-R1'	2751	2	7	32
Test set	0.928751	b'230719_f1-TUM_first_pool_5_01_01-TIMS-30min-R1'	2751	2	7	32
Test set	0.945028	b'230719_f1-TUM_first_pool_15_01_01-TIMS-30min-R1'	2754	2	7	32
Test set	0.893129	b'230719_f1-TUM_first_pool_118_01_01-TIMS-30min-R1'	2756	2	8	31
Test set	0.899473	b'230719_f1-TUM_first_pool_37_01_01-TIMS-30min-R1'	2766	2	8	32
Test set	0.974725	b'230719_f1-TUM_first_pool_25_01_01-TIMS-30min-R1'	2771	2	7	33
Test set	0.871469	b'230719_f1-TUM_first_pool_85_01_01-TIMS-30min-R1'	2775	2	8	30
Test set	0.924938	b'230719_f1-TUM_first_pool_15_01_01-TIMS-30min-R1'	2776	2	7	32
Test set	0.967725	b'230719_f1-TUM_first_pool_25_01_01-TIMS-30min-R1'	2779	2	7	32
Test set	0.874266	b'230719_f1-TUM_first_pool_15_01_01-TIMS-30min-R1'	2794	2	7	32
Test set	0.920705	b'230719_f1-TUM_first_pool_15_01_01-TIMS-30min-R1'	2795	2	7	31
Test set	0.971177	b'230719_f1-TUM_first_pool_118_01_01-TIMS-30min-R1'	2796	2	7	31
Test set	0.906491	b'230719_f1-TUM_first_pool_25_01_01-TIMS-30min-R1'	2805	2	7	32
[truncated: 253,117+ more rows]

## Sheet: Suppl Fig4
LABEL	SPECTRAL_ANGLE	RAWFILE	SCAN_NUMBER	n_term	c_term
[truncated: 253,318+ more rows]

[truncated: 4 more sheets: Suppl Fig5-PSM, Suppl Fig6-peptide, Suppl Fig6-PSM, Suppl Fig7b]
